# Supplementary material for: Uncovering phylogenetic relationships and genetic diversity of water dropwort using phenotypic traits and SNP markers
Source: PLoS One. 2021 Jul 6;16(7):e0249825. doi: 10.1371/journal.pone.0249825 (PMC8259969; doi:10.1371/journal.pone.0249825)
Supplement: S1 Table — (XLSX) [file pone.0249825.s001.xlsx]

## Sheet: S1 Table
S1 Table. 158 accessions of water dropwort germplasm set: origins, groups, types and species.
Accessions	Code	Collection region	Groups	Species	Types
Ga Yun Cun Shui Qin 1	6	Sichuan	linear-leaf type	Oenanthe linearis Wall. ex DC.	wild resource
Tie Shan Da Ye Shui Qin 1	11	Henan	linear-leaf type	Oenanthe linearis Wall. ex DC.	wild resource
Tian He Cun Ye Shui Qin 1	27	Guizhou	linear-leaf type	Oenanthe linearis Wall. ex DC.	wild resource
Dong Hu Shui Qin 1	29	Hubei	linear-leaf type	Oenanthe linearis Wall. ex DC.	wild resource
Yi Xing Shui Qin 1	45	Jiangsu	linear-leaf type	Oenanthe linearis Wall. ex DC.	landrace
Qu Yuan Gu Li Shui Qin	47	Hubei	linear-leaf type	Oenanthe linearis Wall. ex DC.	wild resource
Pu Lan Dian Shui Qin	48	Liaoning	linear-leaf type	Oenanthe linearis Wall. ex DC.	wild resource
An Qing Shui Qin	54	Anhui	linear-leaf type	Oenanthe linearis Wall. ex DC.	wild resource
ESZYY Shui Qin	56	Jiangsu	linear-leaf type	Oenanthe linearis Wall. ex DC.	landrace
Miao He Shui Qin 1	59	Hubei	linear-leaf type	Oenanthe linearis Wall. ex DC.	landrace
Yang Liu Shui Qin	73	Anhui	linear-leaf type	Oenanthe linearis Wall. ex DC.	wild resource
433 Shui Qin	74	Jiangsu	linear-leaf type	Oenanthe linearis Wall. ex DC.	wild resource
Chang Gang Hong Qin	77	Henan	linear-leaf type	Oenanthe linearis Wall. ex DC.	wild resource
Zun Yi Shui Qin 4	78	Guizhou	linear-leaf type	Oenanthe linearis Wall. ex DC.	wild resource
335 Shui Qin	83	Jiangsu	linear-leaf type	Oenanthe linearis Wall. ex DC.	wild resource
Chang Gang Shui Qin 1	86	Henan	linear-leaf type	Oenanthe linearis Wall. ex DC.	wild resource
Gong An Yi Ye Shui Qin	89	Hubei	linear-leaf type	Oenanthe linearis Wall. ex DC.	wild resource
Chang De Ye Shui Qin 1	90	Hunan	linear-leaf type	Oenanthe linearis Wall. ex DC.	wild resource
Yun Nan Yi Ye Shui Qin	97	Yunnan	linear-leaf type	Oenanthe linearis Wall. ex DC.	wild resource
Wu Gang Shui Qin 1	103	Henan	linear-leaf type	Oenanthe linearis Wall. ex DC.	wild resource
Yun Meng Shui Qin	104	Hubei	linear-leaf type	Oenanthe linearis Wall. ex DC.	wild resource
Hong Zhe Shui Qin 1	108	Jiangsu	linear-leaf type	Oenanthe linearis Wall. ex DC.	wild resource
An Shun Zhong Hua	116	Guizhou	linear-leaf type	Oenanthe linearis Wall. ex DC.	wild resource
Yi Xing Shui Qin	124	Jiangsu	linear-leaf type	Oenanthe linearis Wall. ex DC.	wild resource
Gui Lin Shui Qin	125	Guangxi	linear-leaf type	Oenanthe linearis Wall. ex DC.	wild resource
Yuan Jiang Ma Gong Shui Qin 1	126	Hunan	linear-leaf type	Oenanthe linearis Wall. ex DC.	wild resource
Chang De Wu Ling Shui Qin	135	Hunan	linear-leaf type	Oenanthe linearis Wall. ex DC.	wild resource
Qiong Hai Shui Qin	148	Hainan	linear-leaf type	Oenanthe linearis Wall. ex DC.	wild resource
Bao An Ye Sheng Shui Qin 1	149	Hunan	linear-leaf type	Oenanthe linearis Wall. ex DC.	wild resource
Bang Zi Shui Qin	154	Hubei	linear-leaf type	Oenanthe linearis Wall. ex DC.	wild resource
Yu Lin Shui Qin 1	5	Yunnan	deep-cleft leaf type	Oenanthe linearis Wall. ex DC.	wild resource
Yuan Jiang Shui Qin	23	Yunnan	deep-cleft leaf type	Oenanthe linearis Wall. ex DC.	wild resource
Lian Yun Gang Shui Qin	25	Jiangsu	deep-cleft leaf type	Oenanthe linearis Wall. ex DC.	wild resource
Ren He Zhen Shui Qin 3	39	Chongqi	deep-cleft leaf type	Oenanthe linearis Wall. ex DC.	wild resource
Li Jia gao Shan Shui Qin	41	Yunnan	deep-cleft leaf type	Oenanthe linearis Wall. ex DC.	wild resource
En Shi Jian Ye Shui Qin 1	70	Hubei	deep-cleft leaf type	Oenanthe linearis Wall. ex DC.	wild resource
Da Sheng Shui Qin 1	79	Jiangsu	deep-cleft leaf type	Oenanthe linearis Wall. ex DC.	landrace
Wu Ling Shui Qin	88	Hubei	deep-cleft leaf type	Oenanthe linearis Wall. ex DC.	wild resource
Yang Zhou Chang Bai Qin	102	Jiangsu	deep-cleft leaf type	Oenanthe linearis Wall. ex DC.	landrace
Yun Nan Shui Qin 1	106	Yunnan	deep-cleft leaf type	Oenanthe linearis Wall. ex DC.	wild resource
Mo Jiang Yi Ye	120	Yunnan	deep-cleft leaf type	Oenanthe linearis Wall. ex DC.	wild resource
Dan Yang Shui Qin	123	Jiangsu	deep-cleft leaf type	Oenanthe linearis Wall. ex DC.	landrace
Hai Nan Shui Qin	132	Hainan	deep-cleft leaf type	Oenanthe linearis Wall. ex DC.	wild resource
Yang Zhou Chang Shui Qin	133	Jiangsu	deep-cleft leaf type	Oenanthe linearis Wall. ex DC.	landrace
Jing hong Shui Qin1	140	Yunnan	deep-cleft leaf type	Oenanthe linearis Wall. ex DC.	wild resource
Lu Jiang Shui Qin	151	Anhui	deep-cleft leaf type	Oenanthe linearis Wall. ex DC.	wild resource
Si Mao Shui Qin	152	Yunnan	deep-cleft leaf type	Oenanthe linearis Wall. ex DC.	wild resource
333 Shui Qin 1	153	Jiangsu	deep-cleft leaf type	Oenanthe linearis Wall. ex DC.	wild resource
Liu he Yi Ye Shui Qin	155	Jiangsu	deep-cleft leaf type	Oenanthe linearis Wall. ex DC.	wild resource
Pu er Zhong Hua	158	Yunnan	deep-cleft leaf type	Oenanthe linearis Wall. ex DC.	wild resource
Yu Qi Shui Qin	1	Jiangsu	cluster 1	Oenanthe javanica (Blume) DC.	landrace
Shang Rao Shui Qin	3	Jiangxi	cluster 1	Oenanthe javanica (Blume) DC.	wild resource
Chang Shu Shui Qin	4	Jiangsu	cluster 1	Oenanthe javanica (Blume) DC.	wild resource
Kun Ming Shui Qin	8	Yunnan	cluster 1	Oenanthe javanica (Blume) DC.	wild resource
TTC Shui Qin	10	Jiangsu	cluster 1	Oenanthe javanica (Blume) DC.	wild resource
E Mei Shan Shui Qin 2	12	Chongqi	cluster 1	Oenanthe javanica (Blume) DC.	wild resource
Wu Hu Shui Qin	15	Anhui	cluster 1	Oenanthe javanica (Blume) DC.	wild resource
Le Ping Shui Qin	16	Jiangxi	cluster 1	Oenanthe javanica (Blume) DC.	wild resource
Li Yang Shui Qin	17	Jiangsu	cluster 1	Oenanthe javanica (Blume) DC.	landrace
Jin Ji Po Shui Qin	19	Jiangxi	cluster 1	Oenanthe javanica (Blume) DC.	wild resource
Gui Zhou Shui Qin	20	Guizhou	cluster 1	Oenanthe javanica (Blume) DC.	wild resource
Le Ping Xiao Ye Shui Qin	21	Jiangxi	cluster 1	Oenanthe javanica (Blume) DC.	wild resource
Nan Quan Zhen Shui Qin	24	Sichuan	cluster 1	Oenanthe javanica (Blume) DC.	wild resource
hong Zhe Shui Qin	26	Jiangsu	cluster 1	Oenanthe javanica (Blume) DC.	wild resource
Wu Xian Shui Qin	28	Jiangsu	cluster 1	Oenanthe javanica (Blume) DC.	landrace
Lu Jiang Gao geng	30	Anhui	cluster 1	Oenanthe javanica (Blume) DC.	wild resource
Mo Jiang Pu Tong Shui Qin	32	Yunnan	cluster 1	Oenanthe javanica (Blume) DC.	wild resource
Xin Sheng Shui Qin	33	Sichuan	cluster 1	Oenanthe javanica (Blume) DC.	wild resource
Jian Shui hong Qin 1	35	Yunnan	cluster 1	Oenanthe javanica (Blume) DC.	wild resource
Lu Jiang Shui Qin	37	Anhui	cluster 1	Oenanthe javanica (Blume) DC.	wild resource
He Nei Shui Qin	38	Vietnam	cluster 1	Oenanthe javanica (Blume) DC.	landrace
Wu Hu Hong Geng	40	Anhui	cluster 1	Oenanthe javanica (Blume) DC.	wild resource
Su Yu Shui Qin	49	Jiangsu	cluster 1	Oenanthe javanica (Blume) DC.	wild resource
Qu Fu Shui Qin	50	Shandong	cluster 1	Oenanthe javanica (Blume) DC.	wild resource
Wu hu Kuan Ye	52	Anhui	cluster 1	Oenanthe javanica (Blume) DC.	wild resource
En Shi Da Ye	55	Hubei	cluster 1	Oenanthe javanica (Blume) DC.	wild resource
Shu Cheng Shui Qin	57	Anhui	cluster 1	Oenanthe javanica (Blume) DC.	wild resource
Min Shan Shui Qin	58	Sichuan	cluster 1	Oenanthe javanica (Blume) DC.	wild resource
Cheng Gong Shui Qin 1	61	Yunnan	cluster 1	Oenanthe javanica (Blume) DC.	wild resource
Ma gong Pu Shui Qin	62	Hunan	cluster 1	Oenanthe javanica (Blume) DC.	wild resource
Chang an Shui Qin 1	63	Shaaxi	cluster 1	Oenanthe javanica (Blume) DC.	wild resource
Lai Feng Xiao Ye Shui Qin	64	Hubei	cluster 1	Oenanthe javanica (Blume) DC.	wild resource
Hong Shan Lv Geng	65	Henan	cluster 1	Oenanthe javanica (Blume) DC.	wild resource
Qian Shan Shui Qin	66	Anhui	cluster 1	Oenanthe javanica (Blume) DC.	landrace
Chao Hu Ye Shui Qin	67	Anhui	cluster 1	Oenanthe javanica (Blume) DC.	wild resource
Luan Jiang Shi Jiao Shui Qin	71	Hunan	cluster 1	Oenanthe javanica (Blume) DC.	wild resource
Su Zhou Shui Qin	75	Jiangsu	cluster 1	Oenanthe javanica (Blume) DC.	landrace
Han Zhong Shui Qin	76	Shaaxi	cluster 1	Oenanthe javanica (Blume) DC.	wild resource
Shi Shou Shui Qin	80	Hubei	cluster 1	Oenanthe javanica (Blume) DC.	wild resource
Li Yang Pu Tong	82	Jiangsu	cluster 1	Oenanthe javanica (Blume) DC.	wild resource
Xin Jiang Su Shui Qin	84	Jiangsu	cluster 1	Oenanthe javanica (Blume) DC.	landrace
Yu Qi Pu Tong	87	Jiangsu	cluster 1	Oenanthe javanica (Blume) DC.	wild resource
Lu Jiang Qin Ya	91	Anhui	cluster 1	Oenanthe javanica (Blume) DC.	landrace
Cheng Gong Shui Qin	92	Yunnan	cluster 1	Oenanthe javanica (Blume) DC.	wild resource
Tong Cheng Shui Qin 2	96	Anhui	cluster 1	Oenanthe javanica (Blume) DC.	landrace
He Nei Yuan Ye	98	Vietnam	cluster 1	Oenanthe javanica (Blume) DC.	wild resource
Liu he Zhong Ye Shui Qin	99	Jiangsu	cluster 1	Oenanthe javanica (Blume) DC.	wild resource
Li Chuan Ye Shui Qin	101	Hubei	cluster 1	Oenanthe javanica (Blume) DC.	wild resource
Tong Cheng Pu Tong	105	Anhui	cluster 1	Oenanthe javanica (Blume) DC.	landrace
Ri Ben Shui Qin	109	Japan	cluster 1	Oenanthe javanica (Blume) DC.	landrace
Nan Tong Shui Qin	110	Jiangsu	cluster 1	Oenanthe javanica (Blume) DC.	landrace
Fu Bao Shan Bai Geng Qin	111	Hubei	cluster 1	Oenanthe javanica (Blume) DC.	wild resource
Tie Shan Zhong Ye	112	Henan	cluster 1	Oenanthe javanica (Blume) DC.	wild resource
Lu Jiang Jia Qin	114	Anhui	cluster 1	Oenanthe javanica (Blume) DC.	wild resource
Huai An Shui Qin	117	Jiangsu	cluster 1	Oenanthe javanica (Blume) DC.	wild resource
Nan Ling E Ling Shui Qin	118	Anhui	cluster 1	Oenanthe javanica (Blume) DC.	wild resource
Jiang Ling Ye Shui Qin	119	Hubei	cluster 1	Oenanthe javanica (Blume) DC.	wild resource
En Shi Kuai Ye Shui Qin	121	Hubei	cluster 1	Oenanthe javanica (Blume) DC.	wild resource
Wu Hu Gao Geng	122	Anhui	cluster 1	Oenanthe javanica (Blume) DC.	wild resource
Lai Feng Shui Qin 1	127	Hubei	cluster 1	Oenanthe javanica (Blume) DC.	wild resource
Tong Cheng Shui Qin	128	Anhui	cluster 1	Oenanthe javanica (Blume) DC.	landrace
Huang Shi Qin	131	Hubei	cluster 1	Oenanthe javanica (Blume) DC.	wild resource
Jiang Su Shui Qin	134	Jiangsu	cluster 1	Oenanthe javanica (Blume) DC.	landrace
Fu Bao Shan Shui Qin 1	137	Hubei	cluster 1	Oenanthe javanica (Blume) DC.	wild resource
An Shun Shui Qin 2	139	Guizhou	cluster 1	Oenanthe javanica (Blume) DC.	wild resource
Chang De San Lv Shui Qin	141	Hunan	cluster 1	Oenanthe javanica (Blume) DC.	wild resource
334 Shui Qin	142	Jiangsu	cluster 1	Oenanthe javanica (Blume) DC.	wild resource
Shao Yang Ye Shui Qin	143	Hunan	cluster 1	Oenanthe javanica (Blume) DC.	wild resource
Jin De Zhen Shui Qin	144	Jiangxi	cluster 1	Oenanthe javanica (Blume) DC.	wild resource
Guang Xi Liu Zhou Shui Qin	150	Guangxi	cluster 1	Oenanthe javanica (Blume) DC.	wild resource
Ren He Zhen Shui Qin 2	156	Chongqi	cluster 1	Oenanthe javanica (Blume) DC.	wild resource
Xiao Qing Qin	160	Jiangsu	cluster 1	Oenanthe javanica (Blume) DC.	landrace
Cheng Gong Shui Qin 2	161	Yunnan	cluster 1	Oenanthe javanica (Blume) DC.	wild resource
Ba Jie Long Zhua Shui Qin 1	2	Yunnan	cluster 2	Oenanthe javanica (Blume) DC.	wild resource
Wu Yi Shan Shui Qin	7	Fujian	cluster 2	Oenanthe javanica (Blume) DC.	landrace
Qi Qin	9	Hubei	cluster 2	Oenanthe javanica (Blume) DC.	landrace
Meng Zhe Shui Qin	13	Yunnan	cluster 2	Oenanthe javanica (Blume) DC.	wild resource
Pu er Shui Qin 1	14	Yunnan	cluster 2	Oenanthe javanica (Blume) DC.	wild resource
Guan Yin Dong Ye Shui Qin	18	Guizhou	cluster 2	Oenanthe javanica (Blume) DC.	wild resource
Shu Cheng Gao Geng	22	Anhui	cluster 2	Oenanthe javanica (Blume) DC.	wild resource
Shu Cheng Zhong Ye	31	Anhui	cluster 2	Oenanthe javanica (Blume) DC.	wild resource
Yu Gan Shui Qin	34	Jiangxi	cluster 2	Oenanthe javanica (Blume) DC.	wild resource
He Qing Shui Qin	36	Yunnan	cluster 2	Oenanthe javanica (Blume) DC.	wild resource
Long Bao Shui Qin	42	Sichuan	cluster 2	Oenanthe javanica (Blume) DC.	wild resource
Bao Kang Shui Qin	43	Hubei	cluster 2	Oenanthe javanica (Blume) DC.	wild resource
Yu Xi Shui Qin	44	Yunnan	cluster 2	Oenanthe javanica (Blume) DC.	wild resource
Guan Yin Qiao Ye Shui Qin	46	Guizhou	cluster 2	Oenanthe javanica (Blume) DC.	wild resource
Chong Qin Ye Shui Qin	51	Chongqi	cluster 2	Oenanthe javanica (Blume) DC.	wild resource
Shao Yan Shui Qin	53	Hunan	cluster 2	Oenanthe javanica (Blume) DC.	wild resource
Da Bao Shui Qin	60	Sichuan	cluster 2	Oenanthe javanica (Blume) DC.	wild resource
Sha Shi Shui Qin 1	68	Hubei	cluster 2	Oenanthe javanica (Blume) DC.	wild resource
Zun Yi Shui Qin 3	69	Chongqi	cluster 2	Oenanthe javanica (Blume) DC.	wild resource
Huai an Cheng Xi Shui Qin	72	Jiangsu	cluster 2	Oenanthe javanica (Blume) DC.	wild resource
Huai an Cheng Dong Ye Shui Qin	81	Jiangsu	cluster 2	Oenanthe javanica (Blume) DC.	wild resource
Fu Bao Shan Shui Qin	85	Hubei	cluster 2	Oenanthe javanica (Blume) DC.	wild resource
Qiong Lai Shui Qin	93	Sichuan	cluster 2	Oenanthe javanica (Blume) DC.	wild resource
Zhu Lan Shui Qin	94	Henan	cluster 2	Oenanthe javanica (Blume) DC.	wild resource
hong Shan Gao geng	95	Henan	cluster 2	Oenanthe javanica (Blume) DC.	wild resource
Lin Chuan Shui Qin 1	100	Hubei	cluster 2	Oenanthe javanica (Blume) DC.	wild resource
An Shun Shui Qin 1	107	Guizhou	cluster 2	Oenanthe javanica (Blume) DC.	wild resource
Chang An Shui Qin 2	115	Shaaxi	cluster 2	Oenanthe javanica (Blume) DC.	wild resource
Wu Han Shni Qin	136	Hubei	cluster 2	Oenanthe javanica (Blume) DC.	wild resource
An Hui Dan Yang Shui Qin	138	Anhui	cluster 2	Oenanthe javanica (Blume) DC.	landrace
Lu Jiang Gao geng 2	145	Anhui	cluster 2	Oenanthe javanica (Blume) DC.	wild resource
Cheng Jiang Pu Tong Shui Qin	146	Yunnan	cluster 2	Oenanthe javanica (Blume) DC.	wild resource
Wu Shui He Shui Qin	147	Hunan	cluster 2	Oenanthe javanica (Blume) DC.	wild resource
He Fei Zhong Ye Shui Qin	157	Anhui	cluster 2	Oenanthe javanica (Blume) DC.	wild resource
Se Tan Zhen Shui Qin	159	Sichuan	cluster 2	Oenanthe javanica (Blume) DC.	wild resource
