# Supplementary material for: Uncovering phylogenetic relationships and genetic diversity of water dropwort using phenotypic traits and SNP markers
Source: PLoS One. 2021 Jul 6;16(7):e0249825. doi: 10.1371/journal.pone.0249825 (PMC8259969; doi:10.1371/journal.pone.0249825)
Supplement: S2 Table — (XLSX) [file pone.0249825.s002.xlsx]

## Sheet: S2 Table
S2 Table. Phenotypic traits of 158 accessions of water dropwort germplasm set.
Sample code	Types/Clusters	The first-flowering date (month/day)	Leaf state	Leaf margin	Plant height (cm)	Stem diameter (cm)	Ultimate segment length (cm)	Ultimate segment width (cm)	Ultimate segment length:width ratio
6	linear-leaf type	2020-05-22	NA	NA	82.5833	0.566667	4.36667	1.18333	3.69014
11	linear-leaf type	2020-05-26	NA	NA	57.7667	0.666667	3.83333	1.9	2.01754
27	linear-leaf type	2020-05-29	NA	NA	56.9333	0.633333	3.15	1.16667	2.7
29	linear-leaf type	2020-05-19	NA	NA	47.3333	0.683333	2.75	1.58333	1.73684
45	linear-leaf type	2020-05-05	NA	NA	62.45	0.733333	2.66667	1.1	2.42424
47	linear-leaf type	2020-06-05	NA	NA	54.85	1.35	3.86667	1.48333	2.60674
48	linear-leaf type	2020-06-06	NA	NA	51.5667	0.666667	2.28333	1.41667	1.61176
54	linear-leaf type	2020-05-31	NA	NA	58.2167	0.616667	2.18333	0.85	2.56863
56	linear-leaf type	2020-05-28	NA	NA	49.6167	0.566667	2.35	1.05	2.2381
59	linear-leaf type	2020-05-23	NA	NA	62.5	0.38	NA	NA	NA
73	linear-leaf type	2020-06-28	NA	NA	35	0.983333	2.81667	1.56667	1.79787
74	linear-leaf type	2020-05-28	NA	NA	50.1667	0.55	2.26667	0.883333	2.56604
77	linear-leaf type	2020-06-02	NA	NA	64	0.56	2.32	1.3	1.78462
78	linear-leaf type	2020-06-05	NA	NA	58.9167	0.533333	3.68333	1.6	2.30208
83	linear-leaf type	2020-05-24	NA	NA	67.25	0.616667	2.91667	1.46667	1.98864
86	linear-leaf type	2020-06-05	NA	NA	65	0.45	2.5	1	2.5
89	linear-leaf type	2020-05-31	NA	NA	69.1333	0.583333	4.15	1.95	2.12821
90	linear-leaf type	2020-05-29	NA	NA	69.6833	0.516667	2.36667	1.28333	1.84416
97	linear-leaf type	2020-06-02	NA	NA	52.3333	0.3	3.58333	1.15	3.11594
103	linear-leaf type	2020-05-29	NA	NA	44	0.866667	2.16667	1.3	1.66667
104	linear-leaf type	2020-06-05	NA	NA	45	0.3	2.7	1.43	1.88811
108	linear-leaf type	2020-05-17	NA	NA	61.45	0.9	4.88333	2.23333	2.18657
116	linear-leaf type	2020-05-07	NA	NA	79.1833	0.966667	3.73333	1.48333	2.51685
124	linear-leaf type	2020-05-09	NA	NA	65.6667	0.466667	2.83333	1.45	1.95402
125	linear-leaf type	2020-05-03	NA	NA	79.78	1.08333	4.8	2.15	2.23256
126	linear-leaf type	2020-06-05	NA	NA	69.2	0.666667	2.81667	1.58333	1.77895
135	linear-leaf type	2020-06-01	NA	NA	70.45	0.533333	2.66667	1.7	1.56863
148	linear-leaf type	2020-05-19	NA	NA	91	0.7	5.4	0.62	8.70968
149	linear-leaf type	2020-05-25	NA	NA	75.95	0.9	5.35	3	1.78333
154	linear-leaf type	2020-06-05	NA	NA	53.95	0.75	2.31667	1.7	1.36275
5	deep-cleft leaf type	2020-06-03	NA	NA	76.5667	0.85	3.65	1.96667	1.85593
23	deep-cleft leaf type	2020-06-05	NA	NA	65.1167	0.833333	3.31667	1.78333	1.85981
25	deep-cleft leaf type	2020-06-05	NA	NA	74.9833	0.783333	3.1	1.61667	1.91753
39	deep-cleft leaf type	2020-06-11	NA	NA	54.4833	0.65	2.65	1.36667	1.93902
41	deep-cleft leaf type	2020-06-15	NA	NA	28	0.58	2.56	1.16	2.2069
70	deep-cleft leaf type	2020-05-30	NA	NA	46.2	0.966667	2.38333	1.05	2.26984
79	deep-cleft leaf type	2020-06-05	NA	NA	78.9333	0.633333	2.73333	1.11667	2.44776
88	deep-cleft leaf type	2020-06-06	NA	NA	88.9333	0.616667	3.31667	1.46667	2.26136
102	deep-cleft leaf type	2020-06-06	NA	NA	52.5	1.55	2.48333	1.25	1.98667
106	deep-cleft leaf type	2020-06-03	NA	NA	56.8667	1	2.88333	1.45	1.98851
120	deep-cleft leaf type	2020-06-07	NA	NA	59.25	1.03333	3.16667	2.05	1.54472
123	deep-cleft leaf type	2020-06-15	NA	NA	67.2833	0.95	2.78333	1.43333	1.94186
132	deep-cleft leaf type	2020-06-04	NA	NA	58	0.46	NA	NA	NA
133	deep-cleft leaf type	2020-06-09	NA	NA	70.4333	0.533333	2.86667	1.5	1.91111
140	deep-cleft leaf type	2020-06-01	NA	NA	78	0.67	2.26	0.84	2.69048
151	deep-cleft leaf type	2020-06-05	NA	NA	63.05	1.08333	3.26667	1.91667	1.70435
152	deep-cleft leaf type	2020-06-01	NA	NA	74	0.52	NA	NA	NA
153	deep-cleft leaf type	2020-06-05	NA	NA	79.4167	0.433333	2.64	1.13333	2.32941
155	deep-cleft leaf type	2020-06-01	NA	NA	67.05	0.666667	2.93333	1.3	2.25641
158	deep-cleft leaf type	2020-06-01	NA	NA	75.1833	0.916667	3.45	1.65	2.09091
1	cluster 1	2020-06-28	uneven	shallowly serrate	48.6333	1.25	3.35	2.78333	1.20359
3	cluster 1	2020-07-05	even	obtusely serrate	47.1667	0.9	2.68333	2.15	1.24806
4	cluster 1	2020-06-29	even	obtusely serrate	47.8333	1.03333	2.5	1.85	1.35135
8	cluster 1	2020-07-06	even	obtusely serrate	55.9333	1.01667	2.23333	1.18333	1.88732
10	cluster 1	2020-06-26	even	obtusely serrate	47.5	1.33333	2.73333	1.98333	1.37815
12	cluster 1	2020-06-28	even	shallowly serrate	54.1667	1	2.11667	1.71667	1.23301
15	cluster 1	2020-06-28	even	shallowly serrate	56.35	0.733333	2.7	1.85	1.45946
16	cluster 1	2020-06-08	uneven	shallowly serrate	72.4333	1.68333	2.83333	1.75	1.61905
17	cluster 1	2020-07-16	even	obtusely serrate	67.2167	1.13333	2.35	1.66667	1.41
19	cluster 1	2020-06-12	even	obtusely serrate	49.1667	1.35	2.58333	1.56667	1.64894
20	cluster 1	2020-06-22	even	obtusely serrate	58.7833	0.933333	2.36667	1.73333	1.36538
21	cluster 1	2020-06-22	even	shallowly serrate	51.0833	0.916667	2.83333	1.93333	1.46552
24	cluster 1	2020-06-08	even	obtusely serrate	64.3833	1.06667	2.31667	1.76667	1.31132
26	cluster 1	2020-07-07	even	obtusely serrate	77.1	1.13333	3.76667	2.66667	1.4125
28	cluster 1	2020-06-28	even	obtusely serrate	49.95	1.1	2.06667	1.41667	1.45882
30	cluster 1	2020-06-14	even	shallowly serrate	43.2	0.96	3.1	2.36	1.31356
32	cluster 1	2020-06-28	even	shallowly serrate	54.6	0.56	3.5	1.1	3.18182
33	cluster 1	2020-06-16	even	obtusely serrate	60.5833	0.85	2.41667	1.66667	1.45
35	cluster 1	2020-07-02	even	obtusely serrate	82.15	1.03333	3.38333	2.45	1.38095
37	cluster 1	2020-06-24	even	obtusely serrate	51.7667	1.4	2.26667	1.8	1.25926
38	cluster 1	2020-07-05	even	obtusely serrate	46.7833	1.23333	2.66667	1.81667	1.46789
40	cluster 1	2020-06-25	even	shallowly serrate	56.5833	1.06667	2.9	1.78333	1.62617
49	cluster 1	2020-07-06	even	obtusely serrate	45.8	1.1	2.54	1.96	1.29592
50	cluster 1	2020-07-01	even	shallowly serrate	41	0.43	2.08	1.18	1.76271
52	cluster 1	2020-07-03	even	shallowly serrate	50.2667	0.833333	2.72	1.61667	1.68247
55	cluster 1	2020-07-01	even	obtusely serrate	49.0833	1.15	2	1.53333	1.30435
57	cluster 1	2020-06-21	even	obtusely serrate	57.45	1.2	2.13333	1.46667	1.45455
58	cluster 1	2020-06-11	even	obtusely serrate	27.6	0.35	1	0.716667	1.39535
61	cluster 1	2020-05-27	even	shallowly serrate	55.8	1.2	3.53333	1.91667	1.84348
62	cluster 1	2020-06-15	even	obtusely serrate	57.7667	0.85	2.06667	1.51667	1.36264
63	cluster 1	2020-07-04	uneven	obtusely serrate	53.0667	1.26667	3.36667	2.23333	1.50746
64	cluster 1	2020-06-24	even	obtusely serrate	39.0333	1.13333	2.35	1.61667	1.45361
65	cluster 1	2020-07-03	even	obtusely serrate	47.8333	0.95	2.03333	1.41667	1.43529
66	cluster 1	2020-06-19	even	shallowly serrate	61.3	1.23333	3.63333	2.35	1.5461
67	cluster 1	2020-07-10	even	shallowly serrate	34	0.31	2.58	1	2.58
71	cluster 1	2020-07-02	even	shallowly serrate	67	0.916667	2.35	1.58333	1.48421
75	cluster 1	2020-07-03	even	obtusely serrate	59.6667	1.51667	2.76667	2.23333	1.23881
76	cluster 1	2020-06-19	uneven	obtusely serrate	36.1667	0.5	2.38333	1.55	1.53763
80	cluster 1	2020-06-22	even	shallowly serrate	71.05	0.7	3.01667	1.98333	1.52101
82	cluster 1	2020-06-21	uneven	shallowly serrate	48.1	1.3	3.01667	2.38333	1.26573
84	cluster 1	2020-06-11	even	obtusely serrate	57.75	1.36667	2.66667	2.21667	1.20301
87	cluster 1	2020-07-12	even	obtusely serrate	64.2667	1.25	3.03333	2.13333	1.42188
91	cluster 1	2020-07-14	even	shallowly serrate	50.7	1.23	5.24	3.74	1.40107
92	cluster 1	2020-07-04	uneven	obtusely serrate	51.9167	1.13333	2.7	2.03333	1.32787
96	cluster 1	2020-06-21	even	shallowly serrate	73.9	1.56667	3.46667	1.83333	1.89091
98	cluster 1	2020-07-06	even	obtusely serrate	65.6167	1.25	3.43333	2.68333	1.2795
99	cluster 1	2020-07-01	even	shallowly serrate	69.2833	1.05	3.6	2.26667	1.58824
101	cluster 1	2020-06-24	uneven	shallowly serrate	56.5	1.06667	2.56667	1.91667	1.33913
105	cluster 1	2020-07-02	even	shallowly serrate	66.7667	1.61667	2.96667	2.03333	1.45902
109	cluster 1	2020-06-24	even	obtusely serrate	47.1333	1.36667	2.55	1.81667	1.40367
110	cluster 1	2020-07-01	uneven	obtusely serrate	57.9167	1.03333	2.61667	1.76667	1.48113
111	cluster 1	2020-05-29	uneven	shallowly serrate	34.3333	0.45	1.25	0.7	1.78571
112	cluster 1	2020-06-26	uneven	obtusely serrate	63	1.11667	2.81667	1.85	1.52252
114	cluster 1	2020-06-28	even	shallowly serrate	30.8833	0.783333	2.28333	2.08333	1.096
117	cluster 1	2020-06-03	uneven	shallowly serrate	82.1	0.833333	2.7	1.7	1.58824
118	cluster 1	2020-07-05	uneven	shallowly serrate	54.15	0.85	2.8	2.15	1.30233
119	cluster 1	2020-07-04	even	obtusely serrate	53.8333	1.13333	2.26667	1.75	1.29524
121	cluster 1	2020-07-03	even	obtusely serrate	49.8333	1.03333	2	1.51667	1.31868
122	cluster 1	2020-06-25	even	obtusely serrate	45.4167	1.58333	2.4	1.41667	1.69412
127	cluster 1	2020-06-02	uneven	shallowly serrate	55.6667	0.783333	2.95	2.65	1.11321
128	cluster 1	2020-06-28	uneven	obtusely serrate	53.9	1.23333	3.11667	2.28333	1.36496
131	cluster 1	2020-06-03	uneven	shallowly serrate	33.3333	0.816667	2	1.4	1.42857
134	cluster 1	2020-07-03	even	shallowly serrate	89	0.7	3.8	1.56	2.4359
137	cluster 1	2020-06-11	even	shallowly serrate	56.6667	1.33333	3.11667	2.16667	1.43846
139	cluster 1	2020-06-21	even	obtusely serrate	42.1667	1.23333	2.75	1.98333	1.38655
141	cluster 1	2020-06-28	even	shallowly serrate	56.7833	0.966667	2.31667	1.65	1.40404
142	cluster 1	2020-06-13	uneven	obtusely serrate	55.2667	0.833333	2.63333	1.9	1.38596
143	cluster 1	2020-06-23	even	obtusely serrate	75.1167	1.31667	3.45	2.6	1.32692
144	cluster 1	2020-06-21	even	obtusely serrate	51.1667	0.816667	1.93333	1.43333	1.34884
150	cluster 1	2020-06-28	even	obtusely serrate	48.15	0.716667	2.61667	2.33333	1.12143
156	cluster 1	2020-06-02	even	obtusely serrate	52.4167	0.866667	2.41667	2.15	1.12403
160	cluster 1	2020-07-02	even	obtusely serrate	65.8	1.31667	3.5	2.25	1.55556
161	cluster 1	2020-06-25	even	shallowly serrate	57.6	1.05	2.46667	1.71667	1.43689
2	cluster 2	2020-06-25	uneven	deeply serrate	59.7	0.7	3.48333	2	1.74167
7	cluster 2	2020-06-05	uneven	deeply serrate	50.7	0.65	2.3	1.1	2.09091
9	cluster 2	2020-06-19	uneven	deeply serrate	65.6	1.01667	3.11667	1.68333	1.85149
13	cluster 2	2020-07-04	even	deeply serrate	65.8	0.61	4.46	1.76	2.53409
14	cluster 2	2020-06-19	uneven	deeply serrate	70.8	0.516667	2.9	1.45	2
18	cluster 2	2020-06-19	uneven	deeply serrate	51.5	0.43	3.5	1.7	2.05882
22	cluster 2	2020-06-03	uneven	deeply serrate	72	0.6	1.95	0.98	1.9898
31	cluster 2	2020-06-05	uneven	deeply serrate	45.5	0.7	3	1.54	1.94805
34	cluster 2	2020-07-02	even	deeply serrate	66.4333	1.01667	3.35	1.66667	2.01
36	cluster 2	2020-06-15	uneven	deeply serrate	46.3	0.3	2	1.7	1.17647
42	cluster 2	2020-06-16	uneven	deeply serrate	56	0.4	2.66	1.23	2.1626
43	cluster 2	2020-07-03	uneven	deeply serrate	49	0.45	3.6	0.7	5.14286
44	cluster 2	2020-07-01	uneven	deeply serrate	53	0.34	4.2	2.6	1.61538
46	cluster 2	2020-06-13	uneven	deeply serrate	56	0.55	2.63	1.33	1.97744
51	cluster 2	2020-05-24	uneven	deeply serrate	64	0.4	2	1	2
53	cluster 2	2020-06-19	uneven	deeply serrate	63	0.65	2.3	1.26	1.8254
60	cluster 2	2020-06-05	uneven	deeply serrate	51	NA	2.3	0.8	2.875
68	cluster 2	2020-06-19	uneven	deeply serrate	62.5	0.55	2.64	1.02	2.58824
69	cluster 2	2020-05-26	uneven	deeply serrate	68	0.43	2.34	1.56	1.5
72	cluster 2	2020-06-17	uneven	deeply serrate	57.68	0.75	2.31667	1.26667	1.82895
81	cluster 2	2020-06-16	uneven	deeply serrate	58.65	1.06667	3	1.61667	1.85567
85	cluster 2	2020-06-05	uneven	deeply serrate	55.1667	1.1	3.43333	2.43333	1.41096
93	cluster 2	2020-06-03	even	deeply serrate	64.1667	1.28333	2.58333	1.9	1.35965
94	cluster 2	2020-06-01	even	deeply serrate	47.8333	0.716667	2.11667	1.6	1.32292
95	cluster 2	2020-06-28	uneven	deeply serrate	45	0.42	2.38	1.3	1.83077
100	cluster 2	2020-06-01	uneven	deeply serrate	32	0.51	2.4	1	2.4
107	cluster 2	2020-06-11	uneven	deeply serrate	41	0.43	2.62	1.42	1.84507
115	cluster 2	2020-06-05	uneven	deeply serrate	65.2333	0.766667	2.78333	1.25	2.22667
136	cluster 2	2020-06-21	uneven	deeply serrate	64.2167	1.01667	3.46667	2.46667	1.40541
138	cluster 2	2020-07-12	even	deeply serrate	57.5833	1.06667	2.86667	1.7	1.68627
145	cluster 2	2020-06-03	uneven	deeply serrate	50.5	1.15	2.78333	1.63333	1.70408
146	cluster 2	2020-06-12	uneven	deeply serrate	54	0.6	2.76	1.26	2.19048
147	cluster 2	2020-07-03	even	deeply serrate	56.3167	1.51667	2.65	1.53333	1.72826
157	cluster 2	2020-06-21	uneven	deeply serrate	63	0.8	3.9	1.64	2.37805
159	cluster 2	2020-06-24	even	deeply serrate	46.5	0.45	2.83333	2.03333	1.39344
