# Supplementary material for: Uncovering phylogenetic relationships and genetic diversity of water dropwort using phenotypic traits and SNP markers
Source: PLoS One. 2021 Jul 6;16(7):e0249825. doi: 10.1371/journal.pone.0249825 (PMC8259969; doi:10.1371/journal.pone.0249825)
Supplement: S3 Table — (XLSX) [file pone.0249825.s003.xlsx]

## Sheet: S3 Table
S3 Table. Summary statistics of RAD sequencing data.
Sample code	Total reads	GC(%)	Q30(%)	Average depth
1	2681422	34.59	89.655	12.92
2	1966350	36.73	87.365	10.15
3	2145006	34.51	89.64	10.93
4	2859866	34.57	89.75	13.8
5	2578652	34.09	89.59	10.59
6	2899040	33.97	89.79	10.79
7	2819120	34.28	89.585	13.12
8	1758858	36.99	87.245	9.5
9	2559796	34.66	89.5	12.39
10	1767850	34.6	89.47	8.31
11	4839920	37.61	89.16	14.96
12	4213316	36.32	89.445	8.73
13	3116162	34.66	89.925	14.85
14	2038558	36.78	88.65	10.07
15	3229604	34.85	89.995	14.76
16	3172468	34.44	90.175	15.14
17	2829022	34.58	90.08	13.54
18	3705824	34.5	90.01	16.79
19	3551812	34.58	89.86	16.37
20	1948702	34.55	89.915	9.75
21	4175432	36.2	89.395	19.04
22	2591852	34.71	89.865	12.58
23	3283260	34.12	88.98	13.05
24	2519062	34.54	89.03	12.47
25	2827868	34.12	89.25	11.6
26	4193020	36.29	89.895	19.24
27	2632558	34.06	89.2	9.96
28	1878104	36.97	87.24	10.2
29	3632684	35.95	89.14	12.97
30	3224044	34.55	89.155	15.01
31	1960510	36.35	87.385	9.97
32	3690110	34.59	89.095	16.8
33	2128034	36.71	88.64	10.87
34	3276770	36.23	87.955	15.72
35	1915220	34.54	89.34	9.55
36	2558928	34.6	89.08	9.97
37	2963440	34.54	89.865	14.28
38	4877656	35.99	89.81	21.62
39	2632348	34.15	89.835	10.48
40	2559618	34.42	90.06	12.69
41	2487990	34.11	89.99	10.38
42	7057194	34.3	88.485	25.23
43	3202082	34.43	89.875	15.52
44	3312670	34.44	89.82	15.03
45	2387668	34.08	89.745	8.62
46	2667714	34.62	89.87	12.6
47	3197468	34.01	89.7	11.94
48	2518662	34.11	89.78	10.44
49	2472580	34.64	89.94	12.32
50	2779700	34.28	89.815	13.64
51	3270618	34.22	89.78	15.3
52	2057440	36.55	87.81	9.23
53	3121066	34.13	89.625	14.45
54	1734822	33.94	89.795	6.94
55	2702462	34.87	89.675	13.07
56	1955030	35.79	88.115	8.38
57	3387682	34.4	90.14	16.51
58	2118360	36.39	87.855	11.02
59	2558218	33.89	90.165	8.49
60	3006714	34.29	90.38	14.51
61	2786746	34.41	90.31	13.92
62	2027434	36.22	88.005	10.19
63	3752806	36.13	89.22	16.34
64	3606442	34.5	90.29	17.54
65	3534064	34.53	90.13	17.11
66	2320214	36.32	87.98	12.21
67	1984524	34.35	89.955	10.27
68	2712256	34.63	90.145	13.7
69	3245792	34.19	89.955	14.2
70	2249036	34.06	90.025	9.03
71	2597180	37.1	86.295	12.41
72	2455024	34.26	90.195	12.63
73	2441968	34.06	90.105	10.32
74	3450282	33.99	89.94	13.22
75	2238674	37	86.23	10.76
76	2219448	36.98	86.29	11.39
77	3602006	34.1	89.94	13.79
78	2042402	36.45	86.435	7.68
79	2794878	36.79	86.365	10.29
80	1833982	36.63	87.74	9.66
81	1959778	34.24	89.86	10.08
82	3534462	36.01	89.245	16.94
83	1701586	36.47	87.89	7.21
84	2722950	34.68	89.93	13.37
85	2079638	36.49	86.535	10.48
86	1947180	36.35	87.955	8.94
87	3470880	34.27	89.755	15.81
88	1957750	36.73	86.49	8.08
89	2764032	36.74	86.485	18.98
90	2692820	36.39	87.8	9.88
91	2077758	36.2	87.79	11.78
92	2301538	34.44	89.835	11.54
93	2812020	34.03	89.985	13.07
94	2693158	36.66	87.59	12.57
95	2491908	34.6	89.945	12.05
96	2201996	36.61	87.7	11.49
97	2117490	35.93	87.915	8.21
98	2282052	37.04	87.735	18.51
99	3114104	34.54	89.86	15.07
100	1766996	36.85	87.675	9.48
101	3331470	34.22	89.71	15.72
102	4943390	35.99	89.775	18.51
103	4162722	35.93	89.77	15.85
104	2570222	36.45	87.845	11.27
105	1806796	34.53	89.735	9.33
106	2582932	34.28	89.785	10.5
107	3451558	34.5	90.555	16.45
108	4386352	35.97	89.495	16.73
109	2210130	34.55	90.63	11.81
110	2886370	34.87	90.585	14.43
111	2195840	34.29	90.23	11.17
112	4162132	36.68	89.155	18.94
114	2779792	34.52	90.625	13.51
115	2170674	34.42	90.83	11.37
116	2421518	34.24	90.37	9.7
117	1893202	36.94	87.25	10.33
118	4509278	34.22	93.235	20.12
119	1810308	37.26	87.205	10.29
120	3146574	33.99	93.225	12.85
121	4350326	34.3	93.145	20.08
122	3237344	34.38	92.84	14.88
123	4117902	36.12	89.335	16.43
124	1811574	36.47	87.425	7.83
125	3769286	35.67	89.615	15.03
126	4184820	34	93.265	15.02
127	2578662	37.48	87.125	10.93
128	3796222	34.51	93.31	18.14
131	3474132	34.45	93.195	16.14
132	2169586	36.8	88.15	9.77
133	3329762	34.11	89.425	13.3
134	2585584	34.48	89.505	13.22
135	1829126	36.58	88.105	7.68
136	3061852	34.43	89.455	15.23
137	2093360	37.52	87.885	10.76
138	2610952	34.56	89.14	13.32
139	3433454	34.65	89.57	15.91
140	1738868	36.68	88.14	8.02
141	2620240	36.78	87.87	14.14
142	2537712	36.94	88.175	12.82
143	2911488	34.7	89.615	13.84
144	2709824	34.54	89.69	13.09
145	3396524	34.71	89.415	15.17
146	3416916	34.53	90.19	16.77
147	2395128	34.31	90.375	12.4
148	2096232	36.72	88.24	8.84
149	4552180	36.1	89.73	17.51
150	3127140	34.47	90.24	15.42
151	2786578	37.26	88.13	10.95
152	2435282	34.32	89.93	10.33
153	3425630	34.15	90.245	14.11
154	2782442	34.18	90.34	11.73
155	2490776	34.11	90.26	10.41
156	2441212	37.07	88.555	11.04
157	2678864	37.03	88.445	11.21
158	1966280	36.9	88.5	8.05
159	2185934	37.04	88.51	10.71
160	2838220	35.12	90.15	13.86
161	1859096	36.82	88.685	10.92
