# Supplementary material for: Uncovering phylogenetic relationships and genetic diversity of water dropwort using phenotypic traits and SNP markers
Source: PLoS One. 2021 Jul 6;16(7):e0249825. doi: 10.1371/journal.pone.0249825 (PMC8259969; doi:10.1371/journal.pone.0249825)
Supplement: S4 Table — (TXT) [file pone.0249825.s004.txt]

#Chr	Pos	001	002	003	004	005	006	007	008	009	010	011	012	013	014	015	016	017	018	019	020	021	022	023	024	025	026	027	028	029	030	031	032	033	034	035	036	037	038	039	040	041	042	043	044	045	046	047	048
SGENOME_766	766	C	C	Y	C	C	Y	C	Y	C	Y	C	C	C	C	Y	C	Y	C	Y	C	C	C	C	C	C	C	C	C	C	C	C	Y	C	Y	C	C	C	C	C	C	C	C	C	C	Y	C	C	C
SGENOME_768	768	G	G	G	G	G	G	G	G	G	G	G	G	G	G	R	G	G	G	R	G	G	G	G	G	G	G	G	G	G	G	G	G	G	G	G	G	G	G	G	G	G	G	G	G	G	R	G	G
SGENOME_2519	2519	R	R	R	R	A	R	A	R	A	A	A	A	R	A	R	A	R	A	R	A	R	A	A	R	A	A	A	R	A	R	A	A	A	A	A	A	R	A	A	A	A	A	A	A	A	A	A	A
SGENOME_2607	2607	A	A	A	A	A	R	R	A	A	A	A	R	R	A	R	A	R	A	A	A	R	R	A	A	R	A	R	A	A	A	A	A	R	R	R	R	A	R	A	R	R	A	A	R	A	A	R	R
SGENOME_2615	2615	W	W	W	W	T	W	T	W	T	T	T	T	W	T	W	T	W	T	W	T	W	T	T	W	T	T	W	W	T	W	T	T	T	T	T	T	W	T	T	T	T	T	T	T	T	T	T	T
SGENOME_2623	2623	A	W	A	A	A	A	A	A	W	W	A	A	A	A	A	W	A	A	A	A	A	A	A	A	A	A	A	A	A	A	A	A	A	A	A	A	W	A	A	A	A	A	A	A	A	A	A	A
SGENOME_2632	2632	R	R	G	G	G	R	G	R	R	R	G	G	R	G	R	R	R	G	R	G	R	G	G	G	G	G	G	R	G	G	R	G	G	G	G	G	R	R	G	G	R	G	G	G	G	G	G	G
SGENOME_2640	2640	G	G	G	G	R	G	G	G	G	G	G	G	G	G	G	G	G	G	G	G	G	G	G	G	G	G	G	G	G	G	G	G	G	G	G	G	G	G	G	G	G	G	G	G	G	G	G	G
SGENOME_4385	4385	Y	C	C	C	Y	C	C	C	C	C	C	C	C	C	C	C	N	C	C	C	C	C	Y	C	C	C	C	N	C	C	Y	C	C	C	C	C	C	C	C	Y	C	Y	C	C	C	C	C	C
SGENOME_5635	5635	G	G	G	G	G	R	R	R	R	G	G	G	R	G	R	R	R	R	R	G	G	G	G	G	R	G	G	G	G	R	G	G	G	G	R	G	G	R	R	G	R	G	G	G	G	G	G	G
SGENOME_5665	5665	Y	C	Y	Y	C	C	C	Y	C	C	C	C	C	C	C	C	C	C	C	Y	Y	C	C	Y	Y	Y	C	Y	C	Y	Y	Y	C	C	Y	Y	Y	Y	C	C	Y	Y	C	C	C	C	Y	C
SGENOME_7049	7049	G	G	G	G	G	G	G	G	G	G	G	G	G	G	R	G	R	G	R	G	G	G	G	G	G	R	G	G	R	G	G	G	G	G	N	N	G	G	N	G	G	G	G	G	N	G	G	N
SGENOME_7063	7063	G	G	G	R	G	G	G	G	G	G	G	G	R	G	G	G	R	G	G	G	R	G	G	G	G	G	G	A	G	G	G	G	G	G	G	N	G	G	N	G	G	G	G	G	G	G	G	N
SGENOME_9558	9558	C	C	M	M	C	M	M	C	C	C	M	C	C	C	C	M	M	M	C	C	C	C	C	C	M	C	C	M	M	M	C	C	C	M	M	C	C	M	C	C	M	M	M	C	C	C	M	C
SGENOME_9560	9560	R	R	G	G	G	R	R	G	G	G	R	G	G	G	R	G	R	R	G	R	G	R	R	G	R	R	G	G	R	G	R	G	R	G	G	G	G	G	G	R	G	G	G	G	G	G	R	R
SGENOME_9612	9612	T	T	T	T	Y	T	T	T	Y	T	T	T	T	Y	T	T	Y	T	Y	T	T	Y	T	T	T	T	T	T	T	T	Y	T	T	T	T	T	Y	T	T	T	Y	T	Y	T	T	T	T	T
SGENOME_9616	9616	G	G	G	G	G	G	G	G	K	K	G	G	K	G	G	G	G	G	G	G	G	G	G	K	G	K	G	G	G	G	G	K	G	G	K	G	K	K	K	K	G	G	K	K	G	G	G	G
SGENOME_10096	10096	N	T	T	T	T	T	T	T	T	T	T	T	N	N	C	T	N	C	T	T	T	T	T	T	C	N	T	T	N	N	T	T	T	Y	T	N	T	N	T	N	C	Y	N	T	T	T	T	T
SGENOME_12040	12040	M	M	M	C	M	M	M	M	M	M	A	A	M	M	M	N	M	A	N	C	M	M	M	M	A	M	A	M	A	N	N	M	A	M	M	A	A	M	M	A	M	M	A	A	A	A	A	A
SGENOME_13064	13064	W	W	T	T	T	T	W	T	T	W	T	W	W	T	T	T	W	W	W	N	W	T	T	W	T	T	T	T	T	T	N	T	W	T	T	T	W	T	T	T	T	W	T	T	T	T	T	T
SGENOME_13076	13076	G	G	G	K	G	G	G	G	G	G	G	K	G	G	G	G	K	G	G	G	K	N	G	G	N	G	G	G	G	G	G	G	G	G	G	G	G	G	G	G	G	G	N	G	G	G	G	G
SGENOME_13129	13129	R	G	R	R	G	G	G	G	G	G	G	R	R	N	G	G	R	G	G	G	G	R	R	N	G	G	G	R	G	G	G	R	G	G	G	R	R	R	R	R	G	G	G	N	R	R	G	G
SGENOME_13161	13161	C	C	C	C	C	C	C	C	C	C	C	C	C	C	C	C	C	Y	C	C	C	C	C	C	C	C	C	C	C	C	C	C	Y	Y	C	C	C	C	C	C	C	C	C	C	C	C	C	C
SGENOME_13891	13891	C	C	C	C	C	C	C	Y	T	C	C	C	Y	C	C	C	Y	C	C	Y	Y	Y	C	C	C	Y	C	C	C	Y	C	Y	C	C	T	C	C	Y	C	Y	C	C	C	C	Y	C	C	C
SGENOME_13900	13900	G	G	G	G	G	G	G	G	G	G	G	G	G	G	G	G	G	G	G	G	G	G	G	G	G	G	G	G	G	G	R	G	G	G	G	G	G	G	G	G	R	R	G	G	G	G	G	R
SGENOME_14528	14528	C	C	C	Y	C	C	C	C	Y	C	C	C	C	C	C	C	C	C	C	C	Y	C	C	C	Y	C	C	Y	C	C	C	C	Y	C	C	C	C	C	C	C	Y	C	C	Y	C	Y	C	C
SGENOME_14543	14543	C	C	Y	C	C	C	C	C	Y	C	C	C	C	C	C	C	C	C	C	C	C	C	C	C	C	Y	C	C	C	C	C	Y	Y	C	Y	C	C	Y	C	C	C	C	C	Y	C	C	C	C
SGENOME_14546	14546	Y	Y	T	T	T	T	T	T	Y	Y	T	T	T	T	T	Y	T	T	T	T	T	Y	T	T	T	T	T	T	T	T	T	T	T	Y	T	T	T	T	T	T	T	T	T	Y	T	Y	T	T
SGENOME_14578	14578	C	C	C	C	C	Y	C	C	C	C	C	C	C	C	Y	C	C	C	Y	Y	C	C	C	C	C	Y	C	C	C	Y	C	C	C	C	C	C	C	Y	C	C	C	C	C	C	C	C	C	C
SGENOME_14612	14612	T	T	T	K	T	T	T	T	T	T	T	K	K	T	T	T	T	T	T	T	T	T	T	T	T	T	T	T	T	T	K	K	T	T	T	T	T	T	T	K	T	K	K	T	T	T	T	T
SGENOME_14631	14631	C	C	C	Y	C	C	C	C	Y	C	C	C	C	C	C	C	C	C	C	C	Y	C	C	C	C	C	C	Y	C	C	C	C	C	C	C	C	C	C	C	C	Y	C	C	C	C	Y	C	C
SGENOME_14652	14652	A	A	A	M	A	A	A	A	M	A	A	A	A	A	A	A	A	A	A	A	M	A	A	A	A	A	A	M	A	A	A	A	A	A	A	A	A	A	A	A	M	A	A	A	A	M	A	A
SGENOME_18268	18268	M	A	M	M	M	M	M	M	M	M	A	A	M	M	M	A	M	M	M	M	M	M	M	M	M	M	N	M	M	M	M	M	M	M	M	M	M	M	A	M	A	A	M	M	A	M	A	A
SGENOME_18274	18274	Y	C	C	C	C	C	C	C	Y	C	C	C	C	C	Y	C	C	C	C	C	C	C	C	C	C	Y	C	C	C	C	C	C	C	C	Y	C	C	Y	C	C	C	C	Y	Y	N	C	C	C
SGENOME_18277	18277	R	G	R	R	G	G	G	R	G	G	A	R	R	G	R	G	R	R	R	R	R	R	G	R	G	R	G	G	R	R	G	R	G	R	R	G	R	G	G	R	G	G	G	G	G	G	G	G
SGENOME_18294	18294	K	G	K	K	G	G	G	K	G	K	G	G	K	G	K	K	K	G	K	G	K	G	G	G	G	G	G	G	G	K	G	K	G	G	G	G	K	K	G	G	G	G	G	G	G	G	G	G
SGENOME_18369	18369	K	G	K	K	G	G	G	K	G	G	T	K	K	K	K	G	K	K	K	K	K	K	G	K	G	K	G	G	K	K	G	K	G	K	K	K	K	G	G	K	G	G	G	K	G	G	G	G
SGENOME_18370	18370	G	G	G	G	G	G	G	G	G	G	G	G	G	G	G	G	G	G	G	G	G	R	G	R	R	G	G	G	R	G	G	G	G	G	G	G	G	G	R	G	G	G	R	G	G	G	R	G
SGENOME_20633	20633	Y	C	C	C	Y	C	C	Y	C	C	C	C	C	C	Y	C	C	C	C	Y	Y	C	C	C	N	Y	C	C	C	Y	C	C	Y	C	Y	C	C	Y	C	C	C	C	C	C	C	C	Y	C
SGENOME_20654	20654	R	R	G	G	R	G	G	G	G	G	G	G	G	G	R	G	G	R	R	G	G	R	G	R	G	G	G	G	G	G	R	G	G	G	G	R	G	G	G	A	G	R	G	R	G	R	G	G
SGENOME_20657	20657	W	T	T	T	W	T	T	W	W	T	T	T	T	W	W	W	W	W	T	W	W	W	T	W	W	W	T	T	W	W	W	W	W	N	W	W	T	W	W	T	W	W	W	W	T	T	T	T
SGENOME_21906	21906	C	C	C	C	N	N	C	C	C	C	M	C	C	C	C	C	C	C	C	C	C	C	C	C	C	C	M	C	M	C	C	C	C	C	C	C	C	C	C	N	C	C	C	C	C	C	C	C
SGENOME_22113	22113	A	A	A	A	A	N	A	A	A	N	G	A	A	A	A	A	A	A	A	A	A	A	A	R	A	A	N	A	N	A	A	A	A	A	A	A	A	A	A	A	A	A	A	A	N	A	A	N
SGENOME_23546	23546	G	N	G	R	G	R	G	R	R	R	R	G	R	R	R	R	R	R	G	A	R	G	R	R	G	G	R	N	G	R	R	R	G	G	R	R	G	G	G	R	G	R	R	R	G	R	N	G
SGENOME_23632	23632	R	A	R	A	R	R	A	A	R	R	A	A	R	A	R	A	A	R	R	A	A	R	R	A	A	R	R	A	A	R	R	R	R	R	R	N	R	R	R	A	G	R	R	R	A	A	R	R
SGENOME_24040	24040	C	Y	C	C	C	C	C	C	C	C	C	C	C	C	Y	C	C	C	C	C	C	C	C	Y	C	C	C	C	Y	C	C	C	C	C	C	N	Y	C	C	C	C	C	C	C	C	C	C	C
SGENOME_24108	24108	R	A	A	A	A	A	A	A	A	A	A	R	R	A	A	A	R	A	A	R	R	A	A	A	A	A	A	A	A	A	A	A	A	A	A	N	R	A	A	A	A	R	A	A	A	A	A	A
SGENOME_24804	24804	C	C	C	Y	Y	Y	Y	Y	C	Y	C	N	C	Y	C	Y	C	C	Y	C	Y	N	Y	C	Y	Y	C	C	C	Y	N	C	N	C	Y	C	Y	Y	C	N	Y	C	T	C	C	C	N	C
SGENOME_24859	24859	R	A	A	N	A	A	A	A	R	A	A	A	N	A	A	A	A	R	R	A	A	A	A	A	A	A	A	A	N	A	A	A	A	A	A	A	A	A	A	A	A	A	A	A	A	R	A	A
SGENOME_25645	25645	C	C	C	C	C	T	C	C	C	C	Y	C	C	C	C	C	C	C	C	C	C	C	C	C	T	C	C	C	C	C	C	N	C	C	C	C	C	C	C	C	Y	C	C	C	T	C	N	C
SGENOME_31640	31640	W	W	T	W	W	W	N	T	T	T	W	T	A	T	T	W	T	W	W	W	T	W	W	W	W	W	W	W	W	W	T	W	W	T	W	T	W	W	W	W	W	W	W	W	W	T	W	T
SGENOME_33132	33132	G	G	G	G	G	G	G	R	G	G	G	R	G	G	G	G	R	G	R	N	G	R	R	G	G	G	G	G	G	G	G	R	G	G	G	G	G	G	R	G	G	G	G	G	G	G	G	G
SGENOME_33419	33419	A	A	A	R	A	A	A	A	N	R	A	A	R	A	R	A	A	A	A	N	R	R	A	N	A	A	A	R	A	A	R	A	N	A	N	N	A	A	A	A	A	A	A	A	N	A	A	A
SGENOME_33835	33835	G	G	G	G	G	G	G	G	G	G	G	G	G	G	G	G	G	G	G	R	G	A	G	G	G	G	G	G	G	G	G	R	G	R	G	G	G	G	G	R	N	R	G	G	G	G	G	G
SGENOME_33915	33915	T	T	T	T	T	T	T	T	T	T	T	T	T	T	T	T	T	Y	T	T	T	T	T	T	T	T	T	T	T	T	T	T	T	Y	T	T	T	T	T	T	T	Y	T	T	T	T	T	T
SGENOME_35812	35812	G	G	G	G	G	G	G	G	R	G	G	G	R	G	G	R	R	G	G	G	G	G	G	G	G	R	G	G	G	R	G	R	G	R	R	G	G	R	G	G	G	G	G	G	G	G	G	G
SGENOME_35817	35817	T	T	T	W	T	T	T	W	T	W	T	T	W	T	T	T	T	T	T	T	T	T	T	T	T	T	T	T	T	W	T	T	T	T	T	T	W	T	T	T	T	T	T	T	T	W	T	T
SGENOME_35882	35882	C	C	C	C	C	C	C	C	C	C	C	C	C	C	C	C	Y	Y	C	C	C	Y	C	C	C	C	C	C	C	C	C	C	C	Y	C	C	C	C	C	C	C	C	C	C	C	C	C	C
SGENOME_35888	35888	C	C	C	Y	C	C	C	C	C	C	C	C	C	C	C	Y	C	Y	C	C	Y	C	C	C	C	Y	C	C	C	C	C	Y	C	C	C	Y	C	Y	C	C	C	Y	C	C	C	Y	C	C
SGENOME_35892	35892	T	T	Y	T	T	T	T	Y	T	T	T	T	Y	T	T	T	Y	T	Y	T	Y	T	T	Y	T	T	T	T	T	T	T	T	Y	T	Y	T	Y	Y	T	T	T	T	T	T	T	T	T	T
SGENOME_35895	35895	C	C	Y	C	C	C	C	Y	C	C	C	C	Y	C	C	C	Y	C	Y	C	Y	C	C	Y	C	C	C	C	C	C	C	C	Y	C	Y	Y	Y	Y	C	C	C	Y	C	C	C	C	C	C
SGENOME_35920	35920	G	G	R	G	G	G	G	G	G	G	G	G	G	G	G	G	G	R	G	R	G	G	R	G	R	G	G	G	G	G	G	G	G	G	R	R	G	G	G	G	G	G	G	G	G	G	G	G
SGENOME_38055	38055	T	T	W	W	W	T	W	W	W	T	T	T	T	T	W	W	W	W	T	W	W	T	T	N	T	W	T	T	N	W	T	W	W	W	W	T	W	W	T	W	W	T	T	T	W	T	T	T
SGENOME_39380	39380	A	A	A	R	A	A	A	A	A	A	R	A	A	A	A	A	A	A	A	A	A	A	A	A	A	A	R	A	R	A	R	A	R	A	A	A	A	A	A	A	A	R	R	A	A	A	A	A
SGENOME_39384	39384	Y	C	C	C	C	C	C	C	C	C	C	C	C	C	Y	C	C	C	Y	C	C	C	C	C	C	C	C	C	C	C	C	C	Y	C	C	C	C	Y	C	C	C	C	Y	C	C	C	C	C
SGENOME_39433	39433	T	T	T	W	T	W	T	W	N	T	W	W	W	T	T	W	T	W	W	N	W	N	T	W	W	N	N	T	T	T	N	W	T	W	N	N	W	T	N	W	N	N	T	T	T	T	W	W
SGENOME_43075	43075	T	T	T	T	T	W	T	T	W	T	W	T	N	T	T	T	T	T	T	T	T	T	W	T	W	W	T	T	W	T	T	T	T	W	W	T	T	W	T	T	T	T	T	T	T	T	W	T
SGENOME_43120	43120	R	R	A	G	G	G	G	G	G	G	G	G	N	G	R	G	R	G	R	G	G	G	G	G	G	R	G	G	G	G	R	A	G	G	R	G	G	R	G	G	G	R	G	G	G	G	G	G
SGENOME_43185	43185	C	C	C	Y	C	C	C	C	C	C	Y	C	N	Y	C	Y	Y	Y	C	C	C	C	C	C	C	C	C	N	C	Y	C	C	C	C	C	C	C	C	C	Y	T	C	Y	C	N	C	C	C
SGENOME_43189	43189	C	C	C	C	C	Y	C	C	Y	C	Y	C	N	C	C	C	C	C	C	C	C	C	Y	C	Y	Y	C	C	Y	C	C	C	C	Y	Y	C	C	Y	C	C	C	C	C	C	C	C	Y	C
SGENOME_43934	43934	T	N	T	T	T	T	T	T	T	T	N	N	W	N	T	T	T	T	T	T	T	T	T	W	T	W	T	N	W	T	N	T	N	T	W	T	T	W	T	T	N	W	W	T	T	T	W	T
SGENOME_46606	46606	C	C	C	M	C	C	C	M	C	C	C	C	M	C	C	C	C	C	C	C	M	C	C	C	C	M	C	C	C	M	C	C	C	C	C	C	M	C	C	M	C	C	C	C	C	C	C	C
SGENOME_47681	47681	M	A	N	M	A	A	A	A	M	N	A	N	N	N	A	C	M	A	M	M	A	A	N	M	A	M	A	C	A	M	A	M	C	M	C	N	M	C	A	A	A	M	N	C	A	A	A	A
SGENOME_48467	48467	C	C	C	C	C	S	C	C	C	C	S	C	C	C	C	C	C	C	C	C	C	C	G	C	C	C	C	N	C	C	C	C	C	C	C	C	C	C	C	C	C	C	C	C	S	C	C	C
SGENOME_48608	48608	G	G	G	G	G	G	G	G	G	G	G	G	G	G	G	G	G	G	G	G	G	G	G	G	G	G	G	G	G	G	R	G	G	R	G	G	G	G	G	G	G	R	G	G	G	G	G	G
SGENOME_48617	48617	Y	C	C	Y	C	Y	C	C	C	C	C	Y	C	C	C	C	C	C	C	Y	Y	C	C	C	C	Y	C	Y	C	Y	C	C	C	C	C	C	C	Y	C	C	C	Y	C	C	C	C	C	C
SGENOME_48642	48642	T	K	T	T	T	T	K	K	T	T	K	T	T	T	K	T	T	T	K	T	T	T	T	T	T	T	T	T	T	T	T	T	T	T	T	T	T	T	T	T	T	T	K	T	T	T	K	T
SGENOME_50370	50370	T	T	T	T	T	T	T	T	Y	T	T	T	T	T	T	T	T	T	Y	T	T	T	T	T	T	T	Y	T	T	T	T	T	T	Y	T	T	T	T	T	T	T	Y	Y	T	T	T	T	T
SGENOME_50377	50377	C	Y	C	C	C	C	C	C	C	C	C	C	C	C	C	C	C	C	C	C	C	C	C	C	C	C	C	C	C	C	C	C	Y	C	C	C	C	C	C	C	C	Y	C	C	C	C	C	C
SGENOME_50467	50467	G	R	G	G	G	G	G	G	G	G	G	G	G	G	G	G	G	G	G	G	G	G	G	G	G	G	G	G	G	G	G	G	R	G	G	G	G	G	G	R	G	G	G	G	G	G	G	G
SGENOME_51635	51635	K	T	N	N	K	N	T	T	K	T	K	K	K	T	T	K	T	T	T	K	K	K	K	T	N	K	N	K	K	T	K	T	G	K	G	G	K	T	N	K	K	K	K	K	N	K	N	N
SGENOME_51724	51724	A	A	A	A	A	A	A	A	A	A	R	A	A	A	A	A	A	A	A	A	A	A	A	A	N	A	N	A	R	A	A	A	A	A	A	A	A	A	R	A	R	A	A	A	A	A	A	N
SGENOME_53583	53583	S	C	C	N	C	C	C	S	S	C	C	S	S	C	S	S	C	C	S	C	S	C	C	C	C	C	C	C	C	S	C	C	S	C	C	C	S	S	C	C	C	C	C	C	C	C	C	C
SGENOME_53595	53595	A	A	A	A	A	A	A	A	A	A	R	A	A	A	A	A	A	A	A	A	A	A	A	A	A	A	R	A	A	A	A	A	A	A	A	A	A	A	A	A	R	A	A	A	A	A	A	A
SGENOME_53667	53667	R	R	G	G	R	G	G	G	G	R	G	G	G	G	G	G	G	G	N	G	G	G	R	G	R	G	G	G	G	G	R	G	G	G	G	G	G	G	R	G	R	R	G	G	G	G	G	G
SGENOME_54093	54093	C	C	C	Y	C	C	C	C	C	C	C	C	C	C	C	C	Y	C	C	C	C	C	C	C	C	C	C	Y	C	C	C	C	C	Y	C	C	Y	C	C	C	C	C	C	C	C	C	C	C
SGENOME_54097	54097	G	G	G	R	G	R	G	R	G	G	G	G	G	G	G	G	G	R	R	G	R	R	G	G	G	G	G	R	G	G	G	G	G	G	G	G	R	G	G	R	G	R	R	G	R	R	R	R
SGENOME_54098	54098	A	A	A	A	A	R	R	A	A	A	A	A	A	A	A	A	A	A	A	A	A	A	R	A	A	A	A	A	R	A	R	A	A	A	A	A	A	A	A	A	A	A	A	A	A	A	A	A
SGENOME_54122	54122	R	A	A	A	A	A	A	A	A	N	A	A	A	A	A	A	R	A	R	A	A	A	A	A	A	R	A	A	A	R	A	A	A	A	A	A	A	R	A	A	A	A	R	A	A	A	A	A
SGENOME_54129	54129	A	A	A	A	A	A	A	W	A	A	A	A	W	A	A	A	W	A	A	A	W	A	A	A	A	W	A	W	A	A	A	W	A	W	W	A	A	A	A	A	A	A	A	A	A	A	A	A
SGENOME_54588	54588	S	G	S	S	G	S	S	N	S	S	G	S	S	S	G	G	S	G	S	S	S	S	S	G	S	G	G	S	C	S	G	S	S	G	G	S	S	S	S	S	S	S	S	G	G	G	G	G
SGENOME_54601	54601	G	G	G	G	G	G	G	R	G	G	G	R	G	G	R	G	R	G	R	G	R	G	G	G	G	G	G	R	G	G	G	G	G	G	G	G	G	G	G	G	G	G	G	G	G	G	G	G
SGENOME_54606	54606	W	A	A	A	N	A	W	A	A	A	W	A	W	A	A	A	A	W	A	A	A	A	A	A	A	W	N	W	A	A	A	A	W	A	A	A	A	W	A	A	A	A	A	W	A	W	N	A
SGENOME_54705	54705	A	R	R	R	A	A	R	R	A	A	A	A	R	A	A	R	A	R	R	A	A	A	R	R	A	A	N	A	A	A	R	R	R	R	R	A	A	R	A	A	A	R	A	R	A	R	A	A
SGENOME_54708	54708	N	R	R	R	G	G	R	R	G	G	G	G	R	G	G	R	G	R	R	G	G	G	R	R	G	G	G	G	G	G	R	R	R	R	R	G	G	R	G	G	G	R	G	R	G	R	G	G
SGENOME_55116	55116	A	A	A	R	R	N	A	A	A	A	A	A	R	A	A	N	A	A	A	A	R	A	R	A	R	A	N	A	A	A	G	A	A	A	A	A	R	A	G	R	R	A	A	R	G	A	A	G
SGENOME_55170	55170	A	A	W	A	A	A	A	W	A	A	A	W	W	A	A	A	A	A	W	W	W	A	A	A	A	W	A	A	A	A	A	A	A	A	A	A	W	W	A	A	A	A	A	A	A	A	A	A
SGENOME_56831	56831	A	A	A	A	A	A	A	A	A	A	G	A	A	A	A	A	A	A	A	A	A	A	A	A	A	A	A	A	A	A	A	A	A	A	A	A	A	A	G	A	R	A	A	A	A	A	A	N
SGENOME_56938	56938	M	C	C	C	C	C	C	M	C	C	C	C	C	C	C	C	M	C	C	C	M	C	C	C	C	M	C	C	N	C	C	C	C	M	C	C	C	M	C	C	C	C	C	C	C	C	C	C
SGENOME_56941	56941	C	C	C	C	C	C	C	C	C	C	T	C	C	C	C	C	C	C	C	C	C	C	C	C	C	C	C	C	C	C	C	C	C	C	C	C	C	C	Y	C	Y	C	C	C	C	C	Y	N
SGENOME_58948	58948	G	G	G	G	G	G	G	G	G	G	G	G	G	G	G	G	G	G	G	R	R	G	G	R	G	G	G	G	G	G	R	R	G	R	G	G	G	G	G	G	G	R	R	R	G	G	G	G
SGENOME_59405	59405	G	N	N	K	G	N	G	G	G	G	G	K	K	G	G	G	N	K	K	G	G	G	K	G	G	K	G	K	G	K	G	G	K	G	N	G	K	K	G	G	K	G	G	K	G	G	G	G
SGENOME_59406	59406	C	C	C	C	C	N	C	C	Y	C	C	C	C	C	C	C	C	C	C	C	C	C	C	C	C	C	C	C	Y	C	N	Y	C	C	N	C	C	Y	C	C	C	C	C	C	T	C	C	C
SGENOME_60655	60655	G	G	R	G	G	G	G	G	G	G	G	N	R	G	R	G	G	N	G	N	R	G	G	G	G	R	G	A	G	G	G	G	R	G	G	G	R	G	G	G	G	G	G	G	N	G	G	G
SGENOME_60679	60679	Y	C	C	C	C	C	C	C	C	Y	N	C	C	C	N	C	Y	C	T	C	C	C	C	C	N	C	C	C	C	C	N	T	C	C	C	C	C	C	N	C	C	C	C	C	N	N	C	C
SGENOME_61097	61097	R	G	G	R	G	G	G	R	G	R	R	G	R	G	R	G	G	G	R	R	R	G	G	G	G	R	G	G	G	R	G	R	G	G	G	G	R	R	G	G	G	G	R	G	G	G	G	G
SGENOME_61148	61148	A	A	A	W	W	A	W	W	W	A	A	W	W	A	W	A	A	W	A	A	W	W	W	A	A	A	W	A	W	A	W	A	A	A	T	A	W	W	T	W	A	A	A	W	T	A	A	A
SGENOME_61184	61184	C	C	C	C	C	C	C	C	C	C	S	C	C	S	C	C	C	C	C	C	C	C	C	S	C	C	S	C	S	C	S	C	C	C	C	C	C	C	C	C	C	S	S	C	C	C	N	C
SGENOME_61685	61685	C	T	N	T	T	T	T	N	T	T	T	T	N	T	T	T	T	T	C	C	T	T	T	T	T	T	T	N	T	T	T	C	T	T	C	T	T	Y	T	T	T	Y	T	T	N	T	T	T
SGENOME_64188	64188	R	R	A	R	R	A	A	R	A	R	A	R	R	R	R	R	R	R	A	A	R	R	R	R	A	R	A	A	A	R	R	A	R	A	R	A	A	R	R	R	R	R	R	G	A	A	R	A
SGENOME_65926	65926	R	N	G	R	R	R	R	R	R	R	R	R	R	R	G	G	R	G	R	G	R	R	R	R	R	G	R	R	R	N	R	G	R	G	G	R	R	G	R	R	R	R	R	R	R	R	R	G
SGENOME_65927	65927	T	T	T	T	T	T	T	T	T	T	Y	T	T	T	T	T	T	T	T	T	T	T	Y	T	T	T	T	T	T	T	T	T	T	Y	T	T	T	T	Y	T	Y	Y	T	T	T	Y	T	T
SGENOME_66830	66830	C	C	C	C	C	C	M	M	C	C	C	N	C	M	M	M	C	M	M	C	M	C	N	C	C	C	C	M	M	C	C	M	A	C	C	N	M	M	C	M	C	M	C	C	N	M	M	A
SGENOME_66833	66833	Y	T	T	T	T	T	T	T	T	T	T	N	T	T	T	T	T	T	T	T	T	T	N	Y	T	T	T	T	T	T	T	T	T	Y	T	N	T	T	T	T	T	T	T	T	T	T	T	T
SGENOME_66847	66847	Y	C	C	C	C	C	C	Y	C	C	C	C	C	C	C	Y	Y	C	C	Y	C	C	C	C	C	Y	C	C	C	C	C	Y	C	Y	C	N	C	Y	C	C	C	C	C	C	C	C	C	C
SGENOME_66857	66857	T	N	T	Y	C	T	T	T	Y	Y	T	T	T	T	Y	T	T	T	Y	T	Y	T	T	T	C	T	T	T	T	T	T	T	T	T	T	N	Y	T	C	Y	T	T	T	T	T	T	T	T
SGENOME_66928	66928	R	G	G	G	G	G	G	G	G	G	G	G	G	G	G	N	N	G	G	G	G	G	G	R	G	G	G	G	G	G	G	G	G	R	G	N	G	G	G	G	G	G	G	G	G	G	G	G
SGENOME_66944	66944	T	T	T	T	T	T	W	T	T	T	T	T	T	T	T	T	T	T	T	T	T	T	T	W	T	T	T	T	W	T	N	T	T	T	T	N	T	T	T	T	T	W	T	T	T	T	T	T
SGENOME_67095	67095	Y	N	T	T	T	N	T	T	T	T	T	T	T	T	T	T	T	T	T	Y	Y	T	T	T	T	T	T	T	T	T	T	T	T	T	Y	Y	Y	Y	T	N	T	T	T	T	T	T	T	T
SGENOME_67586	67586	G	G	G	G	G	G	G	G	R	G	G	N	G	G	G	G	G	G	G	G	G	G	G	G	G	G	G	G	G	A	G	R	G	G	G	G	G	G	G	N	G	R	R	A	G	G	G	G
SGENOME_67686	67686	G	G	R	G	G	R	R	G	G	G	G	G	G	G	G	G	G	R	G	G	G	G	G	G	G	G	G	G	G	G	G	R	G	G	G	G	G	G	G	G	G	G	G	G	G	G	R	R
SGENOME_67691	67691	R	G	G	G	G	R	G	G	R	R	G	N	G	G	R	G	R	G	R	R	G	G	G	G	G	R	G	G	G	G	G	G	G	R	R	G	G	G	G	G	G	G	G	G	G	G	G	G
SGENOME_71949	71949	A	A	A	A	A	A	A	W	A	A	A	A	W	A	A	A	A	W	A	A	W	W	A	A	W	A	A	A	A	A	A	A	A	W	A	A	A	W	A	A	A	A	A	A	A	A	A	A
SGENOME_75860	75860	Y	Y	C	Y	C	C	Y	C	C	C	C	C	Y	C	Y	C	Y	C	C	C	C	C	C	C	C	Y	C	C	C	C	C	Y	C	C	Y	C	Y	Y	C	C	C	C	C	C	C	C	C	C
SGENOME_75946	75946	T	T	T	T	Y	Y	T	T	T	T	T	T	T	T	T	T	T	T	T	T	T	T	Y	T	T	T	T	T	Y	T	T	T	T	T	T	N	T	T	Y	T	Y	T	T	T	Y	T	Y	N
SGENOME_77594	77594	C	C	C	C	C	C	C	C	C	C	C	C	C	C	C	C	C	C	C	C	C	Y	C	C	C	Y	C	C	C	C	C	C	C	Y	Y	C	C	C	C	C	C	C	C	C	C	C	C	C
SGENOME_77596	77596	G	G	G	R	G	G	G	G	G	G	G	R	G	N	R	G	G	G	R	G	R	G	G	G	G	G	G	G	R	G	G	G	G	G	G	G	G	G	G	G	G	R	G	G	G	G	G	G
SGENOME_77600	77600	A	A	R	A	R	A	A	A	A	A	A	R	A	A	A	R	R	A	A	A	A	A	R	A	R	A	A	A	A	R	A	R	R	A	A	A	R	A	A	A	A	A	A	A	A	A	A	A
SGENOME_77605	77605	Y	T	T	T	T	T	T	T	T	T	T	T	T	T	Y	T	T	Y	Y	T	T	T	T	T	T	T	T	T	Y	T	T	T	T	T	T	T	T	T	T	T	T	Y	T	T	T	T	Y	T
SGENOME_77628	77628	G	G	G	G	R	G	G	R	G	G	G	G	R	G	G	G	G	G	G	G	G	G	G	G	G	R	G	G	G	R	G	G	G	G	R	G	G	G	G	G	G	G	G	G	G	G	R	G
SGENOME_77706	77706	C	C	Y	C	Y	C	C	C	N	C	C	Y	Y	C	C	Y	Y	C	C	N	C	C	Y	Y	Y	Y	C	Y	C	Y	N	Y	N	Y	C	C	Y	C	C	C	C	C	C	C	N	N	C	C
SGENOME_78435	78435	T	Y	Y	Y	T	T	T	T	T	T	T	Y	Y	T	T	T	Y	T	T	T	Y	T	Y	T	Y	Y	T	Y	T	Y	T	Y	Y	T	T	T	Y	Y	T	T	Y	T	T	T	T	T	T	T
SGENOME_78442	78442	T	T	T	T	T	T	W	T	T	T	T	T	T	T	T	T	T	T	T	T	T	T	T	T	T	T	T	T	T	T	W	T	T	W	T	T	T	T	T	T	T	W	T	W	T	W	T	T
SGENOME_81928	81928	G	G	G	G	G	G	G	A	G	R	G	G	G	A	G	R	G	R	R	G	R	R	G	R	G	G	G	G	G	R	G	G	G	G	G	G	G	G	G	A	G	R	G	G	G	R	G	R
SGENOME_81930	81930	G	G	G	G	G	G	G	G	N	N	G	G	G	G	G	G	R	G	N	N	G	N	G	G	G	G	G	G	G	R	N	G	G	G	N	N	G	G	N	G	G	G	G	G	A	N	R	G
SGENOME_83330	83330	C	C	C	C	C	C	C	C	C	C	Y	C	C	C	C	C	C	C	C	C	C	C	C	Y	C	C	N	C	Y	C	C	C	C	C	C	C	C	C	C	C	C	C	C	C	C	C	Y	C
SGENOME_83363	83363	G	G	G	G	G	G	R	R	G	G	G	R	G	G	G	R	G	G	G	G	G	G	G	R	G	G	G	G	G	G	G	G	G	G	G	G	G	G	R	G	G	G	G	G	G	G	G	G
SGENOME_83567	83567	W	A	W	W	A	A	W	W	W	W	A	A	W	A	W	A	W	A	A	A	W	A	A	A	A	W	A	A	A	W	W	W	A	W	A	W	W	W	W	W	A	A	W	A	A	W	A	A
SGENOME_84336	84336	C	C	C	C	Y	Y	C	C	C	C	Y	C	C	C	C	C	C	C	C	C	C	C	C	C	Y	C	C	C	C	C	C	C	C	C	C	C	C	C	C	C	C	C	C	C	Y	C	Y	Y
SGENOME_86112	86112	R	G	G	R	G	G	R	G	G	G	N	G	R	N	R	G	A	R	G	G	R	G	G	G	G	R	N	N	N	R	G	G	G	G	G	N	R	R	G	R	R	R	G	N	G	G	G	N
SGENOME_88684	88684	T	Y	Y	T	T	Y	T	Y	T	T	T	T	T	T	Y	Y	Y	Y	T	T	T	T	T	Y	T	Y	Y	T	Y	Y	Y	Y	T	T	Y	T	T	T	T	Y	Y	Y	T	T	Y	T	T	T
SGENOME_89122	89122	C	C	C	Y	C	C	C	C	C	C	C	N	C	C	C	C	C	C	Y	C	C	C	C	Y	C	C	C	N	C	Y	C	Y	C	Y	C	C	C	C	C	C	C	Y	Y	C	C	C	C	C
SGENOME_91114	91114	C	C	C	C	C	C	C	C	C	C	Y	C	C	C	Y	C	C	C	C	C	C	C	C	C	C	C	C	C	C	C	C	C	C	C	C	C	C	C	C	C	C	C	Y	Y	C	C	C	C
SGENOME_91116	91116	C	C	C	C	C	C	C	C	C	C	C	C	C	C	C	C	C	C	C	C	Y	Y	C	C	C	Y	C	C	C	C	C	Y	Y	C	C	C	C	Y	C	C	C	C	C	C	C	C	C	C
SGENOME_91154	91154	G	R	R	G	G	G	G	G	G	G	G	G	G	G	G	R	G	G	R	G	G	G	G	G	G	G	G	G	G	G	G	G	G	R	G	G	G	R	G	G	R	G	G	R	G	G	G	G
SGENOME_91163	91163	C	Y	C	C	N	N	C	C	C	C	Y	C	C	Y	Y	C	C	Y	C	C	Y	C	Y	C	Y	C	Y	C	Y	Y	Y	C	C	C	Y	Y	C	C	Y	C	Y	Y	Y	Y	Y	Y	N	Y
SGENOME_92165	92165	C	C	C	Y	C	C	C	C	C	C	C	Y	C	C	C	C	C	C	Y	C	Y	C	Y	Y	C	C	C	C	C	C	C	C	C	C	Y	C	Y	C	C	C	Y	C	C	C	C	C	C	C
SGENOME_92661	92661	G	G	G	G	R	G	G	N	G	G	N	G	G	G	G	G	G	R	G	G	G	R	G	G	R	G	N	G	N	G	G	G	G	N	G	N	G	G	G	G	R	G	G	R	G	R	G	G
SGENOME_92663	92663	A	A	A	A	R	A	A	N	A	A	N	A	A	A	A	A	A	R	A	A	A	A	A	A	R	A	N	A	N	A	A	A	A	A	A	N	A	A	A	A	R	A	A	A	A	A	A	A
SGENOME_92689	92689	A	A	A	A	A	R	A	A	A	A	A	A	A	R	A	A	A	A	A	A	A	R	R	A	A	A	A	A	A	A	A	A	A	N	A	A	A	A	A	A	A	A	A	R	R	R	R	A
SGENOME_92703	92703	R	G	G	G	G	R	R	G	R	G	G	G	G	G	G	R	G	G	G	G	G	G	R	R	G	G	G	G	G	G	G	G	G	G	A	G	G	G	G	G	G	G	G	R	R	N	R	G
SGENOME_92922	92922	G	G	R	R	G	G	G	G	G	G	N	G	G	G	G	G	R	G	G	R	G	R	G	G	G	R	G	N	G	G	G	G	G	R	G	G	G	G	G	G	G	G	G	G	G	G	G	G
SGENOME_93904	93904	G	G	R	G	G	G	G	G	G	G	G	N	N	G	R	R	G	G	R	G	G	G	G	G	G	R	G	G	G	G	G	R	G	R	G	A	G	G	G	N	G	G	G	R	G	G	R	G
SGENOME_94342	94342	Y	Y	Y	Y	Y	Y	Y	T	Y	T	Y	Y	T	Y	T	Y	Y	Y	Y	Y	Y	Y	T	T	Y	T	Y	Y	Y	Y	Y	T	Y	T	Y	Y	Y	T	Y	Y	T	Y	T	Y	T	Y	Y	Y
SGENOME_94399	94399	A	R	A	A	A	A	R	A	A	A	A	A	R	A	R	A	A	A	R	R	A	A	R	A	R	R	A	A	A	A	A	R	A	R	A	A	R	A	A	A	A	R	A	A	A	A	A	A
SGENOME_94414	94414	A	W	A	A	A	A	W	A	A	A	A	A	W	A	W	A	A	A	W	W	A	A	W	A	W	W	A	A	A	A	A	W	A	W	A	A	W	A	A	A	A	W	A	A	A	A	A	A
SGENOME_94441	94441	T	W	T	T	T	T	W	T	T	T	T	T	W	T	W	T	T	T	W	W	T	T	W	T	W	W	W	T	T	T	T	W	T	W	T	T	W	T	T	T	T	W	T	T	T	W	T	T
SGENOME_97397	97397	A	A	A	A	A	A	A	M	A	A	A	M	M	A	A	A	M	A	A	A	A	A	A	A	A	A	A	A	A	A	A	A	A	M	A	A	M	A	A	A	A	A	A	A	A	A	A	A
SGENOME_97404	97404	G	G	G	G	G	G	G	G	R	G	R	G	G	G	R	G	G	G	R	G	R	G	G	G	R	R	G	G	R	G	R	G	G	G	G	R	G	R	G	G	G	G	R	R	G	R	R	G
SGENOME_97925	97925	C	C	C	C	C	C	C	C	C	C	C	Y	Y	C	C	C	C	C	C	C	Y	Y	C	C	C	Y	C	Y	C	Y	C	Y	C	Y	C	C	C	C	C	C	C	Y	C	C	C	C	C	C
SGENOME_98609	98609	C	C	Y	C	C	C	C	C	Y	C	Y	C	C	C	Y	C	Y	C	C	C	C	C	C	Y	C	C	C	C	C	C	C	C	C	Y	C	C	C	C	C	C	C	C	C	C	C	C	C	C
SGENOME_102153	102153	N	G	G	G	N	G	G	G	G	G	N	G	G	G	G	G	R	R	R	G	G	G	N	N	N	R	G	G	G	G	N	R	G	G	G	G	G	G	N	G	N	G	G	G	G	G	G	N
SGENOME_102156	102156	N	G	G	G	G	G	G	G	G	G	G	G	G	G	G	G	K	K	K	G	G	G	G	N	G	K	G	G	G	G	G	K	G	G	G	G	G	G	N	G	G	G	G	G	G	G	G	G
SGENOME_103558	103558	C	C	C	C	C	N	C	C	C	C	C	C	C	C	C	C	C	C	C	C	C	C	C	C	C	M	C	C	M	C	C	C	C	M	C	C	C	M	C	C	C	C	N	C	C	C	C	C
SGENOME_106176	106176	C	C	C	C	Y	C	C	C	C	N	C	C	C	C	C	C	Y	C	C	Y	C	C	Y	T	C	C	Y	C	C	C	C	Y	C	C	C	C	C	C	C	C	C	C	C	Y	C	Y	C	N
SGENOME_106188	106188	W	W	W	W	W	N	A	T	W	N	N	W	A	A	W	W	W	W	W	W	W	A	W	T	N	W	W	N	T	W	W	W	W	W	A	A	W	W	N	W	N	W	W	W	W	W	T	N
SGENOME_106194	106194	G	G	G	G	R	G	N	G	G	N	G	G	G	G	G	G	G	R	G	G	G	G	R	G	G	G	R	G	G	G	G	G	G	G	G	G	G	G	N	G	N	G	G	G	G	R	G	G
SGENOME_107433	107433	T	T	T	T	T	T	T	T	C	T	T	T	T	T	T	T	T	T	T	T	T	C	T	T	T	T	T	T	T	T	N	T	T	T	T	T	T	T	T	N	T	T	T	T	T	T	T	T
SGENOME_108128	108128	A	A	A	A	A	A	A	A	A	A	A	A	A	A	A	W	A	A	A	W	A	A	A	A	A	W	A	W	A	A	A	A	A	A	W	A	W	W	A	A	A	A	A	A	A	A	W	A
SGENOME_108165	108165	T	T	K	T	T	T	K	T	K	T	T	T	T	T	T	K	K	T	T	T	K	T	T	T	T	T	T	K	T	T	T	T	T	K	T	T	K	T	T	T	T	T	K	T	T	T	T	T
SGENOME_108190	108190	T	T	Y	T	T	T	Y	T	Y	T	T	T	T	T	T	Y	Y	T	T	T	Y	T	T	T	T	T	T	T	T	T	T	T	T	Y	T	T	Y	T	T	T	T	T	Y	T	T	T	T	T
SGENOME_108191	108191	R	G	R	G	G	G	R	G	R	G	G	G	G	G	G	R	R	G	R	G	R	G	G	G	G	G	G	G	G	G	G	G	G	R	G	G	R	G	G	G	G	G	R	G	G	G	G	G
SGENOME_110416	110416	C	C	C	C	S	C	C	C	C	C	C	C	C	C	C	C	C	C	C	C	C	C	C	C	S	C	S	C	N	C	C	C	N	C	C	C	C	C	C	N	C	C	C	C	S	C	S	C
SGENOME_110421	110421	W	W	A	A	A	A	A	A	A	A	A	A	A	A	A	A	A	A	A	A	A	A	A	W	A	A	A	A	N	W	W	W	N	A	A	A	A	A	A	N	A	W	W	A	A	A	A	A
SGENOME_111423	111423	G	G	G	G	G	G	G	R	G	G	G	G	G	G	G	R	R	N	G	R	R	G	G	G	A	R	G	G	G	R	G	G	G	R	G	G	A	G	G	A	G	G	G	G	G	G	G	G
SGENOME_111451	111451	C	C	C	C	C	C	C	C	C	C	C	C	C	C	C	C	Y	C	C	C	C	C	C	C	C	C	N	C	C	C	C	C	C	C	C	C	C	C	C	C	C	Y	C	C	C	C	C	C
SGENOME_111621	111621	T	T	T	T	Y	Y	T	T	T	T	Y	T	T	T	T	T	T	T	T	T	T	T	Y	T	T	T	Y	T	T	T	T	T	T	T	T	T	T	T	Y	T	Y	T	T	T	N	T	Y	Y
SGENOME_113478	113478	A	A	A	A	A	A	M	A	A	A	A	A	A	N	A	A	A	A	A	M	A	A	A	A	A	A	A	A	A	A	A	M	A	A	A	A	A	A	A	M	A	A	A	C	A	A	A	A
SGENOME_113479	113479	Y	C	C	Y	C	C	C	Y	Y	C	C	N	C	N	C	Y	Y	Y	Y	C	C	Y	C	N	C	C	C	C	C	Y	C	C	C	C	Y	Y	C	Y	C	Y	C	Y	N	C	C	C	C	Y
SGENOME_113635	113635	K	N	T	N	K	T	T	N	T	N	K	T	T	T	K	K	G	K	T	K	K	T	T	T	T	N	N	K	G	K	T	K	N	N	T	T	T	K	T	T	T	K	K	K	T	T	K	T
SGENOME_113725	113725	T	T	T	N	T	T	T	N	T	T	T	T	T	T	T	T	A	T	T	T	T	T	T	T	T	W	T	W	A	W	T	T	W	T	T	T	T	W	T	T	T	T	T	T	T	T	T	T
SGENOME_114137	114137	W	W	W	A	W	A	A	A	A	W	A	A	A	A	W	W	A	W	W	A	W	W	W	W	W	W	A	W	A	W	A	W	A	A	W	A	W	A	W	A	W	W	W	A	A	W	A	W
SGENOME_114352	114352	C	C	C	C	C	C	Y	C	C	C	C	C	C	C	C	C	C	C	C	C	C	C	C	C	C	C	C	C	C	C	Y	C	C	C	C	C	C	C	C	C	C	Y	C	N	C	Y	C	C
SGENOME_114468	114468	T	T	A	A	W	A	T	T	A	T	A	W	T	A	T	A	A	T	W	T	W	W	A	T	A	T	A	T	T	W	T	T	A	T	T	A	A	T	A	A	A	T	A	A	A	W	A	A
SGENOME_117201	117201	G	G	G	G	G	G	G	G	G	G	G	G	G	G	G	G	G	G	T	G	G	K	G	N	G	G	G	G	G	G	G	G	G	T	G	G	G	K	G	N	K	K	K	G	N	G	G	G
SGENOME_119852	119852	A	N	A	A	A	M	A	A	A	A	A	A	N	A	A	A	A	A	A	N	A	A	N	A	A	A	A	A	A	A	A	A	A	A	A	A	A	A	A	A	N	A	A	A	M	A	M	A
SGENOME_120202	120202	A	A	A	A	W	N	A	A	A	A	A	A	A	A	A	A	A	A	A	A	A	A	T	A	N	A	A	A	W	A	A	A	A	A	A	A	A	A	T	A	N	A	A	A	W	A	W	W
SGENOME_122124	122124	G	G	N	R	G	G	G	G	A	G	G	G	R	G	G	G	R	G	G	N	R	G	G	R	G	A	G	R	G	R	G	R	G	N	N	G	R	R	G	G	N	R	G	G	G	G	A	G
SGENOME_122210	122210	G	G	G	G	G	G	G	G	G	G	G	G	G	G	G	R	G	G	G	G	G	G	G	G	N	G	G	G	G	G	G	G	G	R	G	G	G	G	G	G	N	G	G	G	G	G	G	G
SGENOME_122235	122235	G	G	G	R	G	G	G	G	A	G	G	G	R	G	G	G	R	R	G	G	R	G	G	R	G	R	G	R	G	R	G	R	G	R	G	G	G	R	G	G	N	R	G	G	G	G	A	G
SGENOME_122244	122244	G	G	G	R	N	R	R	G	G	G	G	G	G	G	G	G	G	R	G	G	R	N	G	G	N	G	N	G	G	R	G	G	G	G	G	G	G	G	G	R	N	G	R	G	G	G	G	G
SGENOME_122247	122247	G	G	G	G	G	G	G	G	G	G	R	G	G	G	G	R	G	G	G	G	G	G	G	G	G	G	N	G	R	G	G	G	G	G	G	G	G	G	G	G	N	G	R	G	G	G	G	G
SGENOME_122700	122700	G	G	G	G	R	G	G	G	G	G	G	G	G	G	G	G	G	G	G	G	G	G	R	G	G	G	R	G	G	G	G	G	G	G	G	G	G	G	R	G	R	G	G	G	R	G	G	R
SGENOME_122930	122930	Y	C	C	N	C	C	C	Y	C	Y	C	C	Y	Y	C	C	Y	C	C	C	Y	C	C	C	C	Y	Y	C	C	C	Y	C	C	C	Y	C	C	Y	C	Y	C	C	Y	Y	N	C	C	C
SGENOME_123722	123722	G	G	G	G	N	N	G	G	N	G	R	G	G	G	G	A	G	G	G	R	G	R	N	N	N	G	A	G	R	G	G	G	G	G	G	G	G	G	N	G	R	G	R	G	N	R	G	R
SGENOME_124186	124186	K	T	T	K	T	T	T	T	T	K	T	T	T	T	K	T	T	T	K	K	T	T	T	T	T	T	T	T	T	K	T	K	T	K	T	T	K	K	T	T	T	K	T	T	T	T	T	T
SGENOME_124261	124261	C	C	C	C	C	C	Y	C	C	C	C	C	C	C	C	C	C	C	C	C	C	Y	C	C	C	Y	C	C	C	C	Y	C	C	C	Y	C	C	C	C	C	C	Y	C	C	C	C	C	C
SGENOME_124890	124890	A	N	R	A	A	R	R	A	A	A	A	A	A	A	N	A	R	A	R	A	A	R	A	R	A	A	A	A	A	R	R	A	A	A	A	A	A	A	A	A	A	R	R	A	A	R	R	A
SGENOME_124956	124956	K	N	T	N	T	T	T	T	T	T	T	N	K	T	T	T	T	T	T	K	T	T	K	T	T	T	T	T	T	K	T	T	K	K	K	K	N	K	T	T	T	K	T	T	T	K	T	T
SGENOME_124959	124959	G	N	G	G	K	G	K	G	G	G	G	G	G	G	K	G	G	K	K	G	G	G	G	G	G	G	G	G	G	G	G	G	G	G	G	G	G	G	G	G	G	K	G	G	G	G	G	G
SGENOME_124977	124977	T	N	T	T	T	Y	T	T	T	T	T	T	T	T	T	T	T	T	T	T	Y	T	T	T	T	Y	T	T	T	T	T	Y	T	Y	T	T	T	Y	T	T	T	T	T	T	T	T	T	T
SGENOME_125753	125753	A	A	A	A	A	A	A	A	A	A	A	A	A	A	A	A	A	A	A	A	A	A	A	A	A	A	M	A	A	A	A	A	M	A	M	M	A	M	A	A	A	A	A	M	A	A	A	A
SGENOME_128188	128188	M	M	A	M	A	M	A	M	M	A	A	A	M	N	A	A	A	M	A	A	A	A	A	A	A	M	A	A	A	A	M	A	M	M	A	N	A	M	A	M	A	M	A	N	M	M	A	A
SGENOME_128247	128247	A	A	W	A	A	A	A	A	A	A	A	A	A	A	A	W	A	A	A	A	A	W	W	A	W	A	A	A	A	A	A	W	A	A	A	A	A	A	A	A	A	A	A	A	A	A	A	A
SGENOME_128286	128286	G	G	G	G	G	G	G	G	R	G	G	G	G	G	G	G	G	R	G	G	G	G	G	G	G	G	G	G	G	G	G	G	G	R	G	G	G	G	G	G	G	G	G	G	G	G	G	R
SGENOME_128696	128696	A	A	A	R	A	A	A	A	A	A	A	R	R	A	A	A	R	A	A	A	R	A	A	A	R	A	A	R	A	A	A	A	A	A	A	A	R	R	A	A	R	A	R	R	A	A	A	A
SGENOME_128746	128746	C	C	C	Y	C	C	C	Y	C	C	C	C	C	C	C	C	Y	C	Y	Y	C	Y	C	C	C	C	C	C	C	C	C	C	C	C	C	C	C	C	C	C	C	C	C	C	C	C	C	C
SGENOME_128751	128751	G	G	G	G	N	K	G	G	G	N	G	G	G	G	N	G	K	G	G	G	G	G	N	G	G	K	G	G	G	G	G	G	K	G	K	G	K	K	G	G	G	G	G	G	G	G	G	G
SGENOME_128778	128778	A	A	A	R	A	A	A	R	A	A	R	A	A	A	R	R	R	A	R	A	A	R	A	A	A	A	A	A	A	A	A	R	A	A	A	A	R	A	A	A	R	A	A	A	A	A	A	A
SGENOME_128780	128780	C	C	C	Y	C	C	C	Y	C	C	Y	C	C	C	Y	Y	Y	C	Y	C	C	C	C	C	C	C	C	C	C	C	C	Y	C	C	Y	C	Y	C	C	C	C	C	Y	C	C	C	Y	C
SGENOME_129465	129465	A	A	A	A	M	M	A	A	A	A	A	A	A	A	A	A	M	M	A	A	M	A	A	A	A	A	A	A	A	A	A	A	A	A	A	A	A	A	A	M	M	A	M	A	A	A	A	A
SGENOME_129501	129501	G	G	G	G	R	G	G	G	G	G	R	G	G	G	G	R	G	G	G	G	G	G	G	R	R	G	G	G	R	G	G	G	G	G	G	G	G	G	R	G	G	G	G	G	G	G	G	G
SGENOME_129506	129506	M	C	C	C	C	M	C	N	C	M	M	C	C	C	M	C	C	C	C	M	M	M	C	C	C	M	C	C	M	C	C	C	C	C	M	M	M	M	C	C	C	M	C	C	C	C	C	C
SGENOME_129515	129515	Y	T	T	T	T	T	T	T	T	T	T	T	T	T	Y	T	T	T	T	T	Y	T	T	Y	T	T	T	T	T	T	T	T	T	T	Y	Y	Y	Y	T	T	T	T	T	T	T	T	T	T
SGENOME_130951	130951	G	G	G	K	K	G	G	G	G	G	G	T	G	N	G	G	G	G	G	K	G	G	G	G	G	G	G	G	G	G	K	G	N	G	G	G	G	K	G	G	K	G	G	G	G	G	G	G
SGENOME_131176	131176	R	R	R	R	G	G	R	G	G	R	G	R	G	G	R	R	R	G	G	R	R	G	G	R	R	G	G	R	G	R	G	R	R	G	R	G	R	G	R	G	R	G	G	G	G	G	G	G
SGENOME_131177	131177	T	T	T	T	T	T	T	T	W	T	T	T	T	T	T	T	T	T	T	T	T	W	T	T	T	W	T	T	T	T	T	W	W	T	T	T	T	W	T	T	T	W	T	T	T	T	T	T
SGENOME_131184	131184	R	A	A	A	A	A	R	A	R	A	R	A	R	R	A	A	A	A	A	A	A	R	A	R	A	A	A	A	R	R	R	A	A	R	A	A	A	A	A	A	A	R	R	R	A	N	R	R
SGENOME_131275	131275	G	G	G	G	G	G	G	G	G	G	G	G	R	G	G	G	G	G	G	R	G	R	R	G	G	G	G	G	G	G	G	G	G	R	G	G	G	G	R	G	R	G	G	G	G	G	G	G
SGENOME_131279	131279	T	T	T	W	T	W	T	T	T	W	W	N	T	W	T	T	T	W	W	W	T	W	W	T	N	W	W	W	W	W	W	W	W	T	W	W	T	T	W	T	W	T	T	N	W	W	T	T
SGENOME_131722	131722	G	G	R	G	G	G	G	R	G	G	G	G	R	G	G	G	R	G	G	G	G	G	G	G	G	G	G	G	G	G	G	R	G	G	G	G	G	G	G	G	G	G	G	G	G	G	G	G
SGENOME_132769	132769	W	W	N	W	A	N	A	A	W	A	A	A	W	W	A	W	A	W	W	A	W	W	W	W	N	N	A	W	W	W	W	W	A	W	N	W	W	N	N	W	W	W	T	W	A	W	A	A
SGENOME_133207	133207	G	G	G	G	G	G	G	G	G	R	N	G	G	N	R	G	G	G	R	G	G	G	G	G	G	G	R	G	R	G	G	G	G	R	G	N	G	G	G	R	G	G	G	N	G	G	G	G
SGENOME_133228	133228	G	G	G	G	G	G	G	G	G	G	G	N	G	R	G	G	R	G	G	G	R	G	G	G	G	R	G	G	G	R	G	R	G	G	R	G	R	R	G	G	G	G	G	G	G	R	G	G
SGENOME_133786	133786	C	C	C	C	C	Y	C	C	C	C	C	C	C	C	C	C	C	C	C	C	C	C	Y	C	C	C	C	C	Y	C	C	C	C	C	C	C	C	C	N	C	C	C	C	C	Y	C	N	C
SGENOME_135310	135310	R	G	R	G	G	N	R	G	R	G	G	R	G	G	G	G	R	G	G	R	G	R	G	G	G	R	A	R	N	R	G	R	G	G	R	G	R	R	G	R	G	G	R	G	G	G	G	G
SGENOME_136558	136558	A	M	A	A	A	M	A	N	A	A	A	N	A	N	A	A	A	A	A	A	A	A	A	A	A	A	A	A	A	A	A	A	A	A	A	C	A	A	A	A	A	A	A	A	A	A	A	N
SGENOME_140813	140813	C	C	C	C	C	Y	C	C	C	C	C	C	C	Y	C	C	C	Y	C	C	C	C	C	C	C	C	C	C	C	C	C	C	C	C	C	N	C	C	C	C	C	C	C	Y	C	C	C	C
SGENOME_140817	140817	W	W	T	T	T	W	T	T	T	W	T	W	T	W	T	W	T	W	T	T	W	W	W	N	T	T	T	T	T	T	W	T	T	T	T	N	W	W	T	W	T	W	W	W	T	T	T	W
SGENOME_140827	140827	C	C	C	C	C	M	C	C	C	C	C	C	C	M	C	C	C	M	C	C	C	C	C	C	C	C	C	C	C	C	C	C	C	C	C	N	C	C	C	C	C	C	C	M	C	C	C	C
SGENOME_140829	140829	A	A	A	A	A	R	A	A	A	A	A	A	A	R	A	A	A	R	A	A	A	A	A	A	A	A	A	A	A	A	A	A	A	A	A	N	A	A	A	A	A	A	A	R	A	A	A	A
SGENOME_143545	143545	T	T	T	T	T	T	W	W	T	T	T	T	W	T	T	T	T	T	T	T	T	T	T	T	T	T	T	A	T	T	T	T	A	T	T	T	T	T	T	W	T	W	T	T	T	T	T	T
SGENOME_143969	143969	C	C	C	C	C	C	C	C	C	C	C	C	C	C	C	C	C	C	C	C	C	C	C	C	C	C	C	C	C	C	C	C	C	C	C	C	C	C	Y	C	Y	C	C	C	C	C	C	C
SGENOME_144063	144063	A	A	A	A	R	R	A	A	A	A	R	A	A	A	A	A	A	A	A	A	A	A	A	A	A	A	A	A	R	A	A	A	A	A	A	A	A	A	A	A	A	A	A	A	R	A	R	R
SGENOME_144064	144064	S	G	G	S	S	G	S	G	C	S	G	G	S	C	G	S	G	C	C	N	G	C	C	G	S	S	G	S	G	G	G	G	G	S	C	C	S	S	G	C	G	C	G	S	G	C	S	G
SGENOME_145498	145498	G	G	R	G	G	G	G	G	G	R	G	G	G	G	G	G	G	G	R	G	G	R	G	G	G	G	G	G	G	G	G	G	G	G	G	G	G	G	R	G	G	G	G	G	G	G	G	G
SGENOME_145507	145507	G	G	G	G	R	R	G	G	G	G	G	G	G	G	G	G	G	R	G	G	G	G	R	R	R	G	G	G	G	G	G	G	R	G	G	G	G	R	R	G	R	R	R	G	G	G	G	G
SGENOME_147970	147970	T	T	T	K	T	T	T	T	T	T	T	T	K	T	T	K	T	T	T	T	K	T	T	K	T	T	T	T	T	K	T	T	T	T	T	T	T	T	T	T	T	T	T	K	T	T	T	K
SGENOME_147971	147971	G	G	G	G	G	G	G	G	R	G	G	G	G	G	G	R	G	G	G	G	G	G	G	G	G	G	G	G	G	G	R	G	G	G	G	G	G	G	G	G	G	G	G	G	G	G	G	G
SGENOME_147972	147972	G	G	G	G	G	G	G	G	G	G	G	G	G	G	G	G	G	G	R	R	G	G	G	G	G	G	G	G	G	G	G	G	G	R	G	G	G	G	G	G	G	G	G	G	G	G	G	R
SGENOME_148000	148000	C	C	C	C	C	C	C	Y	C	Y	C	C	C	C	C	C	Y	C	C	Y	C	C	C	C	C	Y	C	C	C	Y	C	Y	C	Y	C	C	Y	C	C	C	C	C	C	C	C	C	C	C
SGENOME_149464	149464	G	G	G	R	G	G	G	R	G	R	G	R	R	R	R	G	R	G	R	R	R	G	G	R	G	R	G	R	G	R	R	R	G	R	G	G	R	R	G	G	G	G	G	G	G	G	G	G
SGENOME_149558	149558	G	G	G	G	G	G	G	R	G	R	G	G	G	G	R	G	R	G	R	R	G	G	G	G	G	R	G	R	G	R	R	R	G	G	G	N	G	G	G	G	G	G	G	G	G	G	G	G
SGENOME_149568	149568	C	C	C	C	C	C	C	C	C	C	C	C	C	C	C	C	C	C	C	C	M	C	C	C	C	C	C	C	C	C	N	M	C	M	C	N	M	C	C	C	C	C	C	C	C	C	C	C
SGENOME_150749	150749	C	C	C	M	C	C	C	C	M	C	C	N	C	C	C	C	M	C	M	C	C	C	C	C	C	C	C	C	C	C	C	C	C	C	C	C	C	C	C	C	C	M	C	C	C	C	C	M
SGENOME_152825	152825	A	A	A	R	A	A	A	A	A	A	A	R	R	A	A	A	A	A	A	A	R	A	A	A	A	A	A	A	A	A	A	A	A	R	A	A	A	A	A	A	A	A	A	R	A	A	A	A
SGENOME_153750	153750	Y	T	N	T	T	T	T	N	T	T	T	T	T	T	T	T	N	T	T	Y	T	T	T	T	T	Y	T	T	T	T	T	Y	T	T	Y	T	T	Y	T	T	T	T	T	T	T	T	T	T
SGENOME_153758	153758	G	G	G	G	G	G	G	G	R	G	R	G	G	G	G	R	G	G	G	G	G	G	G	G	G	G	G	G	G	G	G	G	G	R	G	G	G	G	G	R	G	G	G	G	G	G	G	G
SGENOME_155350	155350	Y	T	Y	Y	T	T	T	T	T	T	T	T	T	T	Y	Y	Y	Y	T	Y	T	T	T	Y	T	T	T	N	T	T	T	Y	T	Y	T	T	T	Y	T	T	T	Y	T	T	T	Y	T	T
SGENOME_155356	155356	T	W	W	T	W	T	W	T	W	T	T	W	W	T	W	W	W	T	W	W	T	T	T	T	W	T	T	T	T	W	T	T	T	T	T	T	W	T	W	T	T	T	T	T	T	T	T	T
SGENOME_156747	156747	A	N	A	A	A	A	A	A	N	N	C	A	A	A	A	A	A	A	A	A	A	N	M	A	A	M	A	A	A	A	A	A	N	A	N	A	A	M	A	A	A	A	M	A	A	A	A	A
SGENOME_156849	156849	Y	C	C	Y	C	C	C	C	N	N	C	C	Y	C	Y	C	C	Y	C	C	C	N	C	C	C	C	C	Y	C	C	C	Y	N	Y	C	C	Y	Y	C	C	C	C	C	C	C	C	C	C
SGENOME_156985	156985	C	C	C	Y	Y	C	C	C	Y	Y	C	Y	C	N	C	Y	C	C	C	C	C	C	Y	Y	C	Y	C	C	C	C	C	Y	C	C	Y	N	C	Y	Y	C	C	Y	C	N	N	N	T	C
SGENOME_158230	158230	W	T	T	T	T	T	T	T	W	T	T	T	T	T	T	T	T	T	T	T	T	T	T	T	T	T	T	T	T	W	T	T	T	T	T	T	T	T	T	T	T	W	T	T	T	T	T	T
SGENOME_158249	158249	C	C	S	S	C	C	C	C	C	C	C	C	C	C	S	C	C	C	S	S	C	C	C	C	C	S	C	C	S	S	C	S	C	C	C	C	C	S	C	S	C	C	C	S	C	C	C	C
SGENOME_158274	158274	T	T	T	Y	T	T	T	T	T	T	T	Y	T	T	T	Y	T	T	T	T	Y	T	T	T	T	T	T	Y	T	T	T	T	T	T	Y	T	Y	Y	T	Y	T	T	T	T	T	T	Y	T
SGENOME_158318	158318	G	G	G	R	G	G	R	G	R	G	R	G	G	G	R	G	R	G	G	R	R	R	G	G	G	G	G	R	G	G	N	R	G	G	G	R	G	R	R	R	R	R	R	G	R	R	G	G
SGENOME_159561	159561	G	G	G	G	G	R	G	G	G	G	R	G	G	G	G	G	G	G	G	G	G	G	G	G	G	G	G	G	R	G	G	G	G	G	G	G	G	G	G	G	G	G	G	G	G	G	G	G
SGENOME_159723	159723	T	T	T	T	T	T	T	T	T	N	T	T	T	T	K	T	K	T	K	T	T	T	T	T	T	T	N	N	K	T	T	T	T	T	T	T	T	T	T	T	T	T	T	T	T	T	T	T
SGENOME_159742	159742	T	T	T	T	Y	T	T	T	T	T	T	T	Y	Y	T	T	T	T	Y	T	T	T	T	T	T	T	T	Y	T	T	T	T	Y	T	T	T	Y	T	Y	T	T	T	Y	T	T	T	T	T
SGENOME_159750	159750	G	G	G	G	G	G	G	G	G	G	G	G	G	G	R	G	G	G	G	G	G	G	G	G	G	G	G	G	G	G	R	G	G	G	G	G	G	G	G	R	R	G	G	G	G	G	G	G
SGENOME_162724	162724	A	A	A	A	W	A	A	A	A	A	W	A	A	A	A	A	A	A	A	A	A	A	A	A	A	A	W	A	W	A	A	A	A	A	A	A	A	A	A	A	A	A	A	A	W	A	W	W
SGENOME_162755	162755	C	C	C	Y	Y	C	C	Y	C	C	C	Y	Y	C	Y	C	Y	C	Y	C	Y	Y	Y	C	C	C	C	Y	C	C	C	C	Y	C	C	C	Y	C	C	C	C	C	C	C	C	Y	C	C
SGENOME_162758	162758	C	C	M	M	C	C	C	M	C	C	C	C	C	C	M	C	C	C	C	C	M	C	C	C	C	C	C	C	C	C	M	C	C	C	C	C	C	M	C	C	C	M	C	C	C	C	C	C
SGENOME_162811	162811	T	T	T	T	T	T	W	T	T	T	T	W	T	T	W	T	T	T	T	W	T	T	T	W	T	T	T	T	T	T	W	T	W	T	T	T	W	T	T	W	T	W	T	T	T	T	T	W
SGENOME_163469	163469	T	T	T	T	T	T	T	W	T	T	T	T	T	T	T	T	T	T	W	T	T	T	T	T	T	W	T	W	T	T	T	T	T	W	T	T	T	T	T	T	T	T	T	T	W	T	T	T
SGENOME_163571	163571	T	N	T	Y	Y	N	Y	T	Y	Y	Y	Y	T	Y	T	Y	T	T	T	Y	Y	Y	T	T	Y	Y	Y	Y	Y	Y	Y	T	N	T	T	T	T	Y	T	Y	Y	T	T	Y	Y	Y	T	T
SGENOME_165956	165956	C	C	C	Y	Y	C	C	C	Y	C	C	Y	Y	C	C	Y	C	C	C	N	Y	C	C	C	C	Y	C	C	C	N	C	C	Y	C	Y	C	T	Y	C	T	Y	C	C	C	C	C	C	C
SGENOME_166045	166045	C	C	Y	Y	C	C	Y	Y	Y	Y	C	C	Y	C	C	Y	C	Y	C	Y	C	Y	C	C	C	C	C	C	C	C	Y	C	C	C	C	C	C	C	Y	C	Y	Y	C	C	Y	Y	Y	C
SGENOME_166710	166710	C	C	C	C	C	C	C	C	C	C	C	C	C	C	C	C	C	C	C	C	C	C	Y	C	C	C	C	C	C	C	C	C	C	C	Y	C	C	Y	C	C	Y	C	C	C	C	C	C	C
SGENOME_166714	166714	T	T	T	T	W	T	T	T	T	T	T	T	T	T	T	T	T	T	T	T	T	T	T	T	T	T	T	T	T	T	T	T	T	T	T	T	T	T	W	T	W	T	T	T	T	T	T	T
SGENOME_166751	166751	G	G	R	G	G	G	G	G	G	G	G	G	R	G	R	G	G	G	G	G	G	G	G	G	G	R	G	G	G	G	G	R	G	R	G	G	R	G	G	G	G	G	G	G	G	G	G	G
SGENOME_166757	166757	M	C	C	M	C	C	C	M	C	M	C	M	M	C	C	C	C	C	C	C	M	C	C	C	C	C	C	C	C	M	C	C	C	C	C	C	M	M	C	C	C	C	C	C	C	C	C	C
SGENOME_166798	166798	G	G	G	G	G	R	G	G	G	G	G	G	G	G	R	G	G	G	G	G	G	G	R	G	G	G	G	G	G	G	G	G	G	G	G	G	G	G	G	G	G	G	G	G	G	G	G	G
SGENOME_166805	166805	Y	C	Y	C	C	C	Y	Y	Y	C	C	C	Y	C	Y	C	Y	C	C	Y	Y	C	C	Y	C	Y	C	C	Y	Y	Y	C	C	C	C	Y	Y	C	C	C	C	C	C	C	C	C	C	Y
SGENOME_169211	169211	G	G	G	G	R	N	G	G	G	G	G	G	G	G	R	R	G	N	G	G	G	G	G	R	R	G	G	G	R	G	G	G	G	G	G	G	G	G	R	R	R	G	R	G	G	R	G	R
SGENOME_169253	169253	R	G	R	R	G	N	R	R	G	G	G	G	G	G	R	R	G	G	R	G	R	G	G	G	G	G	G	G	G	R	G	G	G	G	G	G	R	R	R	R	R	G	R	G	G	G	G	G
SGENOME_169322	169322	R	G	G	N	G	N	R	R	G	G	G	G	R	R	R	G	G	G	G	R	G	G	G	G	G	G	N	R	G	G	G	G	G	G	G	G	G	G	G	G	G	G	G	R	G	G	G	G
SGENOME_170299	170299	G	G	G	G	G	G	G	G	G	G	N	G	G	G	G	G	S	G	G	G	G	G	S	G	S	G	N	G	G	S	N	S	G	G	G	G	G	G	G	G	S	N	G	N	G	G	G	N
SGENOME_171345	171345	A	N	A	A	A	N	A	A	N	A	N	A	A	A	A	A	A	R	A	A	A	A	N	A	N	A	R	A	N	N	A	A	A	A	A	N	A	A	A	A	R	A	A	A	N	A	N	N
SGENOME_172074	172074	C	C	C	Y	C	C	C	N	C	C	C	N	Y	C	C	C	C	C	C	N	C	N	C	C	C	Y	C	C	C	C	Y	C	T	Y	C	C	Y	C	N	C	N	Y	C	C	T	N	C	C
SGENOME_175730	175730	W	W	W	W	W	W	W	W	W	N	A	A	W	W	W	W	W	W	T	T	W	W	W	W	A	W	W	N	W	W	W	W	A	A	W	T	W	W	W	A	W	W	N	W	W	W	W	A
SGENOME_177097	177097	T	T	T	T	T	T	T	T	T	T	N	T	T	T	T	T	T	T	T	T	T	T	T	T	T	T	T	T	T	T	T	T	T	T	T	N	T	T	W	T	T	T	T	T	T	T	W	W
SGENOME_177754	177754	T	T	T	T	T	T	Y	T	T	T	T	T	T	T	T	T	T	T	T	T	T	T	Y	T	T	Y	T	T	T	T	T	T	T	T	T	N	T	Y	T	T	T	T	T	T	T	T	T	T
SGENOME_177764	177764	Y	C	Y	C	C	C	C	C	C	C	C	C	C	C	C	C	Y	C	C	C	Y	C	C	C	C	C	C	C	C	C	C	Y	C	C	C	C	C	C	C	C	C	C	C	C	C	Y	C	C
SGENOME_177770	177770	G	G	G	G	G	G	G	G	G	G	G	R	R	R	A	G	G	G	G	G	G	G	G	G	G	G	G	G	G	R	G	G	G	G	G	G	G	G	G	G	G	G	G	G	G	G	G	G
SGENOME_177771	177771	Y	C	C	C	Y	C	Y	Y	C	Y	C	C	Y	Y	C	Y	C	C	C	C	Y	Y	Y	Y	C	C	C	C	Y	C	C	C	T	C	C	C	C	C	Y	Y	Y	C	C	N	C	C	C	C
SGENOME_177772	177772	C	Y	C	Y	C	C	C	C	C	C	C	C	C	C	C	C	C	Y	C	N	Y	C	C	Y	C	C	C	C	C	C	Y	C	C	C	Y	C	Y	C	C	Y	C	C	C	C	C	C	C	C
SGENOME_177841	177841	R	A	A	R	A	A	A	A	A	A	A	A	R	A	A	A	A	R	R	A	A	A	A	A	A	R	A	A	A	A	A	R	A	A	A	R	R	R	A	A	A	A	R	R	A	R	A	R
SGENOME_178087	178087	A	A	A	A	A	N	A	A	A	N	R	A	A	N	A	A	A	R	A	N	A	R	A	A	A	R	R	A	R	G	A	A	R	A	A	N	A	R	A	A	A	A	A	G	R	G	G	G
SGENOME_178596	178596	Y	C	C	Y	C	N	C	C	T	C	C	C	Y	C	C	C	N	C	C	C	C	C	C	N	N	C	C	C	C	C	C	C	C	C	C	C	Y	C	C	C	C	C	C	C	C	Y	C	C
SGENOME_179988	179988	Y	Y	Y	C	C	C	C	C	C	C	C	C	C	C	C	C	C	C	C	Y	C	C	C	Y	C	Y	C	C	C	C	C	C	C	C	Y	C	C	Y	C	C	C	C	C	C	C	Y	C	C
SGENOME_179989	179989	C	C	C	M	C	C	C	C	C	C	C	M	M	C	C	C	C	C	C	C	C	C	C	M	C	C	C	N	C	C	C	C	C	C	C	C	C	C	C	C	C	C	C	C	C	C	C	C
SGENOME_180011	180011	R	G	R	R	R	G	G	G	G	G	G	G	G	G	G	G	R	G	R	R	G	G	R	G	G	R	G	G	G	R	G	R	G	G	G	G	G	G	G	G	G	G	G	G	G	G	G	G
SGENOME_182774	182774	R	G	G	G	G	G	G	G	G	G	G	G	R	R	G	G	G	G	G	G	R	G	G	G	G	G	G	G	G	G	G	R	G	G	R	G	G	G	G	G	G	G	G	R	G	G	G	G
SGENOME_182846	182846	C	Y	C	C	C	C	C	C	C	C	C	C	C	C	C	C	C	C	C	C	C	C	C	C	C	Y	C	C	C	C	C	C	C	C	C	C	C	Y	C	C	C	C	C	C	C	C	Y	C
SGENOME_182852	182852	C	C	C	C	Y	C	C	C	C	C	C	C	C	C	C	C	C	C	C	C	C	C	C	C	C	C	C	C	N	C	C	C	C	Y	C	C	C	C	Y	C	C	C	C	C	N	C	C	N
SGENOME_182858	182858	R	G	G	G	G	G	G	G	G	G	G	G	G	G	R	G	G	G	G	G	G	G	G	G	G	G	G	G	G	G	G	G	G	R	G	G	G	G	G	R	G	G	G	G	G	G	G	G
SGENOME_182865	182865	C	C	C	C	C	C	C	C	C	C	C	C	C	C	C	Y	C	C	Y	C	C	C	C	C	C	C	C	C	C	Y	Y	Y	C	C	C	C	C	C	C	C	C	Y	C	Y	C	Y	C	C
SGENOME_185995	185995	R	G	G	G	N	G	G	R	G	G	G	G	R	G	G	G	G	G	R	G	R	G	N	G	G	G	G	G	N	G	G	G	G	G	G	N	G	G	G	G	G	G	G	G	N	G	G	G
SGENOME_186078	186078	R	R	R	R	N	G	G	R	G	R	G	G	R	G	R	G	R	G	R	G	N	G	N	G	G	G	G	R	N	N	G	G	G	G	G	N	N	G	G	G	G	G	G	G	G	G	R	G
SGENOME_186089	186089	G	G	G	G	N	G	G	G	G	G	G	G	G	G	G	G	G	G	G	G	G	G	N	R	N	G	G	G	N	G	G	G	G	G	G	N	G	G	A	G	A	G	G	G	G	G	G	G
SGENOME_188766	188766	G	G	R	R	G	G	G	G	G	G	G	G	R	N	G	G	G	G	G	G	R	G	G	G	G	G	G	G	G	G	G	R	G	R	G	N	R	G	G	G	G	G	G	G	G	G	G	G
SGENOME_188859	188859	G	K	G	K	N	G	K	K	G	K	K	G	K	N	K	G	K	K	K	G	K	K	G	G	K	K	N	K	K	G	T	K	G	K	K	G	G	K	G	N	G	K	G	G	G	K	K	G
SGENOME_188869	188869	T	T	W	W	T	T	T	W	T	T	T	W	W	T	T	T	T	T	T	T	W	W	T	T	T	T	T	T	T	T	T	W	T	W	T	T	W	T	T	T	T	T	T	T	T	T	T	T
SGENOME_189248	189248	G	G	G	G	G	G	R	G	G	G	G	R	G	G	R	G	G	G	G	R	R	G	G	G	G	R	G	G	G	G	G	G	G	G	G	G	R	R	G	G	G	G	G	G	N	G	G	G
SGENOME_189269	189269	T	T	Y	T	T	T	T	T	Y	T	T	T	T	T	T	Y	T	T	T	T	T	Y	T	T	T	T	T	Y	N	T	T	T	T	Y	T	T	T	T	T	T	T	Y	T	T	N	T	T	T
SGENOME_189359	189359	A	A	A	R	A	A	A	A	A	A	A	A	A	A	A	A	A	A	A	A	R	A	A	A	A	R	A	A	A	A	A	A	A	A	A	A	A	A	A	A	A	A	R	A	N	N	A	A
SGENOME_189362	189362	C	C	C	C	C	C	Y	C	C	C	C	Y	C	C	Y	C	C	C	C	Y	Y	C	C	C	C	Y	C	C	C	C	C	C	C	C	C	C	Y	Y	C	C	C	C	C	C	N	C	C	C
SGENOME_191101	191101	A	A	A	A	A	A	A	A	W	A	A	A	W	N	A	W	A	W	A	W	W	A	A	A	A	A	A	A	A	W	A	A	A	A	A	A	A	A	A	A	A	A	W	A	W	A	A	A
SGENOME_192020	192020	R	G	G	R	G	R	G	G	G	G	G	R	G	G	G	R	G	R	G	G	G	R	G	G	G	G	N	G	R	G	R	G	G	R	G	G	G	R	G	R	G	R	R	G	G	R	G	G
SGENOME_192122	192122	G	G	G	R	G	G	G	R	R	G	G	R	R	G	G	G	G	G	G	R	R	G	G	R	G	R	G	R	G	R	G	G	G	G	G	G	R	R	G	R	G	R	G	G	N	G	G	R
SGENOME_192129	192129	Y	C	C	Y	C	C	C	C	C	N	C	C	N	C	Y	C	C	C	C	C	Y	N	C	C	C	C	C	C	C	C	Y	C	N	C	Y	N	Y	Y	C	C	C	C	C	C	N	C	N	C
SGENOME_192534	192534	G	G	G	R	G	G	G	G	N	R	G	G	G	G	R	G	G	G	G	N	G	A	G	G	G	G	G	G	G	G	G	G	G	G	G	N	G	R	G	G	G	R	G	R	G	G	R	G
SGENOME_192595	192595	Y	Y	C	N	Y	C	Y	Y	C	C	Y	Y	Y	C	Y	Y	Y	C	Y	C	Y	C	Y	Y	Y	Y	Y	Y	Y	Y	C	Y	C	Y	C	C	Y	Y	C	Y	Y	Y	Y	C	C	N	C	Y
SGENOME_192600	192600	A	A	W	A	A	A	W	A	A	A	W	A	A	W	A	A	A	A	A	A	A	A	A	A	A	W	A	A	A	A	A	A	A	A	A	A	A	A	A	A	A	W	W	A	A	A	A	A
SGENOME_194843	194843	G	G	G	G	G	R	G	G	G	G	G	G	G	G	G	G	G	G	G	G	G	G	G	R	G	G	G	G	G	G	G	G	G	R	G	G	G	G	G	G	G	R	G	G	G	G	G	G
SGENOME_194845	194845	K	T	K	K	T	T	K	T	T	T	T	T	T	T	T	T	T	T	T	T	K	T	T	T	T	T	T	K	T	T	T	T	K	T	K	T	T	K	T	T	T	T	T	T	T	T	T	T
SGENOME_194846	194846	W	T	W	W	T	T	W	T	T	T	T	T	T	T	T	T	T	T	T	T	W	T	T	T	T	T	T	W	T	T	T	T	W	T	W	T	T	W	T	T	T	T	T	T	T	T	T	T
SGENOME_194874	194874	G	G	R	G	G	G	G	G	G	G	G	G	G	G	G	G	G	G	G	G	G	G	G	G	G	G	G	G	G	G	G	R	G	G	G	G	G	G	G	G	G	R	R	G	G	G	G	G
SGENOME_196111	196111	A	A	A	A	A	R	R	N	R	A	N	R	N	A	A	R	A	R	R	N	R	A	A	A	A	N	A	R	A	A	A	R	R	A	A	R	R	R	A	R	A	A	A	A	A	A	A	N
SGENOME_196330	196330	G	G	S	S	N	G	G	G	G	S	G	G	G	G	S	S	S	G	S	G	S	G	N	G	G	S	G	G	G	G	G	G	G	S	G	G	G	S	N	G	G	G	G	G	G	G	G	G
SGENOME_196393	196393	R	G	G	R	N	G	G	G	G	G	G	G	R	G	R	R	G	G	G	G	R	G	N	G	G	R	G	G	G	G	G	R	G	R	G	G	R	R	N	G	G	G	G	G	G	G	G	G
SGENOME_196784	196784	K	T	T	T	T	T	T	K	N	N	K	T	K	K	K	K	T	T	K	K	K	T	T	T	T	T	T	K	T	T	K	K	T	T	T	T	T	T	T	T	K	K	T	T	T	K	T	T
SGENOME_196810	196810	G	G	G	G	G	G	G	G	G	G	G	G	K	G	G	G	G	K	G	G	G	G	G	K	G	G	G	K	G	G	G	G	G	G	G	G	G	G	G	G	G	G	K	G	G	G	G	G
SGENOME_197156	197156	M	N	M	M	C	C	M	C	M	N	C	M	N	C	M	M	M	C	M	C	M	C	C	N	N	M	N	C	C	M	M	C	M	C	M	C	C	M	C	C	N	M	M	C	N	C	C	C
SGENOME_198554	198554	T	Y	T	T	Y	Y	T	T	T	T	T	T	T	T	T	T	T	T	T	T	T	T	T	T	T	T	Y	T	T	T	T	T	T	T	T	T	T	T	T	T	T	T	T	T	C	T	Y	Y
SGENOME_198812	198812	G	G	G	G	G	G	R	R	G	G	G	G	G	R	G	G	G	G	G	G	R	R	R	G	G	G	G	G	R	G	G	G	G	G	G	R	G	G	N	R	N	R	G	G	G	G	G	G
SGENOME_198825	198825	K	G	G	G	N	G	G	K	N	N	G	G	K	K	G	G	G	G	G	K	K	G	K	T	G	K	G	G	G	G	K	G	G	K	G	G	K	K	G	K	N	G	K	G	G	G	G	G
SGENOME_198886	198886	Y	C	Y	T	C	C	Y	C	C	C	N	N	C	C	C	Y	Y	Y	Y	C	Y	C	C	C	Y	Y	C	Y	C	T	Y	N	Y	C	Y	Y	Y	Y	C	C	N	Y	Y	Y	C	Y	Y	C
SGENOME_198902	198902	W	A	W	T	A	A	W	A	A	A	N	N	A	A	A	W	W	W	W	A	W	A	A	A	W	W	A	W	A	W	W	A	W	A	W	W	W	W	A	A	N	W	A	W	A	W	W	A
SGENOME_199056	199056	C	Y	C	C	C	Y	C	N	C	Y	C	C	C	Y	C	Y	Y	C	C	Y	Y	C	C	Y	C	Y	C	C	C	C	C	C	C	Y	C	C	Y	C	C	C	C	C	C	C	C	Y	C	C
SGENOME_199796	199796	W	W	N	W	W	T	W	W	W	W	T	W	W	T	W	W	W	T	W	W	W	W	W	W	T	W	T	W	T	W	W	W	W	W	A	T	W	W	W	W	T	W	W	T	N	T	W	T
SGENOME_199840	199840	N	N	C	N	M	A	M	M	C	C	M	C	C	C	C	M	C	M	N	C	C	M	M	M	M	C	M	C	M	C	C	C	C	M	C	C	N	C	M	M	N	C	N	M	N	A	C	M
SGENOME_199891	199891	C	C	M	C	C	C	C	C	C	M	C	C	C	C	M	C	M	C	C	C	C	C	C	C	C	M	C	C	C	C	C	C	C	C	M	C	C	M	C	C	C	C	C	C	N	C	C	C
SGENOME_200588	200588	G	R	G	G	G	G	G	G	G	G	G	G	G	G	G	G	R	G	G	G	G	R	R	G	G	G	G	G	G	G	G	G	G	G	G	G	G	G	G	G	G	G	G	G	G	G	G	G
SGENOME_200636	200636	N	C	N	Y	Y	Y	Y	N	C	Y	Y	N	N	C	C	C	N	N	C	Y	N	C	C	Y	Y	C	Y	C	C	N	Y	N	Y	C	Y	Y	N	C	Y	Y	Y	C	C	Y	Y	C	Y	Y
SGENOME_200644	200644	A	A	W	A	A	A	A	A	A	A	A	A	A	W	A	A	A	A	A	W	A	W	A	A	A	A	A	A	W	A	A	A	A	W	A	A	A	A	A	W	A	W	A	W	A	A	A	A
SGENOME_200663	200663	G	G	R	R	G	G	G	G	G	R	G	G	G	G	G	G	G	G	G	G	G	G	G	R	G	G	G	G	G	G	G	G	R	G	G	G	G	G	R	G	R	G	G	G	G	G	G	G
SGENOME_200673	200673	T	T	T	T	T	T	Y	T	Y	N	T	T	T	T	T	T	T	T	T	N	T	N	T	T	T	T	T	T	T	T	N	T	N	T	T	N	T	T	N	Y	T	Y	T	T	N	Y	T	T
SGENOME_202323	202323	G	G	G	G	G	A	R	G	G	G	G	G	G	G	G	G	G	G	G	G	G	G	G	G	G	R	G	G	G	G	G	G	R	G	R	G	G	R	N	G	G	G	R	G	A	G	G	G
SGENOME_202331	202331	T	W	T	T	T	T	T	T	T	T	N	T	T	T	W	T	W	T	T	T	T	T	T	T	T	T	N	T	T	W	T	W	T	T	T	T	T	T	N	W	T	T	T	W	T	W	N	T
SGENOME_203041	203041	G	G	G	G	R	G	G	G	R	N	G	G	G	G	G	R	G	R	G	G	G	G	G	R	R	R	G	G	G	G	G	G	G	G	R	G	R	G	R	R	G	G	R	G	G	G	G	G
SGENOME_203086	203086	A	A	A	A	R	R	A	A	A	A	A	A	A	A	A	A	A	A	A	A	A	A	R	A	A	A	A	A	A	A	A	A	A	A	A	A	A	A	A	A	A	A	A	A	A	A	A	A
SGENOME_204661	204661	G	G	G	G	G	R	G	G	R	G	G	G	R	G	G	R	R	R	G	G	R	G	G	G	G	G	G	R	G	G	G	G	G	G	G	G	R	R	G	R	G	G	G	G	G	G	G	G
SGENOME_205879	205879	T	T	T	T	T	T	T	T	T	T	T	T	T	T	T	T	T	T	T	N	T	T	T	T	T	T	T	T	T	T	T	T	C	T	T	N	T	Y	T	T	T	T	T	T	T	T	T	T
SGENOME_206380	206380	A	A	A	A	N	N	A	A	A	A	A	N	A	A	A	A	A	A	A	A	A	A	A	A	N	A	A	A	C	A	A	A	A	A	A	A	A	A	A	A	N	A	A	A	A	A	N	A
SGENOME_207391	207391	C	C	C	C	Y	C	C	C	C	C	N	C	C	C	C	C	C	C	C	C	C	C	Y	C	C	C	Y	C	Y	C	C	C	C	C	C	C	C	C	N	C	Y	C	C	C	Y	C	C	C
SGENOME_207394	207394	C	C	C	C	Y	C	C	C	C	C	N	C	C	C	C	C	C	C	C	C	C	C	Y	C	C	C	Y	C	Y	C	N	C	C	C	C	C	C	C	N	C	Y	C	C	C	Y	C	C	N
SGENOME_208027	208027	C	C	C	Y	C	C	C	C	C	C	C	C	Y	C	C	C	Y	C	C	Y	Y	C	C	C	C	Y	C	C	C	Y	C	C	N	C	C	N	Y	Y	C	C	N	C	C	C	C	C	C	C
SGENOME_208035	208035	G	G	K	K	K	G	K	K	G	G	K	N	G	G	K	G	K	K	K	G	K	G	T	G	N	K	G	K	N	K	K	G	N	G	K	G	K	K	N	K	G	K	G	G	T	K	N	G
SGENOME_208137	208137	Y	C	Y	Y	C	C	C	C	C	T	C	N	Y	C	C	C	Y	Y	C	Y	Y	C	C	Y	C	Y	C	C	C	Y	C	Y	N	C	C	C	Y	Y	C	Y	N	C	Y	C	C	C	C	C
SGENOME_209612	209612	C	C	Y	Y	N	C	C	C	C	Y	C	C	C	C	C	Y	C	C	C	C	C	C	N	C	N	C	N	C	N	Y	C	Y	C	C	C	C	C	C	N	C	N	C	C	C	N	C	C	C
SGENOME_209627	209627	G	G	K	K	N	G	G	G	G	K	G	G	G	G	G	K	G	G	G	G	G	G	N	G	N	G	N	G	N	K	G	K	G	G	G	G	G	G	N	G	N	G	G	G	N	G	G	G
SGENOME_210803	210803	Y	C	Y	Y	C	C	C	Y	Y	Y	C	Y	Y	C	Y	C	Y	C	Y	Y	Y	C	C	C	C	Y	C	Y	C	C	C	Y	Y	Y	Y	C	Y	Y	C	C	C	C	C	C	C	C	C	C
SGENOME_211296	211296	K	G	G	G	G	G	G	K	G	K	G	G	G	N	G	G	G	G	G	G	G	G	N	G	N	G	G	K	G	G	N	K	G	G	G	N	G	G	N	G	G	G	G	G	G	K	G	G
SGENOME_211374	211374	K	G	G	K	G	G	G	G	G	G	G	G	G	N	K	G	G	G	G	G	G	G	N	G	N	G	G	K	G	G	N	K	G	G	G	N	G	G	N	G	G	G	G	G	G	G	G	G
SGENOME_211390	211390	S	S	C	S	C	C	C	C	C	S	C	C	C	N	S	C	C	C	S	C	S	C	N	C	N	C	C	C	C	C	N	S	G	C	C	N	C	C	N	C	N	C	C	C	C	C	C	C
SGENOME_213769	213769	C	C	C	Y	C	Y	C	C	C	C	C	C	C	C	Y	C	C	C	C	C	C	C	C	C	C	C	C	C	C	C	C	Y	C	C	C	Y	Y	C	C	C	C	C	C	C	C	C	C	C
SGENOME_213791	213791	G	G	G	G	G	G	R	G	G	G	G	N	G	G	G	G	G	G	R	G	G	G	G	G	G	G	G	G	G	G	R	G	G	R	G	G	G	G	G	G	G	R	G	G	G	G	G	G
SGENOME_213855	213855	M	A	A	M	A	A	M	M	A	A	M	A	A	A	M	A	A	A	M	M	A	A	A	M	A	M	A	M	A	N	A	M	A	A	M	A	M	M	A	M	A	A	A	A	A	A	A	A
SGENOME_213888	213888	C	C	C	M	C	C	C	C	C	C	C	C	C	C	M	C	C	C	C	C	C	C	C	M	C	C	C	C	C	C	C	M	C	M	C	C	M	C	C	C	C	C	C	C	C	C	C	C
SGENOME_215380	215380	A	N	M	C	A	A	A	M	M	C	A	M	A	A	M	M	A	A	M	A	A	M	A	A	A	M	A	N	A	A	A	M	M	N	A	M	A	M	A	A	A	M	A	A	A	A	N	A
SGENOME_215511	215511	K	T	T	K	T	T	K	T	T	K	N	K	K	T	K	T	T	T	K	K	N	K	T	K	K	K	T	K	T	K	T	K	K	T	T	T	K	K	T	K	T	K	K	T	T	T	T	T
SGENOME_215635	215635	M	C	C	M	C	C	M	C	M	C	C	M	M	M	M	M	C	M	M	M	M	M	C	M	M	M	C	M	C	M	M	M	M	C	N	C	M	M	C	M	C	M	M	M	N	M	C	C
SGENOME_216503	216503	C	T	T	T	N	T	T	T	T	C	T	T	T	T	Y	Y	T	Y	Y	N	T	T	T	T	T	Y	T	T	N	T	T	T	Y	T	T	T	T	T	T	T	T	T	T	T	T	T	T	T
SGENOME_216505	216505	A	A	W	W	N	A	T	A	A	A	A	N	A	A	A	A	T	A	A	A	W	A	N	A	A	W	A	A	N	A	W	A	A	A	A	A	W	A	A	A	N	W	W	A	A	A	A	A
SGENOME_216519	216519	G	G	K	G	N	G	G	G	G	G	G	G	G	G	K	K	G	G	G	G	K	K	G	K	G	G	G	G	N	K	G	K	G	G	G	G	G	G	G	K	G	K	K	T	G	G	N	G
SGENOME_216545	216545	G	N	G	R	N	G	G	N	G	N	G	R	R	G	R	G	G	G	G	G	N	G	G	R	G	R	A	R	N	R	R	G	G	N	R	G	R	A	G	G	G	G	R	G	G	G	G	R
SGENOME_216608	216608	C	C	Y	C	N	C	C	C	C	C	C	C	C	C	Y	Y	C	C	C	C	Y	Y	N	Y	C	C	C	C	N	Y	C	Y	C	C	C	C	C	C	C	C	C	Y	Y	T	C	C	C	C
SGENOME_218579	218579	K	G	K	K	G	G	G	G	G	G	N	G	K	G	K	G	G	G	K	G	K	G	G	G	G	K	G	G	N	G	G	G	G	G	K	G	G	K	G	G	G	G	G	N	G	G	N	G
SGENOME_218583	218583	G	G	G	G	N	G	G	G	G	G	N	G	R	A	G	G	R	G	G	G	R	G	G	G	G	G	G	G	N	G	G	G	G	G	G	G	G	R	G	G	G	G	G	N	G	G	N	G
SGENOME_218588	218588	W	T	W	W	T	T	T	T	T	T	T	T	W	T	W	T	T	T	W	T	W	T	T	T	T	W	T	T	N	T	T	T	T	T	W	T	T	W	T	T	T	T	T	N	T	T	T	T
SGENOME_220283	220283	R	A	R	R	A	R	A	R	A	R	A	A	A	R	R	A	A	G	R	R	A	A	R	R	N	A	G	R	A	R	A	A	A	R	R	A	A	A	A	R	A	A	A	A	A	R	R	A
SGENOME_220344	220344	A	A	A	A	A	A	A	R	A	A	A	A	A	A	A	A	R	A	R	A	R	R	A	A	A	R	A	A	A	R	A	A	R	A	R	A	A	R	A	A	A	A	A	A	A	A	A	A
SGENOME_220998	220998	T	T	T	T	Y	Y	T	T	T	T	C	T	T	T	T	T	T	T	T	T	T	T	Y	T	T	T	N	T	Y	T	T	T	T	T	T	T	T	T	T	T	Y	T	T	T	N	T	T	T
SGENOME_221062	221062	W	A	W	T	W	A	W	W	W	W	A	A	W	T	W	W	W	W	A	W	W	W	W	W	A	W	A	A	W	W	W	W	W	W	N	A	W	W	A	T	W	W	W	W	N	T	A	W
SGENOME_221066	221066	R	R	A	A	A	A	A	A	R	A	A	A	A	A	A	R	A	A	A	A	A	A	A	R	A	R	A	A	A	A	R	A	A	R	A	R	A	A	A	A	A	R	R	A	N	A	A	R
SGENOME_221108	221108	C	N	M	C	C	C	M	M	N	C	C	A	M	N	M	C	M	C	M	M	C	M	M	C	C	M	C	A	C	M	M	M	N	C	N	N	N	M	N	N	C	M	M	C	N	N	C	C
SGENOME_221352	221352	C	C	Y	C	C	C	C	C	C	C	C	C	Y	C	C	C	C	C	C	Y	C	C	Y	C	C	C	C	C	C	C	C	C	C	C	C	C	C	C	Y	C	C	C	C	C	C	C	C	C
SGENOME_223277	223277	R	G	G	G	N	N	N	R	N	G	R	G	R	G	A	G	G	R	R	G	R	G	G	N	G	R	G	R	G	G	R	G	G	G	G	G	G	R	G	G	G	R	G	G	N	G	R	G
SGENOME_223344	223344	A	A	A	A	A	A	A	A	A	A	A	A	W	A	A	A	A	A	W	A	W	A	A	A	A	A	A	A	A	A	A	A	A	W	A	A	W	A	A	W	A	W	A	A	A	A	A	A
SGENOME_223373	223373	R	R	G	G	G	G	N	G	G	G	G	G	G	G	G	G	G	G	G	G	R	G	G	R	G	G	G	R	G	G	G	G	G	G	G	G	G	G	G	R	G	G	G	G	G	G	G	G
SGENOME_228325	228325	W	T	W	W	T	T	T	A	T	N	T	N	A	T	W	W	W	W	W	T	A	W	A	T	A	T	T	N	T	W	T	A	N	W	W	A	A	W	A	N	N	W	T	N	T	W	T	T
SGENOME_231317	231317	R	G	G	G	G	G	G	G	R	G	G	G	G	G	G	G	G	G	G	G	G	G	G	G	G	G	G	G	G	G	G	R	G	R	G	G	R	G	G	G	G	G	G	G	G	G	G	G
SGENOME_231339	231339	T	Y	T	Y	T	T	T	Y	Y	T	T	Y	T	T	T	T	T	T	Y	Y	Y	T	T	T	T	Y	T	Y	T	Y	T	T	T	Y	T	T	T	Y	T	T	T	T	T	T	T	T	T	T
SGENOME_231342	231342	C	C	C	C	C	C	C	C	C	C	C	C	C	Y	C	C	C	C	Y	Y	C	C	C	C	C	C	C	C	C	Y	Y	Y	C	C	C	C	C	Y	C	C	C	C	C	C	C	C	C	Y
SGENOME_231402	231402	G	R	R	G	G	G	R	R	R	G	G	R	R	G	R	G	R	R	R	R	R	R	G	R	G	G	G	G	G	R	G	G	R	G	G	G	R	G	G	R	G	G	G	G	G	G	R	G
SGENOME_231405	231405	G	K	K	G	G	G	K	G	K	G	G	K	K	G	K	G	K	K	K	G	K	K	G	K	G	G	G	G	G	K	G	G	K	G	G	G	K	G	G	K	G	G	G	G	G	G	G	G
SGENOME_232313	232313	Y	C	C	C	C	Y	Y	Y	Y	Y	C	C	C	C	C	Y	Y	C	Y	C	C	C	C	C	C	Y	T	C	C	C	C	C	Y	C	C	C	C	Y	C	C	C	Y	C	C	C	C	N	C
SGENOME_232359	232359	C	C	C	Y	C	C	C	C	C	C	C	C	C	C	C	Y	C	C	C	Y	C	C	C	C	C	Y	C	C	N	C	C	C	C	C	C	C	C	C	C	C	C	C	Y	C	C	C	C	C
SGENOME_232397	232397	C	C	C	C	C	C	C	C	C	C	C	C	C	C	C	C	C	C	C	C	C	C	C	C	C	C	C	C	C	C	C	C	C	C	C	C	C	Y	C	C	C	Y	Y	C	C	C	C	Y
SGENOME_232437	232437	W	W	W	A	A	A	W	W	W	W	A	A	W	N	W	A	A	W	W	W	W	W	N	W	A	W	N	A	A	W	W	W	A	W	N	W	W	A	N	A	A	W	A	N	A	A	N	W
SGENOME_232826	232826	G	G	G	G	G	G	G	G	R	G	G	G	R	G	G	G	G	G	R	N	R	G	R	R	R	G	G	R	G	G	G	G	G	G	G	G	N	G	R	G	R	G	R	G	G	G	G	R
SGENOME_232936	232936	T	T	W	T	T	T	T	T	N	T	T	T	T	N	T	T	T	T	T	W	W	T	T	T	W	W	T	T	T	T	T	T	T	T	W	T	T	T	W	T	W	T	T	T	T	T	T	T
SGENOME_234326	234326	A	A	A	R	A	A	A	A	A	A	A	A	A	A	A	A	A	A	A	R	A	A	N	A	A	A	N	A	A	R	A	R	A	A	R	N	R	R	N	A	A	R	A	A	N	A	A	A
SGENOME_234330	234330	C	C	Y	C	C	C	C	C	C	C	C	C	C	C	C	C	C	C	C	C	C	C	N	Y	C	Y	N	C	C	Y	C	Y	T	C	Y	N	C	C	N	C	C	Y	C	C	N	C	C	C
SGENOME_234397	234397	R	N	R	R	A	A	A	A	A	A	A	R	R	N	N	A	R	A	R	A	R	N	N	A	A	R	N	R	A	A	A	A	A	R	R	N	A	R	N	A	A	A	R	A	N	A	A	A
SGENOME_235314	235314	Y	Y	Y	T	T	T	T	T	T	T	T	N	Y	T	T	T	N	T	T	Y	T	T	T	T	T	Y	T	T	T	T	T	Y	T	T	T	T	T	Y	T	T	T	T	T	T	T	T	T	T
SGENOME_237406	237406	C	C	M	M	C	C	C	M	C	C	C	C	M	C	M	C	M	M	M	A	M	C	C	M	C	C	C	M	C	M	N	A	C	M	M	C	M	M	C	C	C	C	C	M	C	C	C	M
SGENOME_237426	237426	R	R	R	R	N	G	G	R	G	G	R	G	R	G	R	G	R	R	R	A	R	A	R	R	N	G	A	R	N	R	N	A	G	R	R	R	R	R	N	R	R	G	G	R	N	G	N	R
SGENOME_237809	237809	A	A	A	A	R	A	A	A	A	A	A	A	A	A	A	R	A	R	A	A	A	A	R	A	A	A	A	A	A	A	A	A	A	R	A	A	A	A	A	A	A	A	A	R	A	R	A	A
SGENOME_237817	237817	C	C	Y	Y	C	C	C	Y	C	C	C	C	C	C	Y	C	N	C	C	C	N	C	C	C	C	C	C	C	Y	C	C	N	C	C	C	C	C	Y	C	C	C	Y	C	C	C	C	C	C
SGENOME_237925	237925	G	R	G	G	G	G	G	G	R	G	G	R	R	G	G	G	G	G	G	G	G	G	G	G	G	R	R	G	G	R	G	G	G	G	N	G	G	G	G	R	G	R	G	G	G	G	G	G
SGENOME_239816	239816	G	R	G	G	G	G	G	G	G	G	R	G	G	G	G	G	G	G	G	G	G	G	G	G	R	G	R	G	R	G	G	G	G	G	G	G	G	G	G	G	G	G	G	G	R	G	R	R
SGENOME_239841	239841	A	A	W	W	A	A	A	W	A	A	A	W	W	A	A	A	W	A	A	A	W	A	A	A	A	A	A	A	A	W	A	W	A	A	A	A	W	A	A	A	A	A	A	A	A	A	A	A
SGENOME_239851	239851	G	G	G	G	G	G	G	G	G	G	G	G	G	G	G	G	G	G	G	G	R	G	G	G	G	R	G	R	G	G	G	G	R	G	G	G	R	R	G	G	G	G	G	G	G	G	G	G
SGENOME_239914	239914	A	A	R	R	A	A	A	A	A	A	A	A	A	A	A	R	R	A	A	A	A	A	A	A	A	A	A	A	A	R	A	A	A	A	A	A	A	R	A	A	A	A	A	A	A	A	R	A
SGENOME_241296	241296	T	T	T	T	T	T	T	T	T	K	T	T	T	T	T	T	T	T	T	T	T	T	K	T	K	K	T	T	T	T	T	T	T	T	K	T	T	T	T	T	T	T	T	T	T	T	T	T
SGENOME_241308	241308	T	T	T	W	T	T	T	T	T	W	T	T	T	T	W	T	W	T	W	T	W	T	T	T	T	W	T	T	T	W	T	T	T	T	W	T	T	T	T	T	T	T	T	T	T	T	T	T
SGENOME_241387	241387	C	C	C	C	C	C	C	Y	C	C	C	C	Y	C	Y	C	C	C	C	C	Y	C	Y	C	C	C	C	Y	C	C	C	C	C	C	C	C	Y	C	C	C	C	C	C	C	C	C	Y	C
SGENOME_241392	241392	M	C	M	C	M	M	C	M	C	C	C	C	M	C	M	M	C	C	C	M	C	M	C	C	C	C	C	C	C	M	C	M	C	C	C	C	C	C	C	C	M	C	C	C	C	C	C	C
SGENOME_241408	241408	T	T	T	T	T	T	T	T	T	T	T	T	K	T	T	K	T	T	T	T	T	T	K	K	T	T	T	K	T	T	T	T	T	K	T	T	K	T	K	T	T	T	K	T	T	T	T	T
SGENOME_241413	241413	Y	C	C	C	Y	Y	C	Y	C	C	C	C	Y	C	Y	Y	C	C	C	Y	C	Y	C	C	C	C	C	C	C	Y	C	Y	C	C	C	Y	C	C	C	C	Y	C	C	C	C	C	C	C
SGENOME_241415	241415	G	G	G	R	G	G	G	G	G	G	G	G	R	G	G	R	G	G	G	G	G	G	R	R	G	G	G	R	G	G	G	G	G	R	G	G	R	G	R	G	G	R	R	G	G	G	G	G
SGENOME_242788	242788	G	G	R	G	G	G	G	G	G	G	G	G	R	G	G	R	R	G	G	G	G	G	G	G	G	G	G	G	G	G	G	R	G	G	R	G	G	G	G	G	G	G	G	G	G	G	G	G
SGENOME_242791	242791	R	G	G	R	G	G	G	G	A	G	G	G	G	G	R	G	R	R	R	G	R	G	G	R	G	G	G	R	G	R	R	G	G	G	G	G	R	G	R	G	G	R	G	G	G	G	G	G
SGENOME_242878	242878	G	G	G	G	G	R	G	G	G	G	G	G	G	G	G	G	G	G	G	G	R	G	G	G	G	G	G	G	G	G	G	G	G	G	G	G	G	G	G	R	G	R	G	G	R	G	G	G
SGENOME_245319	245319	A	A	A	R	A	A	A	A	A	A	R	R	A	A	R	R	R	A	A	A	R	A	A	A	A	A	A	A	A	A	A	A	A	A	A	A	R	A	A	A	A	A	A	A	A	A	R	A
SGENOME_245339	245339	A	A	A	A	A	A	W	A	A	A	A	A	A	W	A	A	A	A	A	A	A	A	A	A	W	A	A	A	A	A	A	A	A	W	A	T	A	A	A	W	A	A	A	A	W	A	A	A
SGENOME_245372	245372	Y	C	C	C	C	C	Y	C	C	C	C	C	C	C	C	C	C	C	Y	C	C	C	C	C	C	Y	C	C	C	Y	Y	C	C	C	C	C	C	C	C	C	C	C	C	C	C	C	C	C
SGENOME_245415	245415	C	C	C	C	C	C	C	C	C	C	C	C	C	C	C	C	C	Y	Y	C	C	C	C	C	C	C	C	C	C	C	C	C	C	Y	C	C	C	C	C	C	C	C	C	C	C	Y	C	C
SGENOME_248612	248612	A	A	T	A	A	A	A	A	A	A	A	A	A	A	A	A	A	A	A	A	A	A	A	A	A	A	A	A	A	A	A	T	A	W	A	A	A	W	A	W	A	A	N	W	A	W	A	N
SGENOME_249034	249034	G	G	G	G	G	G	G	G	R	G	G	G	G	G	G	G	R	R	G	G	G	G	G	G	G	R	G	G	G	R	R	G	G	G	G	G	G	G	G	R	G	G	R	R	G	G	G	G
SGENOME_249107	249107	A	A	A	A	A	A	A	A	A	A	A	A	A	A	N	N	A	R	A	A	A	R	N	A	A	R	A	A	A	A	A	R	A	R	A	A	N	A	N	A	A	A	A	A	A	A	A	A
SGENOME_249625	249625	C	C	C	C	C	C	C	C	C	C	C	C	C	C	C	Y	C	Y	C	C	C	C	C	C	C	C	Y	N	C	C	C	C	C	C	C	C	N	C	C	C	C	C	C	C	C	C	C	C
SGENOME_254091	254091	C	C	C	C	C	Y	C	C	C	C	Y	C	C	C	C	C	C	C	C	C	C	C	C	C	C	C	C	C	Y	C	C	C	C	C	C	C	C	C	Y	C	C	C	C	C	N	C	Y	Y
SGENOME_254274	254274	G	G	G	G	G	G	R	G	G	G	G	G	G	G	G	R	G	G	G	G	G	G	G	G	G	R	R	G	R	G	G	G	R	R	R	G	G	R	G	G	G	G	G	G	G	G	R	G
SGENOME_254361	254361	G	G	G	G	G	G	R	G	G	G	G	G	G	R	G	R	G	G	G	G	G	G	G	G	G	G	R	G	R	G	G	G	R	R	G	G	G	G	G	G	G	G	G	R	G	G	R	G
SGENOME_254372	254372	C	C	C	C	C	C	C	C	C	C	C	C	C	C	C	C	C	Y	C	C	C	C	Y	C	C	Y	C	C	C	C	C	C	Y	Y	Y	C	C	Y	C	C	C	C	C	C	C	C	C	C
SGENOME_254524	254524	A	A	A	A	A	R	A	A	A	A	R	A	A	A	A	A	A	A	A	A	A	A	R	A	A	A	A	A	R	A	A	A	A	A	A	A	A	A	R	A	A	A	A	A	A	A	R	A
SGENOME_254612	254612	C	C	C	Y	C	C	C	C	Y	C	Y	N	Y	C	C	T	C	T	C	N	C	C	C	T	C	Y	C	C	C	N	C	T	Y	Y	C	Y	C	Y	C	T	C	C	N	C	C	T	C	C
SGENOME_255118	255118	A	A	R	A	A	A	A	R	R	A	A	A	A	A	R	A	A	A	N	A	A	R	A	A	A	A	A	A	A	A	A	A	A	R	A	A	R	R	A	A	A	A	A	A	A	A	A	A
SGENOME_255125	255125	G	G	G	R	G	G	G	G	N	G	R	R	G	N	G	G	R	G	G	N	R	G	G	G	G	N	N	R	A	G	G	R	G	G	N	N	G	G	G	G	G	G	G	G	N	N	G	G
SGENOME_256535	256535	M	A	M	M	M	C	A	M	A	M	N	M	A	M	A	A	M	M	N	M	M	M	M	M	M	M	C	M	M	M	M	M	C	M	A	A	A	M	M	M	N	N	M	M	C	M	M	N
SGENOME_257086	257086	M	M	A	A	A	N	A	A	A	A	N	A	M	N	A	A	A	A	A	A	A	A	A	A	A	A	A	A	A	A	A	A	A	A	A	N	C	A	A	A	A	A	A	A	N	A	A	A
SGENOME_257105	257105	T	K	T	N	G	N	N	G	T	N	N	G	K	N	T	T	T	G	G	N	T	T	G	T	T	T	T	G	T	T	N	G	T	T	T	N	T	T	T	T	G	T	T	T	N	T	N	T
SGENOME_258517	258517	T	T	T	T	T	T	C	T	T	T	T	T	T	N	T	T	T	Y	T	T	T	T	T	T	T	Y	T	N	T	T	N	T	T	T	T	N	T	Y	T	Y	T	T	T	T	T	T	C	T
SGENOME_259286	259286	R	G	G	G	G	G	G	G	R	G	G	G	G	G	G	R	G	G	G	G	G	R	G	G	G	G	G	G	G	G	G	G	G	G	G	G	G	G	G	R	G	G	G	R	G	G	G	G
SGENOME_259980	259980	G	G	G	G	N	G	N	G	K	T	G	G	G	G	G	G	G	G	T	N	G	T	G	G	G	K	G	G	G	K	K	G	G	G	G	G	G	K	G	K	G	K	G	G	G	G	G	G
SGENOME_260067	260067	C	C	C	Y	N	C	C	C	C	C	Y	C	Y	C	C	C	C	Y	C	N	Y	C	C	C	C	C	T	C	C	C	C	C	C	Y	C	C	C	Y	C	C	N	Y	C	C	Y	C	C	C
SGENOME_260225	260225	T	T	Y	Y	T	T	T	T	T	N	T	T	Y	T	Y	Y	Y	T	T	Y	Y	T	T	T	T	Y	N	Y	T	T	Y	Y	T	T	Y	T	T	Y	T	Y	T	Y	T	T	T	T	T	Y
SGENOME_260331	260331	A	A	A	A	A	A	N	A	A	A	A	A	A	R	R	A	A	R	A	A	A	A	A	N	A	R	A	A	A	A	A	A	A	A	R	A	A	A	A	A	A	A	A	R	A	A	A	A
SGENOME_263244	263244	G	G	N	G	G	G	G	G	G	G	G	N	G	G	G	R	G	G	G	G	G	G	G	G	G	R	G	G	G	R	G	A	G	G	G	G	G	G	G	G	R	G	G	G	G	G	G	G
SGENOME_263287	263287	C	C	C	C	C	C	C	Y	C	C	C	N	C	C	C	C	C	C	N	C	C	C	Y	C	C	Y	C	C	C	C	C	C	C	C	C	C	C	C	C	C	C	C	C	C	C	C	C	C
SGENOME_263351	263351	C	N	C	C	C	C	C	Y	C	T	C	N	Y	C	Y	Y	C	C	T	C	T	C	C	C	C	C	T	C	C	Y	Y	C	C	Y	C	Y	Y	C	C	C	C	Y	C	C	C	C	C	C
SGENOME_263354	263354	R	G	N	R	G	G	G	G	G	G	G	N	G	G	G	R	G	N	G	G	G	G	G	G	G	R	G	G	G	R	G	A	G	G	G	G	G	G	G	G	R	R	G	G	G	G	G	R
SGENOME_263493	263493	C	C	C	C	C	C	C	C	N	C	C	C	M	C	C	C	M	C	C	C	C	C	C	C	M	C	C	N	C	C	M	C	C	M	C	M	C	M	C	C	C	M	M	C	C	C	C	C
SGENOME_263587	263587	W	A	A	A	A	A	A	A	A	A	A	A	W	A	A	W	A	W	A	A	A	W	A	A	A	A	A	A	A	A	A	A	A	A	A	A	W	A	A	A	A	A	A	W	A	A	A	A
SGENOME_263602	263602	G	G	G	R	G	G	G	G	N	G	G	R	G	G	G	G	G	R	G	G	R	G	G	G	G	R	G	G	G	R	G	G	G	G	G	G	G	G	G	R	G	G	G	G	G	G	G	G
SGENOME_264243	264243	Y	Y	C	Y	Y	Y	Y	C	C	C	C	C	Y	C	C	Y	Y	C	Y	Y	C	Y	Y	C	Y	Y	Y	C	Y	Y	C	Y	C	Y	C	C	Y	Y	Y	C	Y	Y	C	C	C	C	C	C
SGENOME_264323	264323	A	A	R	A	A	A	A	A	A	R	A	A	A	A	R	A	A	A	A	A	A	A	A	A	A	R	A	A	R	A	A	R	A	A	R	A	R	A	A	A	A	A	A	A	A	A	A	A
SGENOME_264345	264345	R	G	G	G	G	G	G	G	G	G	N	G	G	R	G	R	G	G	G	G	G	G	G	G	G	G	N	G	G	G	G	G	G	R	G	G	G	G	G	R	G	G	G	G	G	G	G	G
SGENOME_265737	265737	N	Y	T	Y	T	T	T	T	T	C	Y	Y	Y	T	Y	Y	N	Y	T	N	Y	N	T	Y	T	T	Y	T	T	Y	T	T	N	Y	N	T	T	T	N	N	T	Y	Y	T	N	N	T	T
SGENOME_265818	265818	C	Y	Y	C	Y	Y	C	C	N	C	C	C	C	C	C	C	C	C	C	C	C	C	C	C	C	C	C	C	C	Y	C	C	N	Y	N	C	C	Y	Y	C	Y	Y	C	C	N	N	C	Y
SGENOME_265844	265844	N	R	G	R	G	G	G	G	G	A	R	R	G	G	R	G	R	R	G	R	R	N	G	A	G	G	R	G	G	R	G	G	N	R	N	G	G	G	N	R	G	R	R	G	N	N	G	G
SGENOME_266228	266228	G	G	N	G	G	G	G	G	R	G	G	G	G	G	G	G	G	G	G	N	G	G	G	G	G	G	G	G	G	G	G	N	G	G	N	N	G	G	N	G	G	A	G	G	G	G	N	G
SGENOME_267470	267470	R	A	N	N	A	A	A	N	R	A	A	R	N	A	N	G	R	R	A	R	N	N	A	R	G	N	R	A	A	R	A	A	A	R	G	N	A	G	R	R	A	A	R	A	A	A	A	A
SGENOME_267580	267580	G	G	G	G	G	G	R	G	N	G	G	G	G	N	G	G	G	G	N	G	G	G	N	G	G	R	G	G	G	G	G	G	N	G	G	G	G	G	G	G	N	N	G	G	G	G	G	G
SGENOME_267750	267750	W	A	A	A	N	A	A	A	A	A	A	A	A	A	A	N	W	A	A	A	A	A	A	A	A	W	A	A	A	A	A	W	A	A	A	A	A	W	A	A	A	A	A	A	A	N	N	A
SGENOME_267790	267790	G	A	R	G	G	G	G	G	G	G	G	G	G	G	G	G	G	G	G	G	G	G	G	G	G	R	G	G	G	R	G	R	G	G	G	G	G	R	G	G	G	G	G	G	G	G	G	G
SGENOME_273365	273365	C	C	M	C	C	C	M	C	C	M	C	C	C	C	M	M	C	C	C	M	M	C	C	C	C	C	C	C	C	M	C	C	C	C	C	C	M	C	C	N	C	C	C	C	C	C	C	N
SGENOME_281659	281659	K	K	N	K	K	G	T	K	K	T	G	N	T	N	K	K	T	K	K	N	K	G	K	G	G	K	K	T	G	T	T	T	K	K	N	T	N	K	T	G	N	K	K	T	G	K	K	K
SGENOME_281764	281764	R	A	N	R	R	A	N	R	R	N	R	N	A	N	R	R	A	R	R	N	R	G	R	G	R	R	R	A	R	A	N	N	R	R	N	A	N	R	A	G	N	R	R	A	R	R	R	R
SGENOME_282233	282233	T	W	W	T	T	T	W	W	N	W	T	T	W	T	W	T	W	T	W	W	W	T	W	T	T	W	T	W	T	T	W	T	T	W	T	T	N	W	T	T	T	T	T	W	N	T	T	T
SGENOME_282245	282245	C	C	C	Y	C	C	C	Y	C	C	C	C	C	Y	C	C	Y	C	C	Y	Y	C	C	C	C	Y	C	Y	C	Y	C	Y	C	C	C	C	C	C	Y	C	C	C	C	C	C	C	C	C
SGENOME_284086	284086	G	G	G	G	R	N	G	G	G	R	G	G	G	G	R	R	R	R	R	R	R	G	G	G	R	G	N	R	G	R	G	G	G	G	R	G	R	R	G	G	N	G	G	G	R	R	R	G
SGENOME_284107	284107	C	C	C	C	C	N	C	C	C	C	C	C	Y	C	C	C	C	C	C	C	C	C	C	Y	C	C	C	C	C	C	C	Y	C	C	C	C	C	C	C	C	N	Y	Y	C	C	C	C	C
SGENOME_289473	289473	Y	C	C	T	Y	T	T	Y	C	C	Y	C	Y	Y	C	Y	Y	C	N	N	Y	T	T	T	T	C	T	Y	Y	Y	T	Y	T	T	N	T	C	C	C	Y	C	Y	T	C	N	T	T	T
SGENOME_289564	289564	C	C	C	C	S	C	C	C	C	C	C	C	C	C	C	C	C	C	C	C	C	C	C	C	C	C	C	C	C	C	C	C	C	C	C	C	C	C	G	C	G	C	C	C	C	C	C	C
SGENOME_289574	289574	M	A	A	N	M	C	C	M	A	A	M	A	M	M	A	M	M	A	M	N	M	C	C	C	C	M	C	M	M	M	C	M	C	C	N	C	A	A	A	M	A	M	C	A	C	C	C	C
SGENOME_291220	291220	W	T	T	T	T	T	W	T	T	A	T	T	T	A	T	T	T	T	A	T	T	T	T	A	T	T	T	T	T	T	T	T	N	T	T	A	T	W	T	A	T	T	T	W	T	T	T	T
SGENOME_293288	293288	C	C	N	C	C	C	C	C	C	C	C	C	C	M	M	C	C	C	C	C	C	C	C	C	C	A	C	C	C	C	C	C	M	C	N	C	C	C	N	C	C	M	C	M	C	C	C	C
SGENOME_307901	307901	Y	Y	C	Y	C	C	C	C	C	C	C	C	Y	C	Y	C	C	N	Y	Y	Y	C	C	C	C	Y	C	Y	C	C	C	C	Y	C	Y	C	Y	Y	C	C	C	C	C	C	N	C	C	C
SGENOME_307982	307982	Y	C	Y	Y	C	C	C	T	C	T	C	Y	Y	C	C	Y	C	C	Y	C	Y	C	C	T	C	Y	C	Y	C	Y	C	Y	Y	C	Y	C	Y	Y	C	C	C	C	T	C	N	C	C	T
SGENOME_323659	323659	G	G	G	G	G	G	G	G	G	G	G	G	G	G	G	G	G	G	R	G	G	G	G	G	G	G	G	G	G	G	G	G	G	G	R	G	G	G	G	G	G	R	G	G	G	G	G	G
SGENOME_337762	337762	G	G	R	G	G	G	G	G	G	G	G	G	G	G	G	G	R	G	G	G	G	G	G	G	G	R	G	G	G	G	G	R	G	G	G	G	G	R	G	G	G	G	G	G	G	G	G	G
SGENOME_337799	337799	G	G	G	G	N	R	N	G	G	N	G	N	N	G	G	G	G	R	R	N	G	N	G	N	G	G	A	G	N	G	G	G	N	G	R	G	G	G	G	R	G	G	G	R	G	G	G	G
SGENOME_337871	337871	C	C	A	C	C	C	C	C	C	C	C	C	C	C	C	C	M	C	C	C	C	C	C	C	C	M	C	C	C	C	C	M	C	C	C	C	C	M	C	C	C	C	C	C	C	C	C	C
SGENOME_360094	360094	C	C	C	C	C	C	C	C	C	C	C	C	C	N	C	C	C	C	M	C	C	C	C	C	C	M	C	C	C	C	C	C	C	C	C	N	C	M	C	C	C	C	M	N	C	N	C	C
SGENOME_360112	360112	K	K	G	K	G	G	G	K	G	K	G	K	K	N	K	K	G	G	K	G	K	G	G	G	G	K	G	K	G	K	K	G	K	G	K	N	K	K	G	G	G	G	G	N	G	N	G	G
SGENOME_360113	360113	C	C	Y	C	C	C	C	C	C	C	C	Y	C	N	Y	C	Y	C	Y	Y	C	C	C	C	C	C	C	C	C	C	C	Y	C	C	C	N	C	C	C	C	C	C	C	N	C	N	C	C
SGENOME_360114	360114	G	G	G	K	G	G	G	K	G	G	G	K	G	N	G	G	K	G	G	G	G	G	G	G	G	G	G	K	G	G	G	K	G	G	K	N	G	G	G	G	G	G	G	N	G	N	G	G
SGENOME_362287	362287	C	A	M	A	A	A	A	A	A	M	A	A	A	A	M	C	M	A	M	A	A	N	A	A	A	A	A	A	A	A	A	A	A	A	A	A	A	A	A	N	A	M	A	A	A	A	A	A
SGENOME_363675	363675	T	T	G	K	K	N	N	K	N	N	T	G	T	K	K	K	G	K	K	G	K	T	T	K	K	K	T	K	T	T	N	K	K	K	K	T	G	K	T	N	T	K	N	T	T	K	T	K
SGENOME_363786	363786	G	G	A	R	R	N	N	R	G	R	G	A	G	A	R	G	A	R	R	A	R	G	G	R	R	R	G	R	G	G	G	R	R	R	R	G	A	R	G	N	G	R	G	G	G	R	G	R
SGENOME_371768	371768	C	C	C	C	C	C	C	C	C	C	C	M	M	C	C	M	C	C	C	C	C	C	C	C	C	M	C	C	C	C	C	M	C	C	C	C	C	M	C	M	C	C	C	C	C	C	C	C
SGENOME_374689	374689	R	R	R	A	G	G	N	G	R	G	G	G	G	G	G	G	A	G	G	R	G	R	G	G	G	R	G	R	G	R	R	R	G	R	R	G	R	G	G	R	G	G	G	G	G	G	G	G
SGENOME_375214	375214	G	G	G	G	G	G	R	G	G	R	G	G	R	G	G	G	R	G	G	G	G	G	G	G	G	R	G	G	G	R	G	R	G	G	R	G	G	R	G	G	G	G	G	G	G	G	G	G
SGENOME_375280	375280	T	W	T	T	W	W	T	T	T	T	W	T	T	T	T	T	T	T	T	T	T	T	W	T	W	T	W	T	W	T	T	T	T	T	T	T	T	T	W	T	W	T	T	T	N	T	W	N
SGENOME_375284	375284	C	C	C	C	C	C	C	C	C	C	C	C	C	C	C	C	C	Y	C	C	C	Y	C	Y	C	C	C	C	C	C	C	C	C	Y	C	Y	C	C	C	Y	C	C	C	Y	C	C	C	C
SGENOME_375287	375287	R	G	R	G	G	G	R	G	G	G	G	G	G	G	R	G	R	G	G	R	R	G	G	R	G	G	G	R	G	G	G	R	G	G	R	G	R	G	G	G	G	G	R	G	G	G	G	G
SGENOME_379138	379138	G	R	R	R	G	G	G	G	G	N	R	G	R	G	R	G	G	G	R	R	G	G	G	G	G	R	G	G	G	G	G	G	G	G	G	G	R	G	G	G	G	G	G	G	G	G	R	G
SGENOME_379180	379180	C	C	S	S	C	C	C	C	C	N	C	C	S	C	C	C	C	C	C	C	C	C	C	C	C	C	C	C	C	C	C	C	C	S	C	C	C	C	C	C	C	C	C	C	C	C	C	C
SGENOME_379218	379218	Y	C	C	Y	C	C	Y	Y	Y	N	Y	C	Y	C	Y	C	C	Y	Y	C	Y	C	Y	Y	C	C	C	C	C	C	Y	Y	C	C	C	C	C	C	C	C	C	Y	C	C	C	Y	C	Y
SGENOME_379221	379221	C	C	C	C	C	C	C	C	C	N	C	C	Y	C	Y	C	C	C	Y	Y	C	C	C	C	C	C	C	Y	C	C	C	C	C	C	C	C	C	C	C	C	C	C	C	Y	C	C	C	C
SGENOME_403177	403177	Y	C	Y	C	C	C	C	C	C	C	C	C	Y	C	C	C	C	C	C	C	C	C	C	C	C	C	C	C	Y	C	C	Y	C	Y	C	C	C	C	Y	C	C	C	C	C	C	C	C	C
SGENOME_403204	403204	C	C	C	C	C	C	Y	C	Y	N	Y	C	Y	C	Y	Y	C	Y	Y	C	C	C	Y	C	Y	C	N	C	C	C	C	C	C	Y	C	C	C	C	C	N	C	C	Y	Y	C	Y	C	Y
SGENOME_403213	403213	C	C	C	C	C	C	C	C	C	C	C	C	C	C	M	M	C	C	C	C	M	C	C	C	C	M	C	C	C	M	C	M	N	C	C	C	C	M	C	C	C	C	M	C	C	C	C	C
SGENOME_415591	415591	A	A	A	A	R	A	A	A	A	N	A	A	A	A	A	A	A	A	R	A	A	A	R	A	R	R	A	A	A	R	A	A	A	A	R	A	A	R	R	A	R	A	A	R	A	A	A	A
SGENOME_415691	415691	G	G	G	G	G	G	G	G	G	N	R	G	R	G	G	R	G	R	G	G	G	G	G	R	G	G	N	G	N	G	N	G	G	G	G	G	G	G	G	G	G	R	G	G	N	G	G	R
SGENOME_418557	418557	A	A	G	G	G	G	G	G	N	G	G	G	G	N	G	G	G	G	G	G	G	G	G	G	G	G	G	G	G	G	G	G	G	G	G	G	G	G	G	N	G	G	G	G	N	N	G	G
SGENOME_421973	421973	T	C	T	C	N	N	T	T	C	Y	T	N	T	N	Y	Y	C	Y	Y	N	Y	Y	T	Y	N	Y	T	Y	T	Y	T	Y	Y	Y	Y	T	N	T	T	N	T	N	T	T	N	Y	N	N
SGENOME_428867	428867	C	C	C	C	C	C	C	C	C	C	C	C	C	C	C	C	Y	C	C	C	C	C	C	C	C	Y	C	C	C	C	C	Y	C	C	C	C	C	C	C	C	C	C	C	Y	C	C	C	C
SGENOME_432093	432093	A	A	A	A	N	N	A	N	C	N	A	A	A	A	A	A	A	A	N	A	A	A	N	A	A	C	A	A	A	A	N	A	N	C	A	A	A	C	A	N	A	A	A	N	A	A	A	A
SGENOME_435306	435306	W	A	A	W	A	A	A	A	A	A	A	W	A	A	A	A	W	A	W	A	A	A	A	A	A	A	A	W	A	A	A	A	A	A	W	A	A	A	A	A	A	A	A	A	A	A	A	A
SGENOME_436940	436940	C	C	C	C	C	C	Y	C	C	C	Y	C	C	Y	C	Y	C	Y	C	C	C	C	C	C	C	C	C	C	C	C	C	C	C	Y	C	C	C	C	C	C	C	Y	C	Y	C	Y	Y	C
SGENOME_436988	436988	A	A	A	A	R	R	A	A	A	A	R	A	A	A	A	A	A	A	A	A	A	A	A	A	A	A	A	A	R	A	A	A	A	A	A	A	A	A	A	A	A	A	A	A	A	A	R	A
SGENOME_439352	439352	C	C	C	C	C	C	C	C	C	C	N	C	C	C	C	C	C	C	C	C	Y	C	C	C	C	C	N	C	C	C	Y	C	C	C	C	N	C	C	C	Y	N	C	C	C	C	C	C	C
SGENOME_439429	439429	G	K	G	G	K	G	G	G	G	N	N	G	G	G	G	G	G	G	G	G	G	G	N	G	K	G	G	G	G	G	G	G	G	G	G	N	G	G	N	G	N	G	G	G	G	G	G	G
SGENOME_441146	441146	Y	T	T	T	T	T	T	T	T	T	T	T	T	T	Y	T	Y	T	Y	T	Y	T	T	Y	T	T	T	T	T	Y	T	T	T	T	T	T	T	T	T	T	T	T	T	T	T	T	T	T
SGENOME_441181	441181	Y	C	C	C	C	C	C	C	C	C	C	C	C	C	Y	C	C	C	Y	C	Y	C	C	Y	C	N	C	N	C	Y	C	C	C	C	C	C	C	C	C	C	C	C	C	C	C	C	C	C
SGENOME_448192	448192	C	C	Y	C	C	C	C	C	C	T	C	C	C	C	C	C	C	C	N	C	C	C	C	C	C	C	C	N	C	C	C	C	N	C	Y	C	N	Y	C	Y	C	C	C	C	C	C	C	C
SGENOME_448245	448245	A	A	A	A	A	A	A	A	A	A	A	A	W	A	A	N	A	A	N	A	A	W	W	A	A	A	A	N	A	A	A	A	N	A	W	A	A	W	A	A	A	A	A	W	A	A	A	T
SGENOME_448891	448891	Y	C	C	Y	C	C	C	C	C	C	C	C	C	C	Y	C	C	C	C	C	C	C	C	C	C	C	C	Y	C	C	Y	C	N	C	C	C	C	Y	C	C	C	C	C	C	C	C	C	C
SGENOME_459785	459785	G	N	R	G	G	G	G	N	G	G	G	G	G	N	R	G	G	G	R	R	G	G	G	G	G	A	G	G	G	G	A	G	G	R	G	N	G	R	G	N	G	R	G	G	G	G	G	G
SGENOME_470445	470445	G	G	G	K	G	G	G	G	G	G	G	G	K	T	G	K	G	G	G	G	G	K	G	G	G	G	G	G	G	G	G	G	G	K	G	N	K	G	G	K	N	G	G	G	G	G	G	G
SGENOME_470461	470461	A	A	A	M	N	A	A	C	A	A	M	M	M	A	M	A	M	A	M	M	M	M	M	M	A	A	A	M	A	A	A	M	N	A	C	N	M	M	A	A	N	A	A	A	A	A	A	C
SGENOME_470536	470536	A	A	A	R	A	A	A	A	A	A	A	A	R	G	A	R	R	A	A	A	A	R	R	R	N	A	A	A	A	A	A	A	A	R	A	N	R	A	N	R	N	R	A	A	A	A	A	A
SGENOME_475952	475952	A	A	A	M	A	A	A	A	M	A	A	M	M	A	A	C	A	A	A	A	A	A	A	A	A	M	M	A	M	A	A	A	A	M	A	A	M	M	A	A	M	A	A	A	A	A	N	A
SGENOME_476105	476105	T	T	N	T	Y	T	Y	N	T	T	Y	T	Y	T	T	T	T	T	T	T	Y	T	C	T	T	T	N	T	Y	T	T	T	T	T	T	T	T	T	T	T	Y	Y	T	T	T	T	Y	T
SGENOME_477150	477150	Y	C	C	Y	C	C	N	C	N	C	Y	C	Y	C	C	C	C	C	N	N	Y	N	C	C	C	C	C	N	C	C	C	C	C	C	C	C	C	Y	C	C	C	C	C	C	C	C	C	C
SGENOME_477181	477181	R	G	G	R	G	G	N	G	N	G	R	G	R	N	G	G	G	G	N	N	R	N	G	G	G	G	G	N	G	G	G	G	G	G	G	G	G	R	G	G	G	G	G	G	G	G	G	G
SGENOME_482061	482061	M	A	M	A	A	N	A	M	M	A	N	N	M	A	M	A	A	A	A	M	A	A	A	A	A	M	A	C	A	A	A	M	A	A	A	A	M	A	A	A	A	A	A	A	N	A	N	A
SGENOME_488335	488335	T	T	T	T	Y	T	T	T	T	T	T	T	T	T	T	T	T	T	T	T	T	T	Y	T	T	T	T	T	T	T	Y	T	Y	T	T	T	T	T	Y	T	T	T	T	T	T	T	Y	T
SGENOME_488338	488338	G	G	G	R	R	G	G	G	G	G	G	G	G	R	G	G	G	G	G	G	R	G	G	R	G	G	R	R	G	G	G	R	G	G	G	G	R	R	R	G	R	G	R	R	G	G	G	G
SGENOME_488413	488413	A	A	A	W	A	A	W	W	A	A	A	A	W	A	A	A	W	A	W	A	W	A	A	W	A	W	A	W	A	A	A	W	W	A	A	A	W	W	A	A	A	A	W	A	A	A	A	A
SGENOME_492259	492259	T	Y	T	T	T	T	T	T	Y	T	T	T	T	T	T	T	T	T	Y	T	T	T	T	T	T	T	T	T	T	T	T	T	T	T	T	Y	T	T	T	T	T	T	T	T	T	T	T	T
SGENOME_492288	492288	Y	C	N	C	C	N	C	T	Y	Y	C	Y	Y	T	Y	C	Y	C	C	T	C	N	C	Y	C	C	C	Y	C	Y	T	T	C	T	C	C	Y	Y	C	C	C	T	C	C	N	C	N	C
SGENOME_504340	504340	A	A	A	A	M	N	A	A	A	N	M	A	A	A	A	A	A	A	A	A	N	A	M	A	C	A	A	A	A	A	A	A	A	A	A	A	A	A	N	A	C	A	A	A	N	A	A	N
SGENOME_509007	509007	C	C	C	C	C	C	C	C	C	C	C	C	C	C	C	N	C	N	C	C	C	C	T	T	C	C	C	C	C	C	C	C	C	C	C	C	Y	C	C	C	N	N	N	N	C	N	C	C
SGENOME_511442	511442	C	C	C	C	C	C	C	C	C	C	C	C	Y	C	C	Y	C	C	Y	C	Y	Y	C	C	Y	C	C	C	C	C	Y	Y	Y	C	C	N	C	C	Y	C	T	Y	C	Y	C	Y	C	C
SGENOME_515524	515524	C	C	Y	C	C	C	C	C	N	C	C	C	C	C	C	Y	Y	C	C	C	C	Y	N	C	C	C	C	C	C	C	C	Y	Y	Y	C	C	C	C	C	C	N	C	C	C	C	Y	C	N
SGENOME_515570	515570	C	C	Y	C	N	C	C	C	C	Y	C	N	C	C	C	C	C	Y	Y	Y	Y	C	N	C	N	Y	C	N	C	C	C	Y	Y	Y	Y	Y	Y	Y	N	Y	C	C	C	Y	C	Y	N	N
SGENOME_515596	515596	C	C	C	C	C	C	Y	C	C	C	C	C	C	Y	C	C	C	C	Y	Y	C	C	C	C	C	C	C	C	C	Y	C	C	C	C	C	C	C	C	C	C	C	Y	C	C	Y	C	C	N
SGENOME_515611	515611	A	A	A	A	A	A	R	A	N	A	A	A	A	R	A	A	A	A	R	R	A	A	A	A	A	R	A	A	A	R	R	A	A	A	A	A	A	A	A	A	A	R	A	A	R	A	A	N
SGENOME_550523	550523	A	A	M	A	A	A	M	M	A	A	A	A	M	A	A	A	C	A	A	A	M	A	A	A	A	A	A	M	A	A	A	M	A	A	A	A	A	A	A	A	A	A	A	A	A	A	A	A
SGENOME_550564	550564	C	C	C	C	C	C	M	C	C	C	C	C	C	C	C	C	C	M	C	C	C	C	C	C	C	C	C	C	M	C	C	C	C	C	C	C	C	C	C	M	C	C	C	C	C	C	N	C
SGENOME_550596	550596	G	G	G	G	G	G	G	G	G	G	G	G	G	G	G	G	G	G	R	G	R	G	G	G	G	R	G	G	G	R	G	G	G	G	R	G	R	R	G	G	G	G	G	G	G	G	G	G
SGENOME_550610	550610	C	C	C	C	C	C	C	C	C	C	C	C	C	C	Y	C	C	C	Y	C	Y	Y	C	Y	C	Y	C	C	C	Y	C	C	C	Y	Y	C	Y	Y	C	Y	C	C	C	C	C	C	C	C
SGENOME_550617	550617	G	G	G	G	G	G	G	G	G	G	G	G	G	G	G	G	G	G	R	G	R	G	G	G	G	R	G	G	G	R	G	G	G	G	R	G	R	R	G	G	G	G	G	G	G	G	G	G
SGENOME_550642	550642	G	R	R	G	N	N	G	G	R	G	G	G	R	N	R	R	G	R	G	R	R	R	G	R	R	R	R	G	N	G	G	G	G	G	G	G	G	G	N	R	R	R	R	R	N	R	R	R
SGENOME_551282	551282	G	G	G	G	G	G	G	G	G	G	G	G	G	G	G	R	G	G	G	G	G	G	G	G	G	G	G	G	G	R	G	G	G	A	G	G	G	G	G	G	G	R	G	G	G	G	G	G
SGENOME_551356	551356	G	R	A	N	A	A	A	A	N	A	A	A	R	A	A	A	A	A	G	N	G	G	A	R	A	R	R	A	A	A	A	G	A	A	A	A	G	R	A	A	A	A	R	A	A	A	A	A
SGENOME_570640	570640	G	N	A	N	R	G	G	G	R	G	G	N	N	N	G	G	R	R	G	G	G	R	G	N	R	G	G	G	R	R	G	R	G	R	G	G	N	G	G	G	R	R	G	G	G	G	G	G
SGENOME_570643	570643	G	G	N	G	G	G	G	N	R	G	R	G	G	G	G	R	G	G	G	G	G	G	G	G	G	G	R	G	G	G	G	G	G	R	G	R	G	G	G	R	G	R	R	R	G	R	G	G
SGENOME_571226	571226	Y	T	Y	Y	N	Y	T	T	T	Y	Y	N	T	Y	Y	Y	N	Y	T	T	Y	Y	Y	T	N	T	N	N	Y	Y	Y	Y	T	Y	N	N	Y	Y	Y	T	N	Y	T	Y	N	N	Y	Y
SGENOME_582412	582412	T	A	T	W	W	T	W	A	T	N	W	A	W	A	W	W	W	T	T	T	W	W	T	W	W	W	T	W	A	W	A	W	A	N	W	T	W	W	N	W	T	W	N	T	W	T	T	N
SGENOME_582473	582473	W	A	W	W	A	W	W	A	W	N	W	A	W	A	N	A	W	N	T	W	W	A	W	W	A	W	N	W	A	W	A	W	A	A	W	N	W	W	N	W	W	W	N	N	A	T	A	A
SGENOME_582499	582499	A	G	A	R	R	A	R	G	A	N	R	G	R	G	R	R	A	A	A	A	R	R	R	R	A	R	A	R	A	R	G	R	G	N	A	A	R	R	N	R	A	R	N	A	A	A	A	N
SGENOME_584885	584885	G	G	G	G	G	G	G	G	G	G	N	G	G	G	R	G	R	G	N	G	R	G	G	G	G	R	G	G	G	G	G	G	G	G	N	G	G	R	G	G	N	G	G	G	G	G	G	G
SGENOME_584927	584927	T	T	W	T	T	T	T	T	T	T	N	T	W	T	T	W	T	T	T	W	T	T	T	T	T	W	N	T	T	W	T	T	T	T	T	T	T	W	T	T	N	T	T	T	T	T	T	T
SGENOME_584951	584951	R	R	R	G	G	G	R	N	R	G	N	G	R	R	G	R	R	R	G	R	R	R	N	G	G	R	G	G	G	R	R	R	R	R	G	R	G	R	G	R	N	R	G	G	G	R	N	R
SGENOME_590327	590327	A	A	G	N	A	A	R	A	A	A	A	A	R	A	A	R	R	R	A	G	A	R	A	N	A	G	A	G	A	G	A	G	R	R	A	A	G	G	A	R	A	G	A	R	A	G	G	A
SGENOME_590337	590337	M	C	C	C	C	C	C	C	M	C	C	C	M	C	C	C	M	C	C	C	C	C	C	C	C	C	C	C	C	C	C	C	C	C	C	C	C	C	C	C	C	C	C	M	C	C	C	C
SGENOME_594908	594908	C	C	C	T	C	C	C	C	C	C	C	C	Y	C	C	C	Y	C	Y	C	Y	C	C	C	C	C	C	C	C	C	C	C	C	C	C	N	C	Y	C	C	C	C	C	C	C	C	Y	C
SGENOME_594916	594916	C	C	Y	C	C	C	C	C	C	C	C	C	C	C	C	C	Y	C	Y	T	C	C	C	C	C	Y	C	C	C	C	Y	C	C	C	C	C	C	Y	C	C	C	Y	C	C	C	C	C	C
SGENOME_599405	599405	R	R	N	N	A	R	A	R	A	A	A	R	R	R	R	A	R	R	R	A	N	R	R	A	A	R	A	N	R	R	A	A	G	A	R	N	A	A	R	A	R	R	R	A	G	A	A	R
SGENOME_600537	600537	T	W	N	T	T	T	T	N	T	T	T	T	W	W	T	T	T	W	T	W	W	T	T	T	T	W	T	T	T	T	T	W	T	T	W	T	W	A	T	T	T	T	T	T	T	T	T	T
SGENOME_600604	600604	S	C	N	C	S	C	S	C	S	C	C	C	S	C	S	S	G	C	C	C	C	S	C	N	S	C	C	C	C	C	N	C	G	S	C	S	S	C	C	S	C	S	S	C	C	C	S	C
SGENOME_600629	600629	G	R	N	G	G	G	G	N	G	G	G	G	R	R	G	G	G	R	G	R	N	G	G	G	G	R	G	G	G	G	G	R	G	G	R	G	R	A	N	G	G	G	G	G	G	G	G	N
SGENOME_623085	623085	G	G	G	G	G	K	G	G	G	G	G	G	G	G	G	G	G	G	G	G	K	N	G	T	G	G	G	G	G	G	G	G	G	G	G	G	G	G	G	K	G	G	K	N	G	G	G	N
SGENOME_640778	640778	C	C	C	C	C	C	C	C	C	S	C	S	C	C	C	C	S	C	C	C	C	C	C	C	C	C	C	C	C	S	S	C	C	C	S	C	S	S	C	C	C	S	C	C	C	C	C	C
SGENOME_641976	641976	M	M	M	A	M	A	M	M	A	M	A	M	M	A	M	A	M	A	A	M	A	M	A	A	A	A	A	M	A	M	A	M	A	M	A	A	M	M	A	A	A	M	M	A	A	A	A	M
SGENOME_642006	642006	R	R	R	R	G	G	G	R	G	R	G	R	R	G	R	R	R	R	G	R	R	G	G	R	G	G	G	G	G	R	R	G	R	G	R	G	R	G	G	G	G	G	R	G	G	G	G	G
SGENOME_658077	658077	Y	C	C	C	C	N	N	T	N	N	C	N	Y	N	C	C	N	Y	Y	N	C	N	N	C	C	C	C	Y	C	C	T	Y	N	C	C	C	N	N	N	C	C	Y	Y	C	C	Y	C	C
SGENOME_663222	663222	S	N	S	G	S	G	G	G	G	G	G	N	G	G	G	S	G	G	G	G	N	C	G	G	C	S	N	G	G	G	G	G	C	G	C	S	G	S	S	S	G	G	G	G	N	G	G	G
SGENOME_663226	663226	C	C	C	C	C	C	C	C	Y	C	C	C	C	C	C	C	C	C	C	C	C	C	C	T	C	C	C	C	C	C	C	C	C	C	C	C	C	C	C	C	C	C	C	Y	C	C	C	C
SGENOME_663297	663297	G	G	G	R	G	N	G	A	G	G	G	A	G	G	N	N	R	R	R	G	R	G	G	G	G	R	G	R	G	G	N	R	G	N	G	G	G	G	G	G	G	N	G	N	G	R	G	G
SGENOME_663302	663302	R	A	A	A	A	A	A	A	A	A	A	N	R	A	A	A	A	A	A	A	R	A	A	A	A	A	A	R	A	R	A	A	A	A	A	A	A	A	A	A	A	A	A	A	A	A	A	G
SGENOME_663480	663480	R	N	G	G	G	N	R	G	G	G	N	R	R	G	G	R	R	G	R	G	R	G	G	G	G	G	G	R	R	G	N	G	G	R	G	N	R	N	G	G	G	G	G	G	N	G	G	G
SGENOME_668355	668355	Y	C	Y	C	C	C	C	T	C	T	C	C	C	C	Y	C	C	C	C	C	Y	C	C	C	C	C	C	T	C	C	C	Y	C	C	C	C	T	Y	C	C	C	C	C	C	C	C	C	C
SGENOME_668605	668605	G	G	G	G	R	G	G	G	G	G	R	N	G	G	G	G	G	G	G	N	G	G	R	R	G	G	G	G	G	G	G	G	G	G	G	G	G	G	G	G	R	R	G	N	G	G	G	R
SGENOME_671052	671052	G	G	R	R	G	N	G	R	G	G	R	R	R	G	R	R	R	R	R	G	R	G	G	G	G	R	G	R	R	R	R	R	R	R	G	G	R	R	G	R	G	R	R	G	A	R	G	G
SGENOME_671136	671136	Y	C	C	C	C	C	C	Y	C	Y	C	C	Y	C	Y	C	C	C	Y	C	C	C	Y	C	C	C	C	Y	C	Y	C	C	C	C	C	C	C	C	C	C	C	C	Y	C	C	Y	C	C
SGENOME_671148	671148	T	T	T	T	T	N	T	T	T	T	T	Y	T	T	T	T	T	T	T	T	Y	T	T	T	T	T	T	Y	T	Y	Y	T	T	T	T	T	Y	T	T	T	T	T	Y	T	C	T	T	T
SGENOME_675237	675237	C	C	C	C	Y	C	C	C	C	N	C	N	C	C	N	C	Y	C	C	C	C	N	Y	C	Y	C	C	C	C	C	N	Y	C	N	C	N	C	C	C	C	Y	C	C	C	N	C	C	C
SGENOME_679861	679861	R	A	R	A	R	A	A	A	A	A	A	A	A	A	A	A	A	A	A	A	A	A	A	A	A	R	A	A	A	A	N	A	A	A	A	A	A	R	G	A	A	A	A	A	A	N	N	A
SGENOME_686519	686519	G	G	G	G	G	G	G	N	G	G	G	N	G	G	G	A	G	G	G	G	G	G	G	G	G	G	G	R	G	R	R	G	G	G	G	G	G	G	N	G	G	A	G	G	G	G	N	G
SGENOME_688780	688780	A	R	R	A	A	R	A	R	A	A	A	R	R	A	R	A	A	R	R	A	R	A	A	G	A	R	A	A	A	A	N	R	A	A	N	A	A	R	R	A	A	R	A	A	A	A	A	A
SGENOME_694598	694598	G	N	G	G	A	G	G	G	G	G	G	N	G	G	R	G	R	G	R	G	G	G	N	G	N	G	G	G	G	R	G	G	G	G	G	N	G	G	N	R	N	G	G	G	G	G	G	G
SGENOME_694694	694694	C	N	C	C	C	N	C	C	C	C	C	C	C	C	C	M	C	C	C	M	C	N	C	C	C	M	C	C	C	M	C	C	C	C	M	N	C	M	N	C	C	C	C	C	N	C	C	C
SGENOME_694701	694701	T	N	C	Y	T	T	T	N	T	T	T	T	T	T	T	T	T	T	T	T	T	T	T	T	T	Y	T	T	T	T	T	C	T	T	T	N	N	Y	N	T	T	T	T	T	T	T	T	T
SGENOME_698793	698793	N	Y	N	Y	Y	Y	C	Y	Y	Y	Y	T	T	C	N	Y	Y	Y	Y	Y	Y	Y	Y	Y	T	Y	Y	Y	C	Y	Y	Y	Y	Y	N	C	Y	Y	Y	C	Y	Y	T	Y	C	Y	N	Y
SGENOME_698867	698867	C	M	C	C	C	C	C	C	M	C	C	C	C	C	C	C	C	C	C	C	C	M	C	C	C	C	C	C	C	C	C	C	C	M	C	C	C	C	C	M	C	C	C	C	M	C	C	C
SGENOME_700056	700056	Y	C	C	C	C	C	C	C	C	C	C	C	C	C	Y	C	C	C	Y	C	C	C	C	C	C	Y	C	C	C	C	C	Y	N	C	C	C	C	C	C	C	C	Y	C	C	C	C	C	C
SGENOME_715868	715868	W	T	W	T	N	T	W	T	T	T	W	W	W	W	A	W	W	T	T	W	W	W	W	A	W	W	T	N	W	W	W	W	N	W	W	T	T	W	T	W	T	W	N	W	T	W	T	W
SGENOME_716404	716404	R	G	G	G	G	G	N	N	G	G	R	G	N	N	G	G	G	N	G	R	N	G	G	G	N	R	G	G	G	R	G	R	G	N	N	G	G	G	G	G	G	R	R	G	G	G	G	G
SGENOME_720877	720877	G	G	R	G	G	G	G	G	G	G	G	G	G	G	G	G	R	G	G	R	G	G	G	R	G	R	G	G	G	R	G	G	G	R	G	G	R	G	G	R	G	R	G	G	G	R	G	G
SGENOME_720883	720883	G	G	R	G	G	G	G	G	G	G	G	G	G	G	G	G	R	G	G	R	G	G	G	R	G	R	G	G	G	R	G	G	G	R	G	G	R	G	G	R	G	G	G	G	G	G	G	G
SGENOME_720890	720890	G	R	R	G	G	G	R	G	R	G	G	G	G	G	G	R	G	G	G	G	G	G	G	G	G	G	G	G	G	G	G	G	G	G	G	G	G	R	G	G	G	G	G	G	G	G	G	G
SGENOME_720908	720908	R	G	G	G	G	G	R	G	G	G	G	R	G	R	G	G	G	G	G	G	R	G	G	G	G	G	G	G	G	G	G	G	R	G	G	R	G	G	G	G	R	G	G	R	G	G	G	G
SGENOME_728993	728993	R	R	A	A	A	A	R	R	A	A	R	R	A	R	A	A	A	R	R	A	A	A	A	R	A	R	A	A	R	R	A	A	A	R	A	A	A	A	A	A	A	A	A	A	R	R	R	R
SGENOME_729002	729002	G	G	R	R	G	G	G	R	G	R	G	R	R	G	R	R	R	G	R	R	R	R	R	R	R	R	G	R	G	R	R	R	R	R	G	G	R	R	R	G	R	R	R	R	G	G	G	G
SGENOME_729026	729026	Y	Y	Y	Y	T	T	Y	Y	Y	T	T	T	Y	T	T	T	Y	T	Y	Y	Y	T	Y	T	Y	T	T	T	T	Y	Y	T	T	T	Y	N	Y	Y	Y	Y	T	Y	T	Y	T	T	T	T
SGENOME_733083	733083	C	C	C	Y	C	C	Y	C	C	C	C	C	C	C	C	Y	C	C	C	C	Y	C	C	C	C	C	C	C	C	C	C	C	Y	C	Y	C	C	Y	C	C	C	C	C	C	C	C	C	C
SGENOME_733118	733118	T	T	T	T	T	T	T	T	T	T	T	T	T	W	W	T	W	N	W	T	W	T	T	T	T	T	T	T	T	W	W	W	T	T	T	T	T	T	W	T	T	T	T	T	T	T	T	T
SGENOME_739477	739477	C	C	Y	Y	C	C	C	Y	C	C	C	C	Y	C	C	C	Y	C	Y	N	Y	C	C	C	C	Y	C	Y	C	C	C	Y	C	C	C	C	Y	Y	C	C	C	C	C	Y	C	C	C	C
SGENOME_739540	739540	N	G	G	G	S	G	G	G	S	S	G	G	G	G	S	S	G	G	S	G	S	S	G	G	G	S	G	G	G	G	G	G	G	S	S	G	S	G	G	C	G	S	G	G	G	G	G	G
SGENOME_739549	739549	C	C	C	C	C	C	C	C	C	C	C	C	C	C	C	C	C	Y	C	C	Y	Y	C	C	C	Y	C	C	C	C	C	C	C	C	Y	C	Y	C	C	T	C	Y	C	C	C	C	C	C
SGENOME_743616	743616	Y	Y	Y	C	C	C	C	C	C	C	C	Y	C	C	C	C	C	C	C	C	Y	C	C	C	C	Y	C	C	C	C	C	C	Y	N	C	C	Y	Y	C	C	C	C	C	C	Y	C	C	C
SGENOME_763986	763986	A	A	A	A	A	W	A	A	A	A	A	A	A	A	A	A	A	A	A	A	A	A	A	A	A	A	A	A	A	A	W	A	A	T	A	A	A	A	A	A	A	W	T	T	W	A	A	A
SGENOME_766243	766243	G	G	G	G	G	G	G	K	G	K	G	G	G	G	G	G	G	G	G	G	G	G	G	G	G	G	G	G	G	G	G	K	G	G	G	G	G	G	G	K	G	G	G	K	G	G	G	G
SGENOME_766259	766259	G	K	G	G	K	G	G	G	G	G	G	G	K	G	G	G	G	G	G	G	K	G	K	G	G	G	G	G	G	G	G	G	G	G	K	G	G	G	G	G	G	G	K	G	G	G	G	G
SGENOME_767868	767868	T	T	T	T	Y	T	Y	T	T	T	Y	T	T	T	T	T	T	T	T	T	T	T	T	T	T	T	T	T	C	T	T	T	T	T	T	T	T	T	T	T	T	T	T	T	N	T	Y	T
SGENOME_770923	770923	R	G	G	R	R	N	R	R	R	G	R	G	R	N	R	G	R	R	R	G	R	R	R	R	R	R	R	R	R	R	R	R	G	R	R	R	N	R	R	G	G	R	R	R	R	R	R	N
SGENOME_770925	770925	R	G	G	R	G	G	R	R	R	G	G	G	R	N	R	G	R	R	R	G	R	R	G	R	G	R	G	R	R	R	R	R	G	R	R	R	N	R	R	G	G	R	R	R	G	R	G	G
SGENOME_777465	777465	G	G	G	G	G	G	G	G	G	G	G	G	R	G	G	G	G	G	G	R	G	R	G	G	G	G	G	G	G	R	G	R	G	G	G	G	R	G	R	G	G	G	G	G	G	G	R	G
SGENOME_777554	777554	C	C	Y	C	C	C	C	C	C	Y	C	C	C	C	C	C	Y	C	Y	Y	C	C	C	Y	C	Y	C	C	C	Y	C	Y	C	C	C	C	C	C	C	C	Y	C	C	C	C	C	C	C
SGENOME_777556	777556	A	A	A	A	A	A	R	A	A	A	A	A	A	A	A	A	A	A	A	R	A	A	A	A	A	R	A	A	A	R	A	A	A	A	A	A	A	R	A	R	A	A	A	R	A	A	A	A
SGENOME_777578	777578	G	G	G	G	G	G	R	G	G	G	G	G	G	G	G	G	G	G	G	R	G	G	G	G	G	R	G	G	G	R	G	G	G	G	G	G	G	R	G	R	G	G	G	R	G	G	G	G
SGENOME_777591	777591	C	C	C	C	C	C	C	C	C	C	C	C	M	C	C	C	C	C	C	M	C	N	C	C	C	C	C	C	C	M	C	M	C	C	C	N	M	C	C	C	C	C	C	C	C	C	C	C
SGENOME_777592	777592	C	C	C	C	C	C	M	C	M	C	C	C	C	N	N	M	M	C	M	N	M	M	C	C	M	M	C	M	C	C	C	M	C	C	N	N	C	C	C	M	C	M	M	C	C	M	C	N
SGENOME_778962	778962	T	T	Y	T	T	T	C	N	T	T	T	T	N	T	T	T	T	Y	Y	N	Y	T	T	Y	T	T	T	T	T	N	T	T	T	T	T	T	N	T	T	T	T	T	T	Y	T	T	T	T
SGENOME_786774	786774	C	C	C	C	M	M	C	C	C	C	C	C	C	N	C	C	C	C	C	C	C	C	M	C	C	C	C	C	M	C	C	C	C	C	C	C	C	C	C	C	C	C	C	C	M	C	C	M
SGENOME_786884	786884	G	N	G	R	R	R	G	G	G	G	R	G	R	N	G	N	G	R	G	G	R	G	G	G	G	G	G	G	G	R	G	R	G	R	G	R	G	G	G	G	G	R	G	R	G	G	G	G
SGENOME_787016	787016	T	T	T	T	T	Y	T	T	N	T	Y	T	T	T	T	T	T	T	T	T	T	T	Y	T	Y	T	T	T	Y	T	T	T	T	T	N	T	T	T	Y	T	T	T	T	T	T	T	Y	Y
SGENOME_797942	797942	C	C	C	C	C	C	C	C	C	C	Y	C	C	C	C	C	C	C	C	C	C	C	Y	C	C	C	C	C	C	C	C	C	C	C	C	C	C	C	C	C	C	C	C	C	C	C	Y	C
SGENOME_805544	805544	G	G	G	G	N	R	G	G	G	G	A	G	G	G	G	G	G	G	G	G	G	N	R	G	N	G	G	G	G	G	G	G	N	G	G	G	G	G	R	N	G	G	G	G	R	G	R	N
SGENOME_805568	805568	C	C	C	C	N	S	C	C	C	C	G	C	C	C	C	C	C	C	C	C	C	N	S	C	N	C	C	C	C	C	C	C	N	C	C	C	C	C	S	N	C	C	N	C	S	C	S	N
SGENOME_810914	810914	G	G	G	K	G	G	G	G	G	G	K	K	K	G	G	G	G	G	G	G	G	G	K	G	K	G	K	K	K	G	G	G	G	G	G	G	K	G	G	G	G	G	G	G	G	G	K	G
SGENOME_814114	814114	C	C	C	C	C	C	C	C	Y	C	C	C	C	C	C	C	C	C	C	C	C	C	C	C	C	Y	C	C	C	C	C	C	C	C	C	C	C	C	C	C	C	C	C	C	C	Y	C	C
SGENOME_818714	818714	T	T	T	W	T	T	T	T	W	T	T	T	T	W	T	W	T	T	T	T	T	N	T	N	T	T	N	T	T	T	T	T	W	A	T	T	T	T	T	T	T	W	T	T	A	T	T	T
SGENOME_821150	821150	Y	T	T	T	T	T	T	Y	Y	N	T	T	T	T	T	T	T	T	T	N	T	T	T	T	T	Y	T	T	T	Y	T	Y	T	T	Y	T	T	Y	T	T	T	T	T	T	T	T	T	T
SGENOME_821209	821209	R	A	R	A	A	R	R	A	A	A	R	A	A	R	R	R	R	R	R	A	A	R	A	R	A	R	A	A	G	R	N	R	A	R	R	A	A	R	A	A	A	A	A	A	R	A	R	R
SGENOME_821467	821467	S	G	G	S	G	G	S	N	S	G	G	N	S	G	G	S	S	S	S	G	G	N	G	S	S	S	S	C	G	S	S	S	S	G	N	G	G	S	S	S	S	S	G	S	G	G	C	G
SGENOME_823427	823427	T	N	T	T	T	T	T	T	T	T	T	T	T	T	T	T	N	T	T	T	T	T	T	T	N	T	T	T	T	T	T	T	T	T	T	T	T	T	W	T	T	T	T	T	N	T	A	T
SGENOME_825552	825552	R	R	G	G	R	G	R	G	G	G	R	G	G	R	R	R	G	R	G	R	R	G	G	G	R	R	R	G	R	G	R	G	G	G	R	G	G	R	R	G	R	R	G	R	N	G	R	G
SGENOME_829963	829963	C	C	C	C	C	C	C	C	C	N	C	C	Y	C	Y	C	Y	Y	Y	Y	C	C	C	C	C	Y	C	C	C	C	C	C	C	C	Y	C	Y	C	C	C	C	C	C	C	Y	C	C	C
SGENOME_845366	845366	G	R	R	G	R	R	G	G	R	R	R	G	R	G	G	R	G	R	R	G	R	R	R	R	R	R	R	R	R	R	R	R	G	R	R	G	G	R	R	G	G	R	R	R	R	R	R	G
SGENOME_845371	845371	C	C	Y	C	C	Y	Y	Y	Y	C	C	C	C	Y	C	C	Y	C	Y	C	Y	Y	Y	C	Y	C	C	C	C	Y	C	Y	Y	Y	Y	C	Y	C	C	Y	Y	C	C	C	C	Y	C	C
SGENOME_845397	845397	C	C	Y	C	C	C	C	Y	Y	C	Y	C	Y	C	C	C	C	Y	C	C	C	Y	C	C	C	C	C	Y	C	C	C	C	C	C	Y	C	C	Y	C	C	C	C	C	C	C	C	C	C
SGENOME_845471	845471	T	Y	T	Y	T	Y	Y	Y	T	T	T	Y	T	Y	T	T	Y	Y	Y	T	Y	Y	Y	T	Y	Y	T	T	T	Y	T	Y	Y	Y	Y	T	Y	Y	T	T	Y	T	T	T	T	Y	T	T
SGENOME_848897	848897	T	T	T	T	K	T	T	T	T	T	T	T	T	T	T	T	T	T	T	T	T	T	K	T	K	T	T	T	T	T	T	T	T	T	T	T	T	T	T	T	T	T	T	T	K	T	K	T
SGENOME_858128	858128	A	A	A	A	A	A	A	A	A	A	M	A	A	A	A	A	A	A	A	A	A	A	A	M	A	M	A	N	M	A	A	A	A	A	A	A	A	A	A	A	A	M	A	A	A	A	A	A
SGENOME_858224	858224	C	C	Y	Y	C	C	C	N	C	C	C	T	Y	C	C	C	C	C	C	N	Y	C	C	C	Y	C	C	N	C	C	C	Y	C	N	C	C	N	C	C	C	C	C	C	C	C	C	C	C
SGENOME_858228	858228	C	C	C	C	C	C	Y	C	C	C	C	C	C	Y	C	Y	C	C	C	C	C	C	C	C	C	C	C	N	C	C	C	C	C	N	C	C	C	C	C	C	C	Y	Y	C	C	T	C	C
SGENOME_858860	858860	A	A	M	A	A	A	A	A	A	A	A	A	A	A	A	A	A	A	A	M	A	A	A	A	A	A	A	A	A	A	A	M	A	A	A	A	A	A	A	A	A	A	A	A	A	A	A	A
SGENOME_858866	858866	A	A	A	A	A	A	A	A	A	A	A	A	A	W	A	A	A	A	W	A	A	A	A	A	A	W	A	A	A	A	A	A	N	A	A	A	A	W	A	A	A	A	A	A	A	A	W	A
SGENOME_861654	861654	C	C	C	C	C	C	C	C	C	C	C	C	C	T	C	C	C	C	C	C	C	C	C	C	C	C	C	C	C	C	Y	C	C	C	C	T	C	C	C	C	C	C	C	C	C	C	C	C
SGENOME_875291	875291	R	R	R	R	R	N	R	R	R	R	A	R	R	R	R	R	R	A	R	R	R	R	R	R	R	R	N	R	N	R	R	A	R	R	R	A	R	R	R	R	R	R	R	R	A	R	R	A
SGENOME_875390	875390	R	A	R	A	A	A	R	A	R	R	A	A	R	N	A	A	A	R	R	A	A	R	A	A	A	A	N	A	A	R	R	R	A	R	A	N	R	A	A	A	A	R	R	A	A	A	A	R
SGENOME_877813	877813	T	T	T	T	Y	T	T	T	T	T	Y	T	T	T	T	T	T	T	T	T	T	T	Y	T	Y	T	T	T	T	T	T	T	T	T	T	Y	T	T	Y	T	C	T	T	T	T	T	T	Y
SGENOME_877831	877831	C	C	C	C	Y	C	C	C	C	C	Y	C	C	C	C	C	C	C	C	C	C	C	C	C	C	C	Y	C	Y	C	C	C	C	C	C	C	C	C	Y	C	N	C	C	C	Y	C	C	C
SGENOME_895392	895392	R	R	G	R	G	N	G	G	G	G	N	G	G	G	G	G	R	G	R	G	G	G	G	G	G	R	G	G	G	G	G	G	R	G	G	N	R	R	N	G	G	G	G	N	N	G	G	G
SGENOME_895394	895394	G	G	R	R	G	N	G	G	G	R	N	G	R	G	G	R	R	G	R	G	R	R	G	G	G	R	G	R	G	A	G	R	G	R	R	N	R	R	N	G	G	G	G	N	N	G	G	G
SGENOME_895710	895710	G	G	R	G	R	G	R	G	G	G	R	G	R	G	G	G	R	G	R	G	G	G	R	R	R	G	G	G	G	G	G	R	R	G	G	G	G	G	R	G	G	G	G	R	R	G	G	R
SGENOME_895715	895715	G	G	G	G	R	R	G	G	G	G	G	G	G	G	G	G	G	G	G	G	G	G	G	G	G	G	R	G	R	G	G	G	G	G	G	G	G	G	R	G	G	G	G	G	R	G	G	R
SGENOME_897961	897961	T	T	T	T	T	T	Y	T	T	T	T	T	T	T	T	T	T	T	T	T	T	T	Y	T	T	T	T	T	Y	T	T	T	T	T	T	T	T	T	Y	T	T	Y	T	T	Y	T	Y	T
SGENOME_905457	905457	C	Y	Y	C	Y	C	C	C	C	Y	C	C	C	C	Y	C	C	Y	C	C	C	C	C	C	C	C	C	C	C	Y	C	Y	C	C	C	Y	C	C	C	C	C	C	Y	Y	C	Y	Y	C
SGENOME_912899	912899	W	W	W	W	A	A	A	A	W	W	A	A	A	A	A	A	A	W	A	W	A	W	A	W	A	W	W	A	A	A	W	W	W	W	A	A	A	W	A	W	A	A	W	A	A	A	A	W
SGENOME_912900	912900	R	R	R	R	A	A	A	R	R	R	A	A	A	A	A	A	A	R	A	A	A	R	A	R	A	R	R	A	A	A	R	R	R	R	A	A	A	R	A	R	A	A	R	A	A	A	A	R
SGENOME_921833	921833	C	N	C	C	C	C	C	C	Y	C	C	C	C	C	C	C	C	C	C	C	C	C	C	Y	C	C	C	N	C	Y	C	C	C	C	C	C	C	C	C	C	C	C	Y	Y	C	Y	T	C
SGENOME_921937	921937	Y	N	C	Y	C	C	Y	C	C	C	C	C	Y	C	C	C	C	C	C	C	C	C	C	C	C	C	C	N	C	C	C	C	C	C	C	C	C	C	C	C	C	C	C	C	C	C	C	C
SGENOME_923311	923311	G	G	G	G	G	G	G	G	G	G	G	G	G	G	G	G	G	G	G	G	G	G	G	G	K	G	G	G	G	G	G	G	G	G	G	G	G	G	G	G	K	G	G	G	G	G	G	K
SGENOME_923315	923315	G	G	G	G	R	R	G	G	G	G	G	G	G	G	G	G	G	G	G	G	G	G	R	G	R	G	R	G	G	G	G	G	G	G	G	G	G	G	R	G	R	G	G	G	G	G	G	G
SGENOME_923377	923377	T	T	N	Y	T	T	T	T	T	T	T	N	T	T	T	T	Y	N	T	Y	T	T	T	T	T	T	T	T	T	T	N	T	N	T	T	T	N	T	T	Y	T	T	T	T	T	T	T	T
SGENOME_923420	923420	T	T	T	T	T	T	T	T	T	T	T	T	T	T	T	T	T	T	T	T	T	T	T	T	W	T	T	T	T	T	T	T	T	T	T	T	T	T	T	T	W	T	T	T	T	T	T	W
SGENOME_937655	937655	Y	Y	N	N	T	T	T	C	Y	N	T	T	T	T	Y	T	T	T	Y	Y	C	N	T	Y	T	Y	N	C	T	T	Y	Y	T	Y	C	Y	N	T	T	Y	T	T	N	T	T	T	T	T
SGENOME_942204	942204	C	C	C	C	C	C	C	C	C	N	C	C	C	C	C	C	C	C	C	C	C	T	C	C	C	C	C	C	C	C	C	C	C	C	C	C	C	C	C	Y	C	C	N	C	C	C	C	C
SGENOME_945741	945741	A	T	A	T	N	T	W	T	N	A	T	A	A	T	T	N	T	T	W	W	W	T	W	A	T	W	N	T	T	N	N	T	T	N	A	T	T	W	W	N	N	W	T	T	N	T	T	T
SGENOME_954769	954769	T	W	W	T	T	T	T	W	W	W	T	T	W	T	W	T	T	W	W	T	T	W	W	T	T	W	T	T	T	T	W	T	W	T	W	T	W	W	W	W	W	W	W	W	W	T	W	T
SGENOME_954849	954849	C	C	C	C	C	Y	C	C	C	C	Y	C	C	C	C	C	C	C	C	C	C	C	Y	C	Y	C	C	C	C	C	C	C	C	C	C	C	C	C	C	C	C	C	C	C	C	C	C	C
SGENOME_955976	955976	Y	T	T	Y	Y	N	Y	Y	Y	Y	T	T	Y	N	Y	Y	Y	T	Y	T	Y	T	Y	T	T	Y	N	T	T	T	T	T	Y	Y	Y	T	Y	Y	T	T	C	Y	T	T	T	T	N	T
SGENOME_960643	960643	C	Y	C	C	C	C	C	Y	C	C	C	C	C	C	C	C	C	Y	Y	C	C	C	C	C	C	C	C	C	C	Y	C	Y	C	C	C	C	C	C	C	C	C	C	C	C	C	C	C	C
SGENOME_960654	960654	R	G	R	R	G	G	G	G	G	R	G	G	G	G	R	G	G	G	G	G	R	A	G	G	G	R	G	R	G	G	G	G	G	R	G	G	R	R	G	G	G	R	G	G	G	G	G	G
SGENOME_960706	960706	Y	T	T	T	T	T	T	T	T	T	T	T	T	T	T	T	T	T	T	Y	T	T	T	T	T	Y	T	T	T	Y	T	Y	T	T	T	T	Y	T	T	T	T	T	T	T	T	T	T	T
SGENOME_960962	960962	T	K	T	N	T	T	T	T	T	T	T	T	T	T	K	T	T	T	K	N	T	T	K	T	T	T	T	K	T	T	T	T	T	T	T	T	T	T	G	T	T	T	T	T	K	T	T	T
SGENOME_963150	963150	N	W	W	W	T	W	N	A	W	N	N	N	W	N	T	W	W	N	W	W	W	T	W	W	T	N	T	N	N	W	W	N	W	T	W	W	T	T	T	A	T	W	A	W	T	T	T	A
SGENOME_963653	963653	G	G	G	R	R	R	G	G	G	A	G	G	N	A	R	R	G	N	R	G	R	G	R	N	G	R	G	R	R	R	R	G	R	R	N	G	R	N	R	R	R	N	G	R	R	R	R	N
SGENOME_963656	963656	C	C	C	C	C	C	C	C	C	C	C	C	C	C	C	C	C	C	C	C	C	C	C	C	C	C	C	Y	C	Y	Y	C	C	Y	C	C	Y	C	C	C	C	C	C	C	C	Y	C	C
SGENOME_967468	967468	A	A	A	A	A	A	A	W	A	A	A	A	W	A	W	A	A	A	A	A	W	A	A	A	A	A	A	A	A	N	A	A	W	A	A	A	W	W	A	A	A	A	A	A	A	A	A	A
SGENOME_967470	967470	T	T	T	T	T	T	Y	T	Y	T	T	Y	Y	T	T	T	Y	T	Y	T	Y	Y	T	T	T	Y	T	T	T	N	T	Y	T	Y	T	T	Y	T	T	T	T	T	T	T	T	T	T	T
SGENOME_967488	967488	Y	T	T	Y	T	T	T	Y	T	T	T	T	T	T	Y	T	Y	T	T	N	T	T	T	T	T	T	T	Y	T	N	T	T	T	T	T	T	Y	T	T	T	T	Y	T	T	T	T	T	T
SGENOME_968549	968549	C	M	C	M	C	C	C	C	C	C	C	C	M	C	M	M	C	C	M	N	M	C	C	C	C	C	C	C	C	C	C	C	C	C	C	C	C	C	C	C	C	C	C	C	C	C	C	C
SGENOME_973158	973158	C	C	C	C	C	C	C	C	C	C	C	C	Y	C	C	C	C	C	Y	C	Y	Y	C	C	C	C	C	C	Y	C	C	Y	C	C	C	Y	Y	Y	C	C	C	C	Y	C	C	C	C	C
SGENOME_973218	973218	C	C	C	C	C	C	C	C	C	C	C	C	C	N	C	C	C	Y	C	C	C	C	Y	C	C	C	C	C	C	C	C	C	C	C	C	C	C	C	C	C	C	C	C	C	C	C	C	C
SGENOME_994702	994702	A	A	A	N	A	A	R	R	A	N	A	G	A	A	R	R	R	R	A	G	R	R	A	R	N	A	A	A	A	R	R	A	A	A	N	A	G	R	A	A	A	R	R	A	A	R	A	A
SGENOME_998632	998632	C	C	C	C	C	C	Y	C	C	C	Y	C	C	C	Y	C	C	C	Y	C	C	Y	C	C	C	Y	C	C	C	C	C	Y	C	C	C	C	C	Y	C	C	C	Y	C	C	C	C	C	C
SGENOME_998646	998646	G	G	G	G	G	G	R	G	R	G	G	G	G	G	G	G	R	G	G	G	G	R	G	R	G	R	G	G	G	G	R	G	G	G	G	G	G	G	G	R	G	G	G	G	G	G	R	G
SGENOME_999472	999472	G	G	G	G	G	G	G	G	G	G	G	G	G	G	G	G	G	G	G	R	G	G	G	G	G	G	G	G	G	G	G	G	G	G	G	G	A	G	G	G	G	G	G	G	G	G	G	G
SGENOME_1009707	1009707	G	G	G	G	G	G	G	G	R	G	G	G	G	G	G	R	R	G	R	A	R	G	G	R	G	R	G	R	G	G	R	R	R	G	G	G	G	R	G	G	G	R	R	G	G	G	G	G
SGENOME_1009767	1009767	C	Y	C	Y	C	C	C	C	C	Y	C	C	T	C	Y	C	C	C	C	C	Y	C	C	C	C	C	C	C	C	C	C	Y	Y	Y	C	C	C	C	C	C	C	C	Y	C	C	Y	C	C
SGENOME_1009770	1009770	C	C	C	C	C	Y	Y	C	C	C	C	C	C	C	Y	C	C	C	C	C	C	Y	Y	C	Y	Y	Y	C	C	C	Y	Y	Y	C	Y	C	C	C	C	Y	C	Y	C	C	C	C	C	C
SGENOME_1009773	1009773	T	T	T	T	T	Y	Y	T	T	T	T	T	T	T	Y	T	T	T	Y	T	T	Y	Y	T	Y	Y	T	T	T	T	T	T	T	T	T	T	T	T	T	T	T	T	T	T	T	T	T	T
SGENOME_1014140	1014140	A	A	A	W	A	A	A	A	A	A	A	A	W	A	A	A	A	W	A	W	W	N	A	A	A	A	A	A	A	A	N	A	A	A	A	A	A	A	A	W	A	A	N	A	A	A	A	A
SGENOME_1014208	1014208	R	A	G	G	G	G	G	G	G	R	G	G	R	G	G	G	G	G	G	G	G	G	G	N	G	G	N	G	G	R	G	G	G	G	G	N	G	G	N	G	G	G	G	G	G	G	G	G
SGENOME_1014223	1014223	T	T	T	T	N	T	T	T	T	K	T	G	T	T	K	T	T	T	K	T	K	T	T	T	K	T	T	N	T	T	T	K	T	T	T	T	K	T	T	T	K	T	T	T	T	T	T	T
SGENOME_1017326	1017326	C	C	C	C	C	C	C	Y	Y	C	Y	C	C	C	C	Y	C	C	C	C	Y	C	C	C	C	C	C	Y	C	C	Y	Y	C	C	C	C	C	C	C	C	C	Y	C	C	C	C	C	C
SGENOME_1017384	1017384	C	C	C	C	C	C	C	C	C	C	C	C	C	S	C	S	C	S	C	C	C	C	C	C	C	S	C	C	C	C	C	C	S	S	C	C	C	C	C	C	C	C	C	C	C	C	C	C
SGENOME_1017395	1017395	R	G	G	G	G	G	G	G	G	R	G	G	R	G	G	G	G	G	R	G	G	R	G	G	G	G	G	G	G	G	G	R	G	G	R	G	G	G	G	R	G	G	G	G	G	G	G	G
SGENOME_1017417	1017417	C	C	C	C	C	C	Y	Y	Y	C	C	C	C	C	C	C	C	C	C	C	Y	C	C	C	C	Y	C	C	C	C	N	Y	C	C	Y	C	C	Y	C	C	C	Y	C	C	C	C	C	C
SGENOME_1024156	1024156	A	A	A	A	A	A	A	A	R	A	R	A	A	A	A	R	A	A	A	A	A	R	A	A	A	A	A	A	R	A	A	A	R	A	A	A	A	A	A	R	A	R	A	A	R	A	A	A
SGENOME_1036006	1036006	C	C	N	C	C	C	C	C	C	C	C	C	C	C	C	C	C	C	C	C	C	C	C	N	C	C	C	C	C	C	T	C	C	Y	C	C	C	C	C	C	C	C	C	C	C	Y	C	Y
SGENOME_1038466	1038466	A	N	N	W	N	A	A	W	A	A	A	W	A	A	A	A	A	W	W	A	A	A	A	W	A	A	T	A	A	A	W	A	W	W	A	A	W	A	A	A	N	A	W	W	A	W	A	A
SGENOME_1038682	1038682	T	T	T	T	T	T	T	T	T	T	Y	T	T	T	T	T	T	T	T	T	T	T	T	T	T	T	T	T	C	T	T	T	T	T	T	T	T	T	T	T	Y	T	T	T	T	T	C	T
SGENOME_1044265	1044265	G	G	R	G	G	G	G	G	G	A	G	G	G	G	R	G	G	R	G	N	G	G	G	G	G	G	G	G	G	G	G	A	G	G	G	G	G	R	G	G	G	G	G	R	G	G	G	G
SGENOME_1049957	1049957	C	Y	Y	C	Y	Y	C	C	C	C	Y	C	C	Y	C	Y	Y	Y	C	C	C	Y	Y	Y	Y	C	C	C	Y	C	C	C	C	Y	C	C	C	C	C	C	Y	C	C	C	C	C	Y	Y
SGENOME_1055751	1055751	G	G	R	G	G	G	N	G	G	N	G	G	G	N	R	G	R	G	N	G	G	N	G	G	G	R	G	G	G	G	G	G	G	R	G	G	G	R	G	G	G	R	G	G	G	G	G	G
SGENOME_1055771	1055771	G	G	R	G	G	G	N	G	G	N	G	G	R	N	G	G	R	G	G	A	G	G	G	G	G	G	G	R	G	G	G	R	G	G	G	G	N	G	G	G	G	G	G	G	G	G	G	G
SGENOME_1055863	1055863	G	G	G	G	G	G	G	G	R	N	G	G	R	N	G	G	G	G	G	G	G	N	G	R	G	G	G	R	G	G	G	G	G	R	A	G	G	R	G	G	G	G	G	G	G	G	G	G
SGENOME_1057728	1057728	T	T	T	T	T	T	T	T	T	T	T	T	W	W	W	T	T	T	T	T	T	W	T	T	T	T	T	T	T	T	T	T	T	T	T	T	T	T	T	T	T	T	W	T	T	T	T	T
SGENOME_1057732	1057732	A	A	A	R	A	A	A	A	A	A	A	A	R	A	R	R	A	A	A	A	R	A	A	A	A	A	R	A	A	A	A	R	A	A	A	A	A	A	A	A	A	R	A	A	A	A	A	A
SGENOME_1057821	1057821	C	C	C	Y	C	C	Y	C	C	C	Y	C	Y	C	Y	Y	C	C	C	C	Y	C	C	C	C	C	Y	C	C	C	C	Y	C	C	C	C	C	C	C	C	C	Y	Y	C	C	C	C	C
SGENOME_1065333	1065333	C	C	C	C	C	N	N	Y	C	C	C	N	Y	C	C	T	C	C	C	C	Y	C	C	C	C	C	C	C	C	Y	C	Y	C	T	C	C	C	Y	C	C	C	C	N	C	N	C	C	Y
SGENOME_1068739	1068739	C	C	M	C	C	C	C	C	C	C	C	C	C	C	C	M	C	C	C	C	C	C	M	C	N	M	C	C	C	C	M	C	M	C	C	C	C	M	M	C	M	C	C	M	M	C	C	C
SGENOME_1068854	1068854	Y	C	C	C	C	C	C	C	C	Y	C	C	C	C	Y	C	Y	C	C	C	C	C	Y	C	C	C	C	Y	C	C	C	C	Y	C	C	C	C	Y	Y	Y	C	Y	C	Y	C	Y	C	C
SGENOME_1074207	1074207	R	G	G	G	G	G	N	G	R	R	G	G	G	N	G	A	G	G	R	N	G	A	G	R	G	R	G	G	G	G	N	N	G	R	G	G	G	R	G	R	G	N	N	R	N	G	G	G
SGENOME_1074224	1074224	T	T	T	T	T	T	T	T	T	T	T	T	T	T	T	C	T	Y	Y	N	T	T	T	T	T	T	T	T	T	T	T	T	T	Y	T	T	T	T	T	Y	T	T	T	T	T	T	T	T
SGENOME_1074704	1074704	A	A	A	G	A	A	A	A	A	A	A	A	R	A	G	A	A	A	G	A	A	A	A	A	A	A	A	G	A	A	A	A	A	G	A	A	A	A	A	A	A	A	A	A	A	A	A	A
SGENOME_1081592	1081592	A	A	A	R	R	A	A	A	A	A	R	A	N	A	A	A	A	A	A	N	A	A	A	A	A	R	R	A	N	A	N	A	A	A	A	A	A	A	G	R	N	R	A	R	N	R	R	A
SGENOME_1081593	1081593	A	A	A	R	R	A	A	A	A	A	R	A	N	A	A	A	A	A	A	N	A	A	A	A	A	R	R	A	N	A	N	A	A	A	A	A	A	A	G	R	N	R	A	R	N	R	R	A
SGENOME_1084473	1084473	Y	C	Y	Y	C	C	Y	Y	Y	Y	C	N	Y	C	Y	C	Y	C	Y	Y	C	Y	Y	C	Y	Y	C	Y	C	Y	C	Y	C	Y	C	N	Y	C	C	C	Y	Y	Y	Y	C	C	C	Y
SGENOME_1094132	1094132	R	A	A	A	A	A	R	A	N	A	A	A	A	A	A	R	A	A	A	A	A	N	A	A	A	A	A	A	A	A	N	A	A	A	A	A	A	A	A	A	A	R	A	A	A	A	A	A
SGENOME_1094751	1094751	A	A	A	A	A	A	A	A	N	A	R	A	A	R	A	A	A	A	A	A	A	A	A	A	A	A	A	A	A	A	A	A	A	A	A	A	A	R	A	N	A	R	A	R	A	R	A	A
SGENOME_1094752	1094752	G	G	G	R	G	G	G	N	G	G	G	N	G	G	G	G	G	R	G	G	G	G	G	G	N	R	G	R	G	R	G	R	G	G	R	G	R	G	G	G	G	G	G	G	G	G	G	G
SGENOME_1094756	1094756	G	G	G	G	G	G	G	G	G	G	R	G	G	G	R	G	G	G	G	G	R	G	G	G	N	G	N	G	G	R	G	G	G	G	G	G	G	G	G	G	G	R	G	G	N	G	G	G
SGENOME_1094864	1094864	T	T	W	T	W	T	T	T	T	T	T	T	T	T	W	T	W	W	N	A	T	T	T	W	T	W	T	T	T	W	T	T	T	T	T	T	T	T	W	T	T	T	T	T	T	W	T	T
SGENOME_1095023	1095023	G	R	G	G	G	G	G	G	G	N	G	G	G	G	G	G	G	G	G	G	G	G	G	G	G	R	G	G	G	G	G	G	R	G	A	G	G	R	N	G	G	G	G	G	G	G	G	G
SGENOME_1104836	1104836	A	A	A	A	R	A	A	A	A	A	A	A	A	A	A	A	A	A	A	A	A	A	R	A	A	A	R	A	R	A	A	A	A	A	N	A	A	A	A	A	A	A	A	A	A	A	R	A
SGENOME_1104912	1104912	T	T	T	Y	T	T	Y	T	Y	T	T	T	T	T	T	Y	T	T	T	C	T	Y	T	T	T	Y	T	Y	T	T	Y	Y	Y	Y	N	T	T	Y	T	T	T	Y	T	T	Y	T	T	T
SGENOME_1108047	1108047	R	A	A	A	A	A	A	A	A	A	A	A	A	A	A	A	A	A	A	A	A	G	A	A	A	A	A	A	A	A	A	A	A	A	A	A	R	A	A	A	A	A	A	R	A	A	N	A
SGENOME_1109030	1109030	W	W	T	T	T	T	T	W	T	T	T	A	W	T	N	W	W	W	T	T	W	T	T	T	T	T	T	W	N	T	T	T	N	T	N	T	N	T	T	T	N	T	T	T	T	W	T	W
SGENOME_1109122	1109122	W	N	W	A	A	A	A	A	A	A	A	A	A	A	N	A	A	A	A	A	A	T	A	A	A	W	N	A	N	A	A	N	A	W	N	A	A	N	A	N	N	A	A	A	A	A	A	A
SGENOME_1109265	1109265	C	C	C	C	C	C	C	C	C	C	C	C	C	C	C	Y	C	C	C	C	Y	C	C	C	C	Y	C	C	C	Y	C	C	Y	C	Y	C	Y	C	C	Y	C	C	C	C	C	C	C	C
SGENOME_1109281	1109281	C	C	C	C	C	C	C	C	C	C	C	C	C	C	C	C	M	C	C	C	C	C	C	C	M	C	C	M	C	C	C	C	C	C	C	C	C	C	M	C	M	C	C	C	C	C	C	C
SGENOME_1109322	1109322	G	K	G	K	G	G	K	G	G	K	G	G	G	G	K	G	G	G	G	G	G	G	G	G	G	K	G	K	G	G	G	G	K	G	G	G	G	K	G	G	G	G	G	G	G	G	G	G
SGENOME_1114267	1114267	C	M	C	C	C	C	C	M	M	C	M	C	M	M	M	N	N	C	M	C	M	M	C	C	C	M	C	C	N	M	C	C	C	A	A	C	C	M	N	N	C	M	N	M	C	N	C	C
SGENOME_1131072	1131072	A	A	A	A	W	A	A	A	A	A	W	A	A	A	A	A	A	A	A	A	A	A	A	A	A	A	T	A	W	A	A	A	A	A	A	A	A	A	A	A	A	A	A	A	N	A	A	A
SGENOME_1131104	1131104	T	T	Y	Y	T	T	T	T	T	T	T	Y	Y	T	T	T	T	T	T	T	Y	T	T	T	T	T	T	Y	T	T	T	T	T	T	T	T	Y	T	T	C	T	T	T	T	N	T	T	T
SGENOME_1131159	1131159	C	C	C	C	C	Y	C	C	C	C	Y	C	C	C	C	C	C	C	C	C	C	C	Y	C	C	C	C	C	C	C	C	C	C	C	C	C	C	C	C	C	Y	C	C	C	N	C	Y	C
SGENOME_1136255	1136255	C	C	C	C	T	C	C	C	C	C	N	C	Y	C	C	C	C	Y	C	C	C	C	N	C	C	T	C	C	C	C	T	C	C	C	C	C	C	Y	T	Y	C	C	C	C	C	C	C	C
SGENOME_1155677	1155677	C	Y	C	C	Y	C	C	C	C	C	Y	C	C	C	C	Y	C	C	C	C	C	C	Y	Y	T	C	C	C	C	C	C	C	N	C	C	C	Y	C	T	N	Y	Y	C	C	Y	C	C	Y
SGENOME_1155686	1155686	C	Y	C	Y	C	C	C	C	C	C	C	C	Y	C	C	C	Y	C	C	C	C	C	C	C	C	Y	C	C	C	Y	C	C	N	C	Y	C	C	Y	C	C	C	C	C	Y	C	C	Y	C
SGENOME_1168579	1168579	C	C	C	Y	C	C	C	N	C	N	C	N	Y	C	T	N	C	C	Y	C	Y	Y	C	N	N	C	N	Y	C	C	N	C	Y	Y	C	C	C	Y	N	Y	C	C	Y	C	C	C	C	N
SGENOME_1168583	1168583	K	G	G	G	G	G	G	G	G	G	G	G	G	G	G	G	K	G	K	G	G	G	G	N	N	G	G	G	G	G	N	G	K	G	G	G	G	K	N	G	G	G	G	G	G	G	G	G
SGENOME_1172729	1172729	T	N	N	W	W	W	W	W	T	N	T	T	T	T	T	T	W	T	T	W	W	T	W	T	W	W	N	W	T	T	W	W	W	W	N	T	W	W	W	T	T	W	W	T	T	W	T	N
SGENOME_1172833	1172833	Y	N	C	C	Y	C	Y	Y	Y	N	N	Y	C	Y	Y	C	Y	Y	Y	Y	C	Y	Y	Y	C	Y	N	C	C	Y	Y	Y	Y	C	Y	N	Y	Y	Y	C	Y	Y	Y	Y	C	C	Y	C
SGENOME_1173810	1173810	C	C	C	C	C	C	C	Y	C	C	C	C	C	C	C	C	C	C	C	C	C	C	C	C	C	C	C	C	C	C	C	C	Y	C	C	C	C	C	C	Y	Y	C	C	C	C	C	C	C
SGENOME_1174453	1174453	C	C	C	Y	C	C	Y	Y	C	C	Y	C	Y	C	N	C	Y	Y	Y	C	C	Y	C	C	N	Y	C	C	C	C	C	Y	C	C	Y	C	Y	Y	Y	C	C	C	C	C	C	C	C	C
SGENOME_1174505	1174505	T	T	T	T	T	T	T	T	T	T	T	T	Y	N	T	Y	T	T	T	T	T	T	T	T	T	T	T	Y	T	T	N	T	T	Y	T	Y	Y	T	T	N	T	Y	T	T	T	Y	T	T
SGENOME_1174530	1174530	C	C	C	C	C	C	C	C	C	C	C	C	C	C	C	C	C	C	C	C	C	C	C	C	C	C	N	C	Y	C	C	C	C	C	C	C	C	C	C	C	C	C	C	C	Y	C	C	C
SGENOME_1181094	1181094	Y	C	Y	C	C	C	C	T	C	N	C	C	Y	C	C	C	C	C	C	C	C	N	C	Y	C	Y	N	Y	C	C	C	Y	C	Y	N	N	Y	C	C	C	N	C	C	C	C	C	C	Y
SGENOME_1181167	1181167	M	C	C	C	C	C	C	C	C	C	C	M	C	C	M	C	C	C	M	C	C	C	C	C	C	C	N	M	C	C	C	C	C	C	C	N	C	C	C	C	N	C	C	C	C	C	C	C
SGENOME_1185550	1185550	T	T	T	T	T	T	T	T	T	T	T	T	T	Y	T	Y	Y	T	T	Y	T	Y	T	Y	T	Y	T	T	T	Y	T	T	T	T	T	T	T	Y	T	Y	T	T	T	T	T	T	Y	Y
SGENOME_1188973	1188973	Y	N	C	Y	C	C	Y	C	Y	C	C	N	Y	N	C	C	Y	Y	Y	C	Y	Y	C	C	N	Y	C	N	C	Y	C	Y	N	Y	Y	N	Y	Y	C	Y	C	Y	C	C	C	Y	C	C
SGENOME_1197305	1197305	W	T	T	W	T	T	W	T	W	N	T	T	T	N	T	W	T	W	W	N	W	W	W	A	W	N	T	T	N	W	A	W	T	W	T	W	W	T	T	T	T	N	A	W	W	T	T	W
SGENOME_1197548	1197548	T	T	T	T	T	T	T	T	T	T	T	Y	Y	T	T	Y	T	T	T	T	T	T	T	T	T	T	T	N	T	T	T	T	T	T	Y	T	Y	Y	T	T	T	T	T	T	T	T	T	T
SGENOME_1197573	1197573	Y	C	Y	Y	Y	Y	Y	N	Y	Y	Y	Y	Y	Y	C	Y	Y	Y	C	C	N	C	Y	C	C	N	Y	C	Y	Y	Y	Y	C	C	Y	C	Y	Y	C	C	Y	C	C	C	Y	Y	T	Y
SGENOME_1204200	1204200	T	Y	Y	N	Y	T	T	Y	Y	T	Y	Y	Y	T	Y	T	Y	T	Y	Y	Y	Y	T	Y	T	Y	T	Y	Y	Y	Y	Y	Y	Y	Y	T	Y	Y	Y	T	T	Y	T	T	T	T	Y	T
SGENOME_1210232	1210232	G	G	G	R	G	G	G	G	G	G	G	G	G	G	G	G	G	G	G	G	G	G	G	G	A	G	G	G	G	G	R	G	N	G	G	G	G	G	N	G	N	R	G	G	G	G	G	G
SGENOME_1210298	1210298	G	G	G	G	G	G	K	G	G	G	G	K	K	G	G	G	K	G	K	K	G	G	G	K	G	K	G	K	K	K	G	K	N	K	G	G	G	K	G	G	N	G	K	G	G	G	G	G
SGENOME_1218533	1218533	A	M	A	M	A	A	A	A	A	A	A	A	M	A	A	A	A	A	M	A	M	A	A	A	A	A	A	A	A	A	A	A	M	A	A	A	A	A	A	A	A	A	M	A	A	N	A	A
SGENOME_1218573	1218573	C	C	C	Y	C	C	Y	C	C	Y	C	C	C	C	Y	Y	Y	C	Y	Y	C	C	C	C	C	Y	C	C	C	C	C	Y	C	C	C	C	Y	C	C	C	C	Y	C	C	C	C	C	C
SGENOME_1219778	1219778	G	G	G	G	K	G	G	G	G	G	G	G	G	G	G	G	G	G	G	G	G	G	G	G	G	K	G	G	G	G	K	G	G	G	G	G	G	K	G	G	G	G	K	G	G	G	G	G
SGENOME_1219782	1219782	C	C	C	C	C	C	C	C	C	T	C	C	C	C	C	C	C	C	C	C	Y	C	C	C	C	Y	C	C	C	C	C	C	N	C	N	C	C	Y	C	C	C	C	C	C	C	C	C	C
SGENOME_1233003	1233003	T	T	Y	T	T	T	T	T	T	T	T	T	T	T	T	Y	T	T	Y	Y	T	T	T	T	T	Y	T	T	T	T	T	T	T	Y	Y	T	T	T	T	T	T	T	T	T	T	T	T	T
SGENOME_1233009	1233009	Y	C	Y	C	C	C	C	C	Y	C	C	C	C	C	C	C	C	C	C	Y	Y	C	C	C	C	Y	C	C	C	Y	Y	Y	C	Y	C	C	C	C	C	C	C	Y	C	T	C	Y	C	C
SGENOME_1233078	1233078	G	G	G	G	G	G	G	G	G	G	G	G	G	G	G	G	G	G	G	G	G	G	R	G	G	G	G	G	G	G	G	G	G	G	G	G	G	G	G	G	R	G	G	G	G	G	R	G
SGENOME_1233083	1233083	G	G	R	G	R	R	G	G	G	R	G	G	R	G	R	R	G	G	R	G	G	G	R	G	R	G	G	G	G	R	G	R	G	G	G	G	G	G	G	G	G	R	G	G	R	G	G	G
SGENOME_1233093	1233093	C	C	C	C	Y	C	C	C	C	C	C	C	C	C	C	C	C	C	C	C	C	C	Y	C	Y	C	Y	C	Y	C	C	C	C	C	C	C	C	Y	C	C	C	C	C	C	C	C	Y	C
SGENOME_1233106	1233106	C	C	Y	C	C	C	C	C	C	C	C	C	Y	C	C	C	C	C	Y	N	C	N	C	Y	C	C	C	C	C	C	C	Y	C	C	Y	C	C	C	C	C	C	C	C	C	C	C	C	C
SGENOME_1242318	1242318	G	G	G	G	G	G	G	G	G	G	G	G	G	N	G	N	R	G	G	R	G	G	G	N	G	G	G	G	G	R	G	R	G	G	G	N	G	G	G	G	G	G	G	G	G	N	G	G
SGENOME_1249261	1249261	S	G	N	S	G	S	S	N	G	N	G	C	S	S	S	N	S	N	S	N	S	S	S	S	N	S	G	S	S	S	C	S	G	S	S	N	S	S	N	S	G	S	N	G	S	S	S	G
SGENOME_1249273	1249273	Y	T	N	Y	T	Y	Y	N	T	N	T	C	Y	Y	Y	N	Y	N	Y	N	Y	Y	Y	Y	N	Y	T	Y	Y	Y	C	Y	T	Y	Y	N	Y	Y	N	Y	T	Y	N	T	Y	Y	Y	T
SGENOME_1256636	1256636	A	A	A	A	W	A	A	N	W	A	A	N	A	N	A	W	A	A	A	A	W	A	W	A	A	A	A	N	A	A	A	A	A	W	T	A	A	A	A	A	A	A	T	A	N	A	A	A
SGENOME_1258250	1258250	C	C	C	C	Y	C	C	C	C	C	C	C	C	C	C	C	C	C	C	C	C	C	C	C	C	C	C	C	C	C	C	C	Y	C	C	C	C	C	C	C	C	C	C	C	C	C	C	C
SGENOME_1258254	1258254	C	C	C	C	C	C	C	M	C	C	C	C	C	C	C	C	C	M	C	M	M	C	C	C	C	C	C	C	C	C	C	M	C	C	M	C	C	M	C	C	C	C	C	C	C	C	C	C
SGENOME_1258318	1258318	Y	Y	C	C	C	C	C	Y	C	C	Y	C	C	C	Y	C	C	Y	C	Y	C	C	C	C	C	C	C	Y	C	Y	C	C	Y	C	Y	C	C	Y	C	C	C	C	C	C	C	C	C	C
SGENOME_1258345	1258345	M	M	C	C	C	C	C	M	C	C	C	C	C	C	M	C	C	M	C	M	C	C	C	C	C	C	C	C	C	M	C	C	M	C	M	C	C	M	C	C	C	C	C	C	C	C	C	C
SGENOME_1258597	1258597	Y	T	T	T	T	T	T	T	T	T	T	T	Y	T	T	T	N	T	T	T	Y	Y	T	T	T	T	T	T	T	T	N	T	T	T	N	T	T	T	T	T	T	T	Y	Y	T	T	T	T
SGENOME_1259340	1259340	R	G	G	G	R	N	G	G	G	G	G	G	G	G	G	G	G	G	G	G	G	G	G	R	G	R	G	G	N	G	G	G	G	R	G	G	G	G	R	G	R	G	G	G	G	G	G	G
SGENOME_1261967	1261967	G	G	G	G	G	G	G	G	G	G	G	N	G	C	G	G	G	S	G	G	G	G	G	G	G	G	G	N	G	G	G	G	G	G	G	G	G	G	G	G	G	G	G	C	G	G	G	S
SGENOME_1265625	1265625	Y	T	T	N	T	T	Y	T	T	N	T	N	Y	T	Y	Y	T	T	T	Y	Y	T	Y	T	T	Y	T	N	T	T	T	T	N	T	T	T	Y	T	N	T	Y	T	Y	T	T	T	T	T
SGENOME_1269547	1269547	C	C	C	C	C	N	C	C	C	C	C	C	C	C	Y	C	C	Y	T	C	C	T	C	Y	C	C	C	C	C	C	C	C	C	C	C	C	C	C	C	C	C	C	C	C	C	C	C	C
SGENOME_1271253	1271253	R	R	R	R	A	R	A	R	R	R	A	R	R	R	R	R	R	R	R	R	R	A	N	A	N	R	R	R	R	R	R	R	A	R	R	A	R	R	A	R	N	R	R	R	R	R	A	R
SGENOME_1271287	1271287	A	A	R	A	A	A	A	A	R	A	A	R	A	A	A	R	R	A	R	R	A	A	N	A	N	A	A	A	A	R	A	R	R	A	R	A	R	R	A	R	N	A	R	A	A	A	A	A
SGENOME_1272096	1272096	G	G	G	G	R	R	R	R	R	G	R	R	R	A	R	R	R	R	R	R	R	R	R	R	N	R	A	R	R	R	G	R	A	R	G	N	R	R	G	N	R	R	G	R	G	A	R	R
SGENOME_1272111	1272111	T	T	T	T	T	T	Y	Y	T	T	T	Y	Y	T	Y	Y	Y	T	Y	Y	Y	Y	T	T	T	Y	T	Y	Y	Y	T	Y	T	T	T	T	Y	Y	T	T	Y	Y	T	T	T	T	T	T
SGENOME_1272566	1272566	C	C	C	C	C	A	C	C	C	C	M	C	C	C	C	M	C	C	C	M	C	M	C	C	C	C	C	C	C	C	C	C	C	C	C	C	C	C	C	M	C	C	C	C	C	M	C	C
SGENOME_1272573	1272573	T	T	T	T	T	T	T	T	T	T	T	T	Y	T	Y	T	T	T	Y	T	Y	T	T	T	T	T	T	T	T	Y	T	T	T	T	T	T	T	T	T	T	T	Y	Y	T	T	T	T	T
SGENOME_1272588	1272588	W	T	T	T	T	T	T	T	T	T	T	T	T	T	T	T	T	W	W	T	T	T	T	W	T	T	T	T	T	T	T	T	T	T	T	T	T	T	T	T	T	T	T	T	T	T	T	T
SGENOME_1276020	1276020	M	N	A	N	M	C	C	C	C	N	C	N	N	A	M	M	C	M	M	A	M	M	C	M	C	N	C	C	C	C	C	M	C	M	M	C	C	M	C	C	C	C	C	C	C	M	C	C
SGENOME_1276945	1276945	C	C	N	C	Y	N	C	C	C	C	Y	C	C	C	C	C	C	C	C	C	C	C	C	N	Y	C	Y	N	Y	C	C	C	C	C	C	C	C	C	C	C	Y	C	C	C	C	C	C	Y
SGENOME_1276980	1276980	R	G	N	N	G	G	G	G	G	G	G	R	G	G	G	G	G	G	G	A	G	G	G	N	G	G	G	N	G	R	G	A	A	G	G	G	G	G	G	G	G	G	A	G	G	G	G	G
SGENOME_1281591	1281591	G	G	G	G	G	G	K	G	K	G	G	G	G	G	G	K	G	K	G	G	K	G	G	G	G	G	G	G	K	G	N	G	K	K	G	K	G	G	G	K	G	G	G	G	G	G	G	G
SGENOME_1281681	1281681	G	G	G	G	G	R	G	G	R	G	G	G	G	G	G	R	G	G	G	R	G	G	G	G	R	G	G	G	G	G	G	G	G	G	R	G	G	G	G	G	R	G	R	G	G	G	G	G
SGENOME_1281695	1281695	K	K	T	K	K	T	K	K	K	T	T	T	K	T	K	K	K	K	T	T	K	T	K	K	T	K	K	T	T	K	K	K	K	T	K	T	K	T	K	K	T	K	K	K	T	T	T	K
SGENOME_1281702	1281702	R	R	R	R	R	R	R	R	R	R	R	G	R	R	R	R	R	R	R	R	R	R	R	R	R	R	R	R	N	R	R	R	R	R	R	R	R	R	R	R	R	R	R	R	R	R	R	R
SGENOME_1296537	1296537	M	M	M	M	M	M	C	C	M	C	M	C	M	C	M	M	M	M	M	C	C	M	C	M	C	M	M	C	C	M	M	M	M	M	M	C	C	M	M	C	C	M	M	M	M	C	M	M
SGENOME_1302228	1302228	A	R	A	A	A	A	A	R	A	G	A	N	R	A	A	A	A	A	A	A	A	A	A	A	A	R	A	A	A	A	A	R	A	A	R	A	G	A	A	A	A	A	A	A	A	A	A	A
SGENOME_1303636	1303636	C	C	N	A	C	C	C	M	C	N	C	A	C	C	M	C	C	N	C	C	M	C	C	C	C	M	C	A	C	M	C	A	C	C	C	M	M	N	C	M	C	C	C	M	C	M	C	C
SGENOME_1320794	1320794	M	M	M	M	C	C	M	N	M	C	M	M	M	M	M	N	M	M	M	N	N	C	C	M	A	M	M	M	M	M	M	M	M	M	M	C	M	M	M	A	M	M	M	C	N	C	M	N
SGENOME_1320894	1320894	A	A	R	R	A	A	A	A	A	R	R	A	R	R	R	A	R	A	A	A	R	A	G	A	A	R	A	A	A	R	A	R	A	A	A	A	A	R	A	A	A	A	R	A	A	A	A	N
SGENOME_1320909	1320909	W	W	A	A	A	A	A	A	A	A	A	W	W	A	A	A	A	A	A	A	W	A	A	A	A	A	A	A	A	A	A	A	A	A	A	A	A	A	A	A	A	A	A	A	A	A	A	N
SGENOME_1325304	1325304	A	A	A	W	A	N	A	N	W	T	A	A	W	N	W	A	A	W	W	A	W	N	A	W	A	A	A	A	A	W	N	A	A	A	A	A	A	A	A	W	A	A	W	N	A	A	A	A
SGENOME_1325334	1325334	Y	T	Y	T	T	T	C	N	T	T	T	C	T	N	T	C	Y	Y	Y	T	T	N	Y	T	Y	N	N	N	N	Y	T	Y	T	T	T	T	N	N	T	Y	N	Y	T	N	Y	T	Y	N
SGENOME_1329183	1329183	C	C	C	C	N	C	C	C	C	C	Y	C	C	C	C	C	Y	C	C	C	Y	C	Y	C	C	C	C	N	C	C	C	C	N	C	N	C	N	C	N	N	Y	C	C	C	N	C	C	C
SGENOME_1333379	1333379	A	A	A	A	A	A	A	A	R	A	A	A	A	A	A	A	A	R	R	A	A	A	A	A	R	N	A	A	A	A	A	A	A	A	A	N	A	N	A	A	A	G	R	N	A	A	A	A
SGENOME_1334807	1334807	A	A	W	A	W	W	N	A	A	W	A	W	W	W	A	W	A	W	A	W	W	A	W	W	A	W	A	A	W	A	A	W	W	W	A	A	W	W	W	A	A	W	A	W	A	A	W	W
SGENOME_1345171	1345171	G	G	N	R	G	G	R	G	G	G	G	N	G	G	G	G	G	G	G	G	G	G	G	G	G	G	G	G	G	G	G	G	G	G	G	G	R	R	G	G	G	R	G	G	G	G	G	G
SGENOME_1345366	1345366	M	M	C	M	C	C	C	C	C	C	C	N	C	C	C	C	N	C	C	C	C	C	C	C	C	C	C	A	C	C	C	C	M	C	C	C	C	M	C	C	C	C	C	C	C	C	C	C
SGENOME_1345596	1345596	T	T	T	T	T	T	T	T	T	T	T	T	T	K	T	T	T	T	T	T	T	T	T	T	T	T	T	T	T	T	T	T	N	T	T	K	T	T	T	T	T	K	K	K	T	K	T	T
SGENOME_1346384	1346384	C	C	C	Y	C	C	C	Y	Y	C	C	Y	C	N	C	C	C	C	C	Y	C	C	C	C	C	Y	C	C	C	C	C	C	C	C	N	C	Y	C	Y	C	Y	C	C	C	C	C	C	C
SGENOME_1351855	1351855	W	A	W	W	A	A	A	A	W	A	A	T	W	A	A	N	A	A	A	A	W	A	A	A	A	W	A	T	A	W	A	W	A	A	A	A	A	W	A	A	A	W	W	W	A	A	A	A
SGENOME_1351871	1351871	G	G	G	G	G	G	G	G	G	G	G	G	G	G	G	G	G	R	G	G	G	G	G	G	G	R	G	G	G	R	G	G	G	G	G	G	G	R	G	G	G	G	R	G	G	G	G	G
SGENOME_1354785	1354785	C	C	M	C	C	C	M	C	M	C	M	C	C	C	C	C	C	C	C	C	C	C	C	C	C	C	N	C	M	C	M	C	C	M	C	C	C	C	C	C	C	M	M	C	C	C	N	C
SGENOME_1360916	1360916	G	G	G	G	G	G	G	G	G	G	R	G	G	G	G	G	G	G	G	G	G	G	G	G	G	G	G	G	G	G	G	G	G	R	G	G	G	G	G	G	G	G	G	A	G	A	G	G
SGENOME_1367224	1367224	R	R	R	R	R	R	A	R	G	R	R	R	R	A	R	R	R	G	R	R	R	R	G	N	R	R	G	G	G	R	R	R	G	R	G	G	G	G	R	R	R	R	R	G	G	G	G	R
SGENOME_1368910	1368910	G	G	G	R	G	G	G	G	G	G	G	R	G	G	G	G	G	G	G	G	G	R	G	R	G	G	G	G	G	G	G	G	G	G	G	G	G	G	G	R	G	G	R	G	G	G	G	G
SGENOME_1377099	1377099	Y	T	T	T	T	T	T	T	T	C	T	T	T	T	T	T	T	T	Y	T	T	T	T	C	T	C	T	T	T	T	T	T	C	T	T	T	T	T	T	T	T	T	T	T	T	T	T	T
SGENOME_1379041	1379041	C	C	C	C	C	C	C	N	C	C	C	C	N	C	M	C	M	C	C	C	C	C	C	C	C	M	C	C	C	C	C	C	C	C	C	C	C	M	C	C	N	M	C	C	C	C	M	C
SGENOME_1379049	1379049	R	G	R	G	G	G	G	N	G	R	G	G	G	G	G	G	G	G	G	R	G	G	G	G	G	R	G	G	G	G	G	R	G	G	R	G	G	R	G	G	G	G	R	G	G	G	G	G
SGENOME_1379062	1379062	G	G	G	G	G	G	G	G	G	G	G	G	G	G	R	G	R	G	G	G	G	G	G	G	G	R	G	G	G	G	G	G	G	G	G	G	G	R	G	G	G	R	G	G	G	G	R	G
SGENOME_1384396	1384396	T	T	T	T	T	T	T	N	T	T	T	N	Y	T	T	Y	T	Y	T	T	T	T	T	T	T	T	T	T	T	T	N	T	T	T	T	T	Y	T	T	Y	T	T	Y	T	T	T	T	T
SGENOME_1397887	1397887	M	C	C	M	C	A	C	M	M	C	C	M	C	C	C	M	C	C	C	C	M	C	C	C	C	M	C	M	C	C	C	C	C	M	A	C	M	M	C	C	C	M	C	C	C	C	C	C
SGENOME_1401157	1401157	Y	C	C	C	C	C	Y	N	C	C	C	C	C	C	C	C	Y	C	C	C	C	C	C	C	C	Y	C	C	C	C	C	C	Y	C	C	C	C	Y	C	C	C	C	C	C	C	C	C	C
SGENOME_1401165	1401165	R	G	G	G	G	G	G	N	G	G	G	G	G	G	R	G	G	G	R	R	G	G	G	G	G	G	G	G	G	N	G	R	G	G	R	G	G	G	G	G	G	G	G	G	G	G	G	G
SGENOME_1402627	1402627	C	C	C	C	C	C	C	C	C	C	C	C	C	C	C	C	C	C	C	C	C	C	C	C	C	C	C	C	C	C	C	C	C	C	C	C	C	C	C	C	C	C	C	C	C	C	C	C
SGENOME_1406208	1406208	A	A	A	A	A	A	R	A	A	A	A	A	A	A	A	R	A	A	A	A	A	A	A	R	A	A	R	A	A	A	R	A	A	A	A	A	A	A	A	A	A	A	R	R	A	A	A	A
SGENOME_1406233	1406233	R	G	G	R	G	G	R	G	G	G	G	G	G	G	R	G	G	G	G	G	G	G	G	G	R	R	G	G	G	G	G	R	G	R	R	G	G	R	G	G	R	G	G	G	G	G	G	G
SGENOME_1406299	1406299	W	T	T	T	T	T	W	N	W	T	T	T	W	T	T	T	T	T	W	T	T	T	W	T	T	T	W	T	T	W	T	T	T	T	W	W	T	T	T	T	T	W	T	T	T	T	T	T
SGENOME_1406307	1406307	G	G	G	G	G	G	G	G	G	G	R	G	G	G	G	G	G	G	G	G	G	G	G	G	G	G	G	G	G	G	G	G	G	G	G	G	G	G	G	G	R	G	R	G	G	G	R	G
SGENOME_1406319	1406319	A	A	R	A	A	R	A	A	N	N	A	N	A	A	A	R	A	R	A	R	A	N	A	A	A	A	A	A	A	A	A	A	A	A	A	A	A	A	A	A	A	A	A	A	A	A	A	A
SGENOME_1410886	1410886	G	G	G	G	G	N	G	G	G	K	G	N	G	G	K	N	G	G	K	G	G	G	G	K	N	G	G	K	G	G	G	K	G	K	G	N	K	G	K	G	G	G	G	G	G	G	G	G
SGENOME_1410975	1410975	C	C	C	C	C	N	C	C	C	Y	C	N	C	C	Y	N	C	C	Y	N	C	C	C	Y	N	C	C	N	C	C	C	Y	C	Y	C	N	N	C	Y	C	C	C	C	C	C	C	C	C
SGENOME_1411718	1411718	G	G	G	G	G	G	G	G	G	G	G	G	G	G	G	G	R	G	G	R	G	G	G	G	G	R	G	N	G	R	G	N	G	G	G	G	G	R	G	G	G	R	G	G	G	G	G	G
SGENOME_1415068	1415068	A	A	A	A	A	A	A	A	A	A	R	A	A	R	R	A	A	R	A	A	A	A	R	A	A	A	A	A	A	A	R	A	A	A	A	A	A	A	A	A	A	R	A	A	A	A	A	A
SGENOME_1418997	1418997	K	G	G	T	G	G	G	N	G	K	G	N	T	G	G	K	G	G	G	T	T	G	G	K	G	G	G	T	G	K	K	K	G	K	G	G	T	K	G	G	G	K	G	T	G	G	G	G
SGENOME_1419089	1419089	G	G	G	A	G	G	G	N	G	G	N	N	A	G	G	G	G	G	G	G	A	G	G	G	G	G	G	A	G	G	G	G	G	G	G	G	A	G	G	G	G	G	G	G	G	G	G	G
SGENOME_1420548	1420548	G	G	G	G	G	G	G	G	G	G	G	G	R	R	G	G	G	R	G	G	G	G	G	G	G	R	G	G	G	G	G	G	G	G	G	G	G	R	G	N	G	G	R	G	G	G	R	G
SGENOME_1420552	1420552	C	C	C	C	Y	C	C	C	C	C	C	C	Y	Y	C	C	C	C	C	C	C	N	C	C	C	Y	N	C	C	C	C	C	C	C	N	C	C	Y	C	C	Y	C	Y	C	C	C	Y	T
SGENOME_1420553	1420553	A	A	A	A	A	A	A	A	A	A	A	A	R	R	N	A	A	A	A	A	A	A	A	A	A	R	N	A	A	A	A	A	A	A	A	A	A	R	A	A	A	A	R	A	A	A	R	G
SGENOME_1420563	1420563	C	Y	N	C	Y	C	T	C	Y	Y	Y	C	C	Y	N	C	N	C	Y	C	C	T	T	Y	Y	C	T	C	Y	C	C	C	Y	Y	C	C	C	Y	Y	Y	Y	C	C	C	N	C	C	C
SGENOME_1426433	1426433	A	A	A	W	A	W	A	A	A	A	W	A	A	N	W	W	A	W	A	N	A	T	A	A	A	A	A	A	A	W	N	T	A	W	A	A	A	A	A	A	A	W	T	A	A	N	A	T
SGENOME_1426662	1426662	C	C	Y	C	C	C	C	C	C	C	C	N	Y	C	C	C	C	C	C	C	C	C	C	C	C	C	N	C	C	Y	Y	Y	C	C	C	C	Y	C	C	C	C	C	C	C	N	C	C	C
SGENOME_1426692	1426692	T	T	T	T	T	T	W	T	T	T	T	T	T	T	T	W	T	T	W	T	T	T	T	T	T	T	N	T	T	T	T	T	T	W	T	T	T	T	T	W	N	W	T	T	N	T	W	T
SGENOME_1429801	1429801	Y	C	Y	C	C	Y	Y	C	C	N	C	Y	C	Y	Y	Y	C	C	C	Y	Y	Y	C	Y	C	Y	N	Y	N	Y	Y	Y	Y	Y	N	C	Y	Y	T	Y	Y	Y	Y	Y	Y	T	C	Y
SGENOME_1432469	1432469	A	N	A	A	G	A	A	N	A	A	A	A	A	A	A	A	A	A	A	A	A	A	A	A	G	A	A	A	A	A	A	A	A	A	A	A	A	A	A	A	R	N	A	A	A	A	G	A
SGENOME_1433196	1433196	G	G	R	R	G	G	R	G	G	N	G	G	R	G	G	R	G	R	G	G	R	G	G	G	G	R	G	G	G	R	A	G	N	G	N	G	R	R	G	R	R	R	R	G	G	R	G	G
SGENOME_1433303	1433303	A	N	R	N	A	R	R	A	R	N	R	A	R	G	A	R	R	G	A	A	R	A	R	A	N	R	R	A	R	R	R	R	N	N	N	N	R	R	A	R	N	R	R	R	N	R	R	N
SGENOME_1433316	1433316	T	N	Y	T	T	T	Y	T	Y	N	T	T	Y	C	T	Y	Y	C	T	T	Y	T	T	T	T	Y	Y	T	Y	Y	Y	Y	N	T	N	T	Y	Y	T	Y	T	Y	Y	Y	N	Y	T	T
SGENOME_1435459	1435459	W	T	T	W	W	T	T	N	T	N	T	W	W	T	W	T	W	W	W	W	W	W	T	W	W	W	T	A	T	T	T	T	T	T	T	T	N	W	W	T	T	T	W	T	N	N	T	T
SGENOME_1435495	1435495	Y	Y	C	C	C	C	Y	C	Y	C	C	Y	Y	C	C	Y	Y	Y	C	C	Y	C	C	Y	C	Y	C	C	C	C	C	Y	C	C	Y	C	C	Y	C	C	C	C	C	C	C	N	C	C
SGENOME_1441549	1441549	G	G	G	G	R	A	G	G	G	G	R	G	G	G	G	G	G	G	G	G	G	G	R	G	R	G	G	G	R	G	G	G	G	G	G	G	G	G	G	G	N	G	G	G	G	G	R	G
SGENOME_1441650	1441650	Y	Y	Y	C	C	C	T	C	Y	N	C	C	T	T	Y	Y	N	Y	Y	C	Y	Y	C	C	C	Y	C	C	Y	N	C	Y	Y	Y	C	C	Y	Y	C	Y	C	Y	N	Y	C	Y	C	C
SGENOME_1445575	1445575	A	A	R	A	A	A	A	A	A	R	R	A	A	A	A	A	A	A	A	R	A	A	R	A	A	A	A	A	A	A	A	A	A	A	A	A	A	A	A	A	A	A	R	A	A	A	A	A
SGENOME_1446551	1446551	G	G	G	G	G	G	G	G	G	G	G	G	G	R	G	R	G	R	G	G	G	G	G	G	G	G	G	G	G	G	G	G	R	G	G	G	G	G	G	G	G	G	G	R	G	G	G	G
SGENOME_1447929	1447929	K	G	K	G	G	G	G	G	G	G	G	G	G	G	G	K	K	G	G	K	G	K	G	G	G	K	G	G	G	K	G	G	G	K	K	G	G	K	G	K	G	G	G	G	G	G	G	G
SGENOME_1447936	1447936	G	G	G	G	G	G	R	G	G	R	G	G	G	G	G	G	G	G	G	R	G	G	G	G	G	G	G	G	G	R	G	G	R	G	R	G	G	G	G	G	G	G	G	G	G	G	G	G
SGENOME_1458002	1458002	G	G	G	G	K	G	G	G	G	G	K	G	G	G	G	G	G	G	G	G	G	G	G	G	G	G	G	G	G	G	N	G	G	G	G	G	G	G	G	G	N	G	G	G	K	G	K	T
SGENOME_1458045	1458045	G	G	G	G	G	G	G	G	G	G	R	G	G	G	G	G	G	R	G	G	G	G	G	G	G	G	R	G	G	G	N	G	G	G	R	G	G	G	G	G	G	G	G	G	R	G	G	G
SGENOME_1462639	1462639	T	T	T	T	K	T	T	T	K	T	T	T	T	T	T	T	T	T	T	N	T	T	K	T	T	T	T	T	K	T	T	T	T	K	T	T	T	T	K	T	T	T	N	T	T	T	N	N
SGENOME_1470704	1470704	Y	Y	C	C	C	C	C	Y	C	Y	Y	C	Y	C	Y	C	C	C	C	Y	Y	Y	C	C	C	C	Y	Y	C	Y	C	C	C	C	C	C	C	C	C	Y	C	C	C	Y	C	C	C	C
SGENOME_1470765	1470765	C	C	C	Y	C	C	C	C	C	C	C	C	C	N	Y	C	C	C	C	C	C	C	C	C	Y	C	Y	C	Y	C	C	C	C	C	C	N	C	C	C	C	C	C	C	C	C	N	C	C
SGENOME_1471521	1471521	Y	C	C	C	C	C	C	C	C	C	C	C	C	C	C	C	C	C	C	Y	C	C	C	C	C	Y	C	C	C	Y	Y	C	C	C	C	C	C	Y	C	C	C	Y	Y	C	C	C	C	C
SGENOME_1471525	1471525	R	G	G	G	G	G	G	G	G	G	G	G	G	G	G	G	G	G	G	G	G	G	R	G	G	G	G	G	G	G	G	G	G	G	G	G	G	G	R	G	G	G	G	G	G	G	G	G
SGENOME_1471532	1471532	R	G	G	G	G	G	G	G	G	G	G	G	G	G	G	G	G	G	G	G	G	G	R	G	G	G	G	G	G	G	G	G	G	G	G	G	G	G	R	G	G	G	G	G	G	G	G	G
SGENOME_1471540	1471540	K	T	T	T	T	T	T	T	T	T	T	T	T	T	T	T	T	T	T	K	T	T	T	T	T	K	T	T	T	K	K	T	T	T	T	T	T	K	T	T	T	K	K	T	T	T	T	T
SGENOME_1473433	1473433	G	G	G	G	G	N	G	G	G	G	G	G	R	G	G	G	G	G	G	G	G	G	G	G	G	G	G	G	G	G	G	G	N	G	G	G	G	G	G	G	G	G	G	G	G	G	G	G
SGENOME_1473471	1473471	C	C	Y	C	C	N	Y	Y	Y	C	C	Y	C	C	C	C	C	C	Y	Y	Y	C	C	C	C	Y	C	C	C	C	C	Y	N	C	Y	C	C	Y	C	C	C	C	C	C	C	C	C	T
SGENOME_1482213	1482213	T	T	T	T	T	Y	T	Y	T	Y	Y	T	T	T	T	T	T	T	T	T	T	T	T	T	T	T	T	T	Y	T	Y	T	Y	T	T	C	Y	T	T	T	T	Y	Y	Y	T	T	T	T
SGENOME_1484248	1484248	R	R	R	R	R	R	R	A	A	A	R	N	R	N	R	G	R	R	R	R	R	R	R	N	A	R	A	G	N	A	N	R	R	R	R	R	A	R	R	R	N	G	R	A	R	R	R	A
SGENOME_1484267	1484267	A	A	R	R	R	A	A	A	A	A	A	N	R	N	A	G	R	A	A	R	R	R	R	A	A	R	A	G	A	A	A	R	R	R	R	A	A	R	R	R	N	G	R	A	A	A	A	A
SGENOME_1484985	1484985	G	G	G	G	G	G	G	R	R	G	G	N	G	G	G	G	G	G	G	R	G	G	G	G	G	R	G	G	G	R	G	G	G	G	G	G	G	R	G	G	G	G	G	G	G	G	G	G
SGENOME_1486865	1486865	A	A	A	W	A	A	A	W	A	N	A	W	A	A	N	A	A	A	W	A	A	W	A	A	A	A	A	A	A	A	A	A	A	A	A	A	A	A	A	A	A	W	A	W	N	W	W	A
SGENOME_1487130	1487130	Y	Y	C	C	C	C	C	C	C	C	C	C	C	C	Y	C	C	C	C	Y	Y	C	C	C	C	Y	C	C	C	C	C	C	Y	C	Y	C	C	Y	C	Y	C	C	C	C	C	C	C	C
SGENOME_1487707	1487707	T	T	K	N	T	K	G	T	T	K	T	T	T	T	K	K	K	K	K	K	T	K	T	T	K	K	T	N	N	K	T	K	T	K	N	K	K	K	T	G	T	T	T	K	K	N	N	N
SGENOME_1492754	1492754	R	R	G	G	G	G	R	G	R	G	G	G	G	G	R	G	G	G	G	R	G	R	G	R	G	R	G	G	G	R	R	G	G	G	G	G	G	G	G	G	G	R	R	G	G	G	G	G
SGENOME_1492759	1492759	R	A	A	R	A	A	A	A	A	A	A	A	A	A	A	A	A	A	A	A	R	A	A	A	A	A	A	A	A	A	A	A	A	R	A	A	A	R	A	A	A	A	A	A	A	A	A	A
SGENOME_1492863	1492863	C	C	C	C	C	C	C	C	Y	C	Y	Y	C	C	Y	C	C	C	C	C	C	C	C	C	C	Y	C	C	C	C	C	C	C	Y	C	C	C	C	C	C	C	C	C	C	C	C	C	C
SGENOME_1494310	1494310	T	T	W	A	W	W	W	A	W	T	T	T	A	T	T	W	T	W	T	T	W	W	W	T	T	T	T	T	T	W	T	T	T	T	W	T	W	W	A	W	T	T	T	T	N	T	T	T
SGENOME_1494341	1494341	T	Y	T	T	T	T	T	T	T	T	T	T	T	C	T	T	T	Y	T	T	T	T	T	T	T	T	T	T	T	T	T	N	T	T	T	C	T	T	T	T	T	Y	Y	T	N	T	T	T
SGENOME_1494347	1494347	N	A	G	G	R	R	R	G	R	G	N	N	G	A	R	R	R	R	A	N	R	R	R	R	A	R	A	N	A	R	N	A	R	A	R	A	G	R	G	R	A	A	R	R	N	G	A	R
SGENOME_1494356	1494356	N	G	R	A	R	R	R	A	R	G	N	N	A	G	G	R	G	R	G	N	R	R	R	G	G	R	G	G	G	R	N	G	G	G	A	G	R	R	A	R	G	G	G	R	N	A	G	G
SGENOME_1495499	1495499	T	T	T	Y	T	T	T	T	N	T	T	N	C	T	T	T	T	T	T	T	Y	T	T	T	T	T	N	T	T	T	T	T	T	T	T	T	T	T	T	T	Y	Y	T	T	T	T	T	T
SGENOME_1495502	1495502	K	K	K	K	K	T	K	T	N	K	T	T	T	T	T	K	T	K	K	T	K	N	T	K	K	T	T	T	T	N	N	N	K	K	T	K	T	N	T	T	K	T	K	N	K	T	T	T
SGENOME_1495588	1495588	C	C	C	C	C	T	Y	C	C	C	C	C	C	Y	C	C	C	C	C	C	Y	C	C	C	C	C	C	Y	C	C	Y	C	Y	Y	Y	C	Y	Y	C	Y	C	Y	C	C	C	T	C	Y
SGENOME_1497281	1497281	A	A	A	A	A	A	A	A	A	A	A	A	A	A	A	A	G	A	N	G	A	A	A	N	A	A	A	A	A	R	A	G	A	A	A	A	A	A	A	A	A	A	A	A	A	A	A	A
SGENOME_1498754	1498754	Y	Y	C	Y	T	C	Y	Y	Y	T	C	T	N	C	N	Y	Y	Y	N	Y	Y	Y	T	C	C	Y	Y	T	C	Y	C	Y	Y	T	N	C	Y	Y	T	C	T	C	T	C	C	C	C	C
SGENOME_1507999	1507999	C	C	C	C	C	C	C	C	C	C	C	Y	Y	C	C	C	C	C	C	Y	C	C	C	C	C	C	C	Y	C	Y	C	Y	C	C	C	C	Y	C	C	C	C	C	C	C	C	C	C	C
SGENOME_1508046	1508046	G	G	G	G	G	G	G	R	G	R	G	R	R	G	R	G	G	G	R	R	R	R	G	G	G	R	G	R	G	G	G	R	G	G	G	G	R	R	G	G	G	G	G	G	G	G	G	G
SGENOME_1508050	1508050	G	G	G	G	G	G	G	R	R	R	G	R	R	G	R	G	G	G	R	R	R	R	G	G	G	R	G	R	G	G	G	R	G	R	G	G	R	R	G	G	G	G	G	G	G	R	G	G
SGENOME_1508076	1508076	T	T	T	T	T	T	T	Y	T	Y	T	Y	Y	T	Y	T	T	T	Y	Y	Y	Y	T	T	T	Y	T	Y	T	T	T	Y	T	T	T	T	Y	Y	T	T	T	T	T	T	T	T	T	T
SGENOME_1519020	1519020	C	C	C	C	C	C	C	C	C	C	C	C	C	C	C	C	C	C	C	C	C	C	C	C	C	C	C	C	Y	C	C	C	C	C	C	C	Y	C	C	C	C	C	C	C	C	C	C	C
SGENOME_1519092	1519092	T	T	T	T	T	T	T	T	T	T	T	T	T	T	T	T	T	Y	T	T	T	T	T	T	T	T	T	T	T	Y	T	T	T	T	T	T	T	T	Y	T	T	T	Y	T	T	T	T	T
SGENOME_1519094	1519094	G	G	G	G	G	G	G	G	G	G	G	G	G	G	G	G	G	R	G	G	G	G	G	G	G	G	G	G	G	R	G	G	G	G	G	G	G	G	R	G	G	G	R	G	G	G	G	G
SGENOME_1519990	1519990	T	T	T	T	Y	T	T	T	T	T	Y	T	T	T	T	T	T	T	T	T	T	T	T	T	T	T	T	T	Y	T	T	T	N	T	T	T	T	T	T	T	Y	T	T	T	T	T	Y	T
SGENOME_1522025	1522025	A	A	A	N	A	A	A	A	R	A	A	G	A	A	A	A	R	A	A	R	N	R	A	A	A	A	N	A	A	A	R	A	A	R	N	A	A	A	A	N	A	R	A	A	A	A	A	N
SGENOME_1522026	1522026	T	T	T	N	T	T	T	T	Y	T	T	C	T	T	T	T	Y	T	T	Y	N	Y	T	T	T	T	T	T	T	T	Y	T	T	Y	N	T	T	T	T	N	T	Y	T	T	T	T	T	N
SGENOME_1529373	1529373	G	G	N	K	G	G	G	G	G	G	G	K	K	G	G	G	G	G	G	G	G	G	G	G	G	G	G	G	G	G	G	G	G	G	N	G	G	K	G	G	N	G	G	G	G	G	G	G
SGENOME_1529385	1529385	Y	Y	T	Y	C	N	C	Y	Y	N	C	C	C	C	N	Y	T	Y	N	Y	Y	Y	C	Y	C	Y	C	C	C	C	C	T	C	C	C	Y	Y	Y	C	Y	N	Y	Y	Y	C	Y	C	C
SGENOME_1529386	1529386	R	R	G	R	R	N	A	R	G	N	R	A	A	A	N	R	G	R	N	R	R	R	R	R	R	R	G	R	A	A	A	G	N	R	A	R	R	R	R	R	N	R	R	R	N	R	R	A
SGENOME_1535451	1535451	C	C	C	M	N	C	C	C	C	C	C	C	N	C	M	C	C	C	M	C	C	C	C	C	C	C	C	C	C	M	C	M	N	C	C	C	C	C	C	C	C	C	C	C	C	N	C	C
SGENOME_1535454	1535454	G	G	R	R	N	G	G	R	G	G	G	G	G	G	G	G	R	R	G	G	G	G	G	G	G	G	G	G	G	G	G	R	N	R	G	G	R	G	G	G	G	G	G	G	G	G	G	G
SGENOME_1547567	1547567	Y	C	C	Y	C	N	Y	N	T	Y	Y	C	Y	C	Y	Y	C	Y	C	C	Y	Y	Y	C	Y	Y	Y	Y	Y	N	Y	C	C	Y	C	N	Y	Y	C	Y	T	Y	Y	Y	Y	Y	Y	Y
SGENOME_1556600	1556600	G	G	G	G	G	G	G	G	G	G	G	G	G	G	G	G	S	G	G	G	G	G	G	S	G	S	G	G	G	G	G	G	G	G	S	G	G	S	G	G	G	G	S	G	G	G	G	G
SGENOME_1556635	1556635	W	T	T	T	T	T	T	T	T	T	T	T	T	T	T	T	T	T	T	T	T	T	T	T	T	T	T	T	T	T	W	T	W	T	T	T	T	T	T	T	T	W	T	T	T	W	T	T
SGENOME_1562178	1562178	G	G	G	G	G	G	R	G	G	G	R	G	G	G	G	R	G	N	G	G	G	G	G	G	G	G	G	G	G	G	G	G	G	G	G	G	G	G	G	G	G	R	G	R	G	A	G	G
SGENOME_1562235	1562235	T	T	Y	Y	Y	Y	Y	N	Y	T	T	Y	N	T	Y	T	T	Y	Y	Y	Y	Y	Y	Y	Y	Y	T	T	T	Y	Y	Y	T	T	Y	T	Y	Y	T	Y	Y	Y	Y	T	Y	T	T	T
SGENOME_1567549	1567549	A	T	T	T	T	T	T	T	T	T	T	T	T	T	T	W	W	T	T	T	T	T	T	T	W	W	T	T	T	A	N	W	T	T	W	T	T	W	A	T	T	W	W	T	T	T	T	T
SGENOME_1567557	1567557	C	C	C	C	C	C	C	C	C	C	C	C	C	C	C	Y	C	C	C	C	C	C	C	C	C	C	C	C	C	C	C	C	C	T	C	C	C	C	C	C	C	Y	C	C	C	C	C	C
SGENOME_1567643	1567643	A	A	W	A	A	A	A	A	A	A	A	N	T	A	A	A	W	W	A	T	W	A	A	A	A	A	A	A	A	A	A	W	A	A	A	A	A	A	A	N	A	W	A	A	A	A	A	A
SGENOME_1567660	1567660	G	G	A	G	G	G	R	A	R	G	G	N	A	G	R	G	R	R	G	A	R	G	G	R	G	R	G	N	G	G	G	R	G	G	N	G	G	R	G	G	G	R	G	G	G	R	G	R
SGENOME_1571092	1571092	T	T	T	T	T	T	T	Y	T	T	T	T	Y	N	T	T	T	C	T	T	T	Y	T	T	T	Y	T	Y	T	T	Y	T	T	Y	T	T	T	T	T	Y	T	Y	T	T	T	T	T	T
SGENOME_1578875	1578875	T	Y	T	T	T	T	T	Y	T	T	T	Y	Y	T	T	T	T	N	T	T	Y	T	T	T	T	T	T	N	T	T	Y	T	T	T	T	T	Y	T	T	T	N	Y	T	T	T	T	T	T
SGENOME_1592876	1592876	C	C	Y	C	N	C	C	C	C	C	N	C	Y	C	C	C	N	C	C	C	C	C	C	C	C	Y	N	C	C	Y	T	Y	T	C	C	C	T	T	C	C	C	Y	C	C	C	C	C	C
SGENOME_1592952	1592952	N	C	C	C	C	Y	C	C	C	C	N	C	C	C	C	C	C	Y	C	C	C	C	C	C	C	C	C	C	C	C	C	C	C	C	C	C	C	C	Y	C	C	C	C	C	N	C	C	C
SGENOME_1600773	1600773	C	Y	Y	C	N	C	C	C	N	C	C	N	Y	C	Y	N	Y	C	Y	C	Y	N	C	C	C	Y	C	C	C	C	C	C	N	C	C	N	C	Y	C	C	C	C	C	C	N	N	C	C
SGENOME_1606092	1606092	Y	C	C	C	C	Y	C	C	C	C	Y	C	C	C	C	C	C	C	C	C	C	C	C	C	C	C	Y	C	Y	C	C	C	N	C	N	C	C	C	N	C	C	C	C	C	C	C	Y	C
SGENOME_1609810	1609810	C	C	M	C	N	M	C	C	C	A	N	C	C	C	A	C	M	C	M	C	C	C	N	C	N	M	N	C	N	C	C	M	C	M	N	C	C	M	C	M	C	C	C	C	C	C	N	C
SGENOME_1610018	1610018	G	G	G	G	G	G	G	G	G	G	G	R	R	G	G	G	G	G	G	G	G	G	G	G	R	G	G	G	G	G	G	G	G	G	G	G	G	G	G	G	R	G	G	G	R	G	G	G
SGENOME_1610081	1610081	G	G	G	G	G	G	G	G	R	G	G	G	G	G	G	G	G	G	G	G	G	G	G	G	G	R	G	G	G	G	R	G	R	G	G	G	G	R	G	G	G	R	G	G	G	G	G	R
SGENOME_1620826	1620826	G	R	G	G	N	G	G	R	G	R	G	R	R	R	R	G	G	G	R	R	R	R	G	R	G	G	G	R	G	R	G	G	G	G	G	N	G	G	G	G	N	G	R	G	N	G	G	R
SGENOME_1623311	1623311	R	G	A	G	R	G	A	R	N	G	R	N	A	G	A	R	A	G	A	A	A	N	G	A	G	A	G	A	G	A	G	A	G	A	A	G	A	A	R	G	R	A	A	G	N	G	G	G
SGENOME_1635765	1635765	C	C	C	C	C	C	C	M	C	C	C	M	C	C	M	C	C	C	M	C	C	C	C	C	C	M	C	C	C	C	C	C	C	C	C	C	N	M	C	A	C	C	M	C	C	C	M	C
SGENOME_1635784	1635784	T	W	W	T	T	T	T	W	T	T	T	W	W	T	T	T	W	T	T	T	W	N	W	T	T	W	T	T	T	W	T	W	T	T	T	T	W	W	T	T	T	W	W	T	T	T	T	W
SGENOME_1635835	1635835	T	T	T	N	T	T	T	T	T	T	W	T	N	T	T	T	T	T	T	W	T	T	T	T	T	T	T	T	W	T	T	W	T	W	T	T	T	T	T	T	T	T	W	T	T	T	T	T
SGENOME_1639471	1639471	T	T	T	T	T	T	T	T	T	T	Y	T	Y	N	T	T	T	Y	T	T	T	T	T	T	T	T	Y	T	Y	T	T	Y	T	T	T	N	T	T	T	T	T	T	T	T	T	T	T	T
SGENOME_1639483	1639483	T	T	T	T	T	T	T	T	T	T	T	Y	T	N	T	T	T	T	T	T	Y	T	T	T	T	T	T	T	T	T	T	T	T	T	T	N	Y	T	T	T	T	Y	Y	T	T	T	T	T
SGENOME_1639539	1639539	C	C	C	Y	Y	N	N	Y	C	Y	Y	C	Y	N	Y	C	Y	N	Y	C	N	C	Y	N	Y	C	C	N	Y	Y	C	C	N	C	C	N	C	C	C	C	Y	C	Y	N	Y	Y	C	C
SGENOME_1639542	1639542	C	N	Y	C	C	C	C	C	N	C	C	C	C	N	C	C	C	C	Y	C	C	C	C	C	C	N	C	C	C	C	N	C	C	C	C	N	Y	N	C	C	C	C	C	C	C	Y	C	C
SGENOME_1639554	1639554	C	C	C	C	C	C	Y	C	C	C	C	Y	C	N	C	C	C	C	Y	C	C	C	Y	Y	C	C	C	C	C	C	C	C	C	C	C	N	Y	C	C	C	C	C	C	C	Y	Y	C	Y
SGENOME_1639570	1639570	C	C	C	C	C	C	C	C	C	C	C	C	M	N	C	C	C	M	C	C	C	C	C	C	C	C	C	C	C	C	C	M	C	C	C	N	C	C	C	C	C	C	C	C	C	C	C	C
SGENOME_1639575	1639575	G	G	G	S	G	N	G	G	G	G	G	G	S	N	G	G	G	G	G	G	G	G	S	G	G	G	G	G	G	G	G	G	G	G	G	N	G	G	G	G	G	G	G	G	S	S	G	G
SGENOME_1643886	1643886	W	A	A	A	W	W	A	A	A	A	W	A	A	A	A	A	A	A	A	A	A	A	W	A	W	A	W	A	W	A	A	A	A	A	A	A	A	A	W	A	W	A	A	A	A	A	W	W
SGENOME_1643994	1643994	Y	Y	Y	C	C	C	C	C	C	C	C	C	Y	C	Y	C	Y	C	C	C	Y	C	C	C	C	C	C	C	C	C	C	C	C	C	C	C	C	Y	C	C	C	C	Y	C	C	C	C	C
SGENOME_1644000	1644000	C	C	C	C	C	C	C	Y	C	C	C	C	C	C	C	C	C	C	C	C	C	C	C	C	C	Y	C	C	C	C	C	Y	C	C	C	C	C	C	C	C	Y	C	C	C	C	C	C	C
SGENOME_1655755	1655755	C	C	Y	C	C	C	C	C	C	C	Y	C	C	C	C	C	Y	Y	C	Y	C	C	C	C	C	Y	C	Y	C	C	C	C	C	C	C	C	C	C	C	Y	C	C	C	C	C	C	Y	C
SGENOME_1655772	1655772	Y	Y	C	Y	Y	Y	Y	T	Y	C	Y	Y	C	Y	Y	Y	N	Y	Y	Y	Y	Y	Y	Y	Y	Y	Y	Y	Y	Y	C	N	C	Y	Y	Y	Y	C	Y	Y	Y	N	Y	Y	C	Y	Y	Y
SGENOME_1660581	1660581	C	N	N	T	T	T	T	Y	T	Y	T	T	Y	T	N	T	T	T	T	T	Y	N	N	T	T	Y	T	Y	T	T	Y	Y	T	T	T	N	N	T	T	T	T	Y	T	T	T	T	T	T
SGENOME_1669477	1669477	C	Y	Y	C	C	C	N	C	N	N	C	C	Y	C	C	Y	Y	C	C	N	C	N	C	Y	Y	C	C	C	C	Y	N	C	N	C	N	C	C	C	C	Y	C	C	Y	C	N	C	C	C
SGENOME_1688051	1688051	T	T	T	N	K	K	T	T	T	T	K	T	T	T	T	T	T	T	T	T	T	T	N	T	K	T	K	T	K	T	N	T	T	T	T	T	T	T	K	T	T	T	T	T	K	T	K	K
SGENOME_1688163	1688163	T	T	T	N	T	T	T	T	T	T	Y	T	T	T	T	T	T	T	T	T	T	T	T	T	T	T	Y	T	Y	T	T	T	T	T	T	T	T	T	T	T	T	T	T	T	Y	T	Y	T
SGENOME_1688166	1688166	G	G	G	N	G	G	G	G	G	G	R	G	G	G	G	G	G	G	G	G	G	G	G	G	G	G	R	G	R	G	G	G	G	G	G	G	G	G	G	G	G	G	G	G	R	G	R	G
SGENOME_1694758	1694758	C	C	C	C	C	C	C	C	C	C	C	C	C	C	C	C	C	C	C	C	C	C	M	C	C	C	C	C	C	C	C	C	C	C	C	C	C	C	M	C	C	C	C	C	C	C	M	M
SGENOME_1694787	1694787	T	T	T	T	T	T	T	T	T	T	T	T	T	C	Y	T	Y	T	T	T	T	T	T	T	T	T	T	T	T	Y	T	T	T	T	T	T	T	T	T	T	T	T	T	T	T	Y	T	T
SGENOME_1699679	1699679	T	A	T	W	W	A	W	W	W	W	W	A	W	W	W	N	W	W	W	W	W	W	W	N	W	W	W	W	A	W	W	W	W	A	A	A	W	W	W	W	W	W	A	A	A	A	W	W
SGENOME_1699682	1699682	G	G	G	G	G	G	G	G	G	G	G	G	G	G	G	G	G	R	G	G	G	G	G	G	G	G	G	G	G	G	R	G	R	G	R	G	G	R	G	G	G	R	G	G	G	G	G	G
SGENOME_1701354	1701354	C	Y	C	C	C	Y	C	C	C	N	Y	C	C	C	C	C	C	C	C	C	C	C	Y	C	Y	C	N	C	Y	C	C	C	C	C	C	C	C	C	Y	C	Y	C	C	C	T	C	Y	Y
SGENOME_1706293	1706293	R	G	G	G	G	G	G	G	G	G	G	G	G	G	G	G	G	G	R	G	G	G	G	G	G	G	R	G	G	G	G	G	G	G	G	G	G	G	R	G	G	G	G	G	G	G	R	R
SGENOME_1706306	1706306	G	N	G	R	G	G	N	R	N	N	G	N	G	G	G	G	N	R	G	G	G	N	G	G	G	G	G	G	G	G	G	G	G	N	G	G	G	G	G	R	G	G	G	G	G	R	G	G
SGENOME_1706929	1706929	R	G	G	G	G	G	N	R	N	G	R	R	G	G	G	G	R	G	R	R	R	G	A	N	G	G	R	R	G	G	G	R	G	A	G	G	R	R	A	G	G	R	G	R	G	G	G	G
SGENOME_1707035	1707035	A	A	A	A	A	A	A	A	A	A	A	A	A	A	A	A	A	R	A	A	A	A	A	A	A	A	A	A	A	A	A	A	A	A	A	R	A	A	A	A	A	A	A	A	A	A	A	A
SGENOME_1707667	1707667	A	A	A	R	A	A	R	R	A	A	A	A	A	A	A	A	A	A	A	A	R	A	A	A	A	A	N	A	A	A	A	A	A	A	A	A	A	A	A	A	A	R	A	N	A	A	A	R
SGENOME_1707678	1707678	R	R	R	G	G	G	G	G	R	G	G	G	G	G	G	G	R	G	G	G	G	G	G	G	G	R	N	G	R	G	G	G	G	G	G	G	G	R	G	R	G	G	G	G	R	G	G	G
SGENOME_1707705	1707705	W	T	T	W	T	N	T	T	T	T	T	W	W	T	T	T	T	T	T	T	W	T	T	W	T	T	N	W	T	W	T	W	W	W	T	N	W	T	T	T	T	T	T	N	W	N	T	T
SGENOME_1707774	1707774	G	G	G	R	G	G	R	R	G	G	G	G	G	G	G	G	G	G	G	G	R	G	G	G	G	G	N	G	G	G	G	G	G	G	G	G	G	G	G	G	G	R	G	N	G	G	G	R
SGENOME_1721633	1721633	G	G	G	G	R	A	G	R	G	G	R	G	N	R	R	G	N	R	G	G	N	G	N	R	R	N	R	R	R	G	G	G	R	R	G	G	N	G	R	G	R	R	R	G	R	R	G	A
SGENOME_1731144	1731144	Y	T	Y	Y	T	T	Y	Y	N	C	T	T	Y	T	N	Y	Y	Y	C	Y	Y	T	N	Y	T	C	T	Y	T	Y	Y	Y	N	Y	C	T	Y	C	T	C	T	Y	T	T	Y	T	T	N
SGENOME_1751058	1751058	Y	C	C	C	N	C	Y	N	C	C	C	C	C	C	C	N	C	C	C	C	C	C	C	C	C	C	C	C	C	C	C	C	C	Y	C	C	C	C	C	C	C	C	C	C	C	C	C	C
SGENOME_1753514	1753514	A	A	A	R	A	A	A	A	A	A	A	A	A	A	R	A	A	A	R	A	A	A	A	A	A	A	A	A	A	A	A	A	A	A	A	A	A	A	A	A	A	A	R	A	A	A	A	A
SGENOME_1757916	1757916	T	T	T	K	T	T	T	T	T	T	T	T	K	T	N	T	K	T	T	T	T	T	T	T	T	T	T	G	T	K	T	K	T	T	T	T	T	K	T	T	T	T	T	T	T	T	T	T
SGENOME_1759889	1759889	C	C	Y	C	C	C	C	C	C	C	C	C	C	C	C	C	Y	C	Y	C	C	C	C	C	C	Y	Y	C	C	Y	C	C	C	C	C	C	C	Y	C	C	C	C	C	C	C	C	C	C
SGENOME_1759902	1759902	C	C	C	M	C	C	C	M	C	C	N	M	M	C	C	C	C	C	C	M	C	C	C	M	C	C	C	C	C	C	C	M	C	C	C	N	M	C	C	C	C	M	C	C	N	C	M	C
SGENOME_1759949	1759949	C	C	Y	C	C	C	C	Y	C	C	C	C	C	C	C	C	C	C	C	C	Y	Y	Y	C	C	Y	C	C	C	C	C	Y	C	C	Y	C	C	Y	C	C	Y	C	C	C	C	C	C	Y
SGENOME_1767314	1767314	C	C	C	C	Y	C	C	C	C	C	Y	C	C	C	C	C	C	C	C	C	C	C	C	C	N	C	T	C	T	C	C	C	C	C	C	C	C	C	C	C	Y	C	C	C	C	C	C	C
SGENOME_1767329	1767329	A	A	A	A	A	A	N	A	N	A	A	A	A	G	A	A	A	R	A	A	A	A	A	R	A	A	A	A	A	A	A	A	A	R	A	A	A	A	A	A	A	R	R	N	A	R	A	R
SGENOME_1771017	1771017	G	G	G	K	T	G	G	G	G	G	G	G	K	G	G	G	G	G	G	G	G	G	G	G	K	G	G	G	G	K	G	K	G	G	K	G	K	G	N	N	G	G	G	G	G	G	G	G
SGENOME_1771027	1771027	G	G	G	K	G	G	G	G	G	G	G	G	G	G	G	G	K	G	K	K	K	G	G	G	G	G	G	G	G	G	G	K	G	G	K	G	G	G	G	G	G	G	G	G	G	G	G	G
SGENOME_1771758	1771758	A	A	W	A	A	A	A	A	A	A	A	A	A	A	A	A	A	A	A	W	A	A	A	A	A	W	A	A	A	W	A	W	A	A	A	N	W	W	A	A	A	W	A	A	A	A	A	A
SGENOME_1792339	1792339	A	A	A	A	A	A	A	A	A	A	W	A	A	A	A	A	A	A	A	A	A	A	W	A	A	A	W	A	W	A	A	A	A	A	A	N	A	A	A	A	A	A	A	A	W	A	W	A
SGENOME_1794183	1794183	A	A	A	A	W	A	W	A	A	A	A	A	A	A	A	A	A	A	A	A	A	W	W	W	W	A	A	A	A	A	A	A	A	A	A	A	A	W	W	A	W	A	A	A	A	A	A	W
SGENOME_1794187	1794187	R	A	R	A	A	A	R	R	A	A	R	A	R	A	A	R	A	R	A	A	R	A	A	A	A	R	A	R	A	A	A	R	A	A	A	A	R	R	A	A	A	R	R	A	A	A	A	A
SGENOME_1794212	1794212	W	A	A	A	A	N	W	W	A	W	N	N	W	A	A	A	A	A	W	A	A	A	A	A	W	W	A	A	N	A	A	A	W	W	A	A	A	A	A	W	A	A	W	A	A	A	N	W
SGENOME_1813580	1813580	R	G	R	G	G	G	G	G	G	G	G	G	G	G	R	G	G	G	R	R	G	G	G	G	G	R	G	G	G	R	G	R	G	G	G	G	G	R	G	G	G	R	G	R	G	G	G	G
SGENOME_1813640	1813640	A	A	A	A	A	A	A	R	A	A	A	N	G	A	A	A	N	A	R	A	R	R	A	A	N	R	A	A	A	A	R	R	R	A	A	A	R	A	N	A	A	R	A	A	A	A	R	A
SGENOME_1813685	1813685	C	C	C	C	C	C	C	C	C	C	Y	N	T	C	C	C	N	C	Y	C	Y	Y	C	C	N	Y	C	C	C	C	Y	Y	Y	C	C	C	Y	C	N	C	C	Y	C	C	C	C	Y	Y
SGENOME_1817766	1817766	C	C	C	C	N	C	C	C	C	C	Y	C	C	C	C	C	Y	Y	C	C	C	Y	Y	Y	T	C	C	C	C	C	C	Y	C	C	C	C	C	Y	C	C	C	Y	C	Y	C	C	C	C
SGENOME_1817811	1817811	S	N	G	G	N	G	S	S	G	N	S	G	N	G	G	S	G	S	S	G	G	G	G	G	G	S	N	G	G	S	G	S	G	G	S	G	G	G	C	G	G	G	S	G	G	S	G	G
SGENOME_1818208	1818208	T	C	Y	C	N	C	C	C	C	N	C	C	Y	C	C	C	C	C	C	T	C	Y	C	Y	C	C	C	C	Y	C	Y	Y	C	Y	Y	C	T	C	C	C	C	C	Y	N	C	C	C	C
SGENOME_1818247	1818247	G	G	G	G	G	R	G	G	G	N	R	G	G	G	G	G	G	G	G	G	G	G	R	G	R	G	R	G	R	G	G	G	G	G	G	G	G	G	G	G	R	G	G	N	R	G	R	R
SGENOME_1818261	1818261	G	G	G	G	G	S	G	G	G	N	G	G	G	G	S	G	G	G	N	G	G	G	G	G	G	G	S	G	S	G	G	G	G	G	G	G	G	G	G	G	G	G	S	N	G	G	G	G
SGENOME_1819543	1819543	C	C	C	C	C	C	C	C	C	C	C	C	C	C	C	C	C	C	C	C	C	C	C	C	C	C	C	C	C	C	C	C	C	C	C	Y	C	C	C	C	Y	C	C	C	Y	C	C	C
SGENOME_1819561	1819561	C	C	C	C	C	C	C	C	C	C	C	C	C	C	C	C	C	C	C	C	C	C	C	C	C	C	C	C	C	C	C	C	C	C	C	Y	C	C	C	C	Y	C	C	C	Y	C	C	C
SGENOME_1822396	1822396	A	A	A	A	A	A	A	A	A	A	A	A	A	A	A	A	A	A	A	A	A	A	A	A	A	A	A	A	A	A	A	A	A	A	A	N	A	R	A	A	A	A	A	A	A	A	A	A
SGENOME_1827053	1827053	R	N	R	G	G	G	G	N	G	G	G	A	G	N	R	G	G	G	G	R	G	G	G	G	G	G	G	N	G	R	G	R	G	G	R	G	R	G	G	R	G	G	G	G	G	G	G	G
SGENOME_1829274	1829274	C	C	C	C	C	Y	C	C	C	C	Y	C	C	C	C	C	C	C	C	C	C	C	Y	C	C	C	Y	C	Y	C	C	C	C	C	C	C	C	C	Y	C	Y	C	C	C	Y	C	Y	Y
SGENOME_1829316	1829316	Y	C	C	Y	C	C	C	C	C	Y	C	Y	Y	C	Y	Y	C	C	C	Y	Y	Y	Y	Y	C	C	C	Y	C	Y	C	Y	C	Y	C	C	Y	Y	Y	Y	Y	C	C	C	C	C	C	C
SGENOME_1829334	1829334	T	T	W	T	W	T	T	W	T	W	T	T	T	T	W	W	T	T	T	T	T	W	T	T	T	T	T	T	W	T	W	T	T	T	T	T	T	T	W	T	T	T	T	W	T	T	T	W
SGENOME_1829336	1829336	C	C	C	C	C	C	Y	C	C	C	C	C	Y	Y	C	C	C	C	C	C	C	C	C	C	C	C	C	C	Y	Y	C	C	C	C	C	C	C	C	Y	C	C	C	C	C	C	C	C	Y
SGENOME_1832475	1832475	G	G	G	R	R	G	G	R	G	G	G	R	G	G	R	G	G	R	R	G	G	G	R	R	G	R	G	G	R	R	G	G	G	R	R	G	R	R	R	G	G	R	G	G	G	G	R	R
SGENOME_1832510	1832510	A	R	R	R	A	A	R	A	A	A	A	A	A	A	R	A	A	A	R	A	A	A	A	A	A	A	A	A	A	A	A	R	A	R	A	A	A	A	A	R	A	A	A	A	A	A	A	R
SGENOME_1835854	1835854	W	W	W	W	W	T	W	W	W	W	T	T	W	T	W	W	W	T	W	W	W	W	W	W	W	W	T	W	T	W	T	W	W	W	W	T	W	W	W	W	W	W	W	T	T	T	T	W
SGENOME_1835863	1835863	S	C	C	C	C	C	C	C	S	C	C	C	C	C	S	C	C	C	C	C	C	C	C	C	C	C	C	C	C	C	C	C	C	C	C	C	C	C	C	C	C	C	C	C	S	C	C	C
SGENOME_1835948	1835948	T	Y	Y	T	Y	Y	Y	Y	Y	T	Y	T	Y	T	Y	T	Y	Y	Y	Y	T	T	T	Y	T	Y	T	Y	T	T	Y	Y	Y	Y	T	T	Y	T	T	T	T	T	T	Y	Y	T	Y	Y
SGENOME_1836132	1836132	G	N	G	G	G	G	G	N	G	G	G	N	G	G	G	G	G	R	G	G	G	G	G	R	G	G	G	N	R	R	G	G	G	G	G	N	G	G	G	G	N	R	G	G	G	G	G	G
SGENOME_1838544	1838544	Y	C	Y	C	C	C	C	C	C	Y	Y	C	C	C	Y	C	Y	C	Y	C	C	C	C	C	C	Y	C	C	C	Y	C	Y	C	C	Y	N	C	Y	Y	C	C	Y	C	C	C	N	C	C
SGENOME_1839282	1839282	C	C	S	S	C	C	C	S	S	S	C	S	S	C	S	C	S	C	S	S	S	C	C	C	C	S	C	C	C	C	S	S	S	S	C	C	C	S	C	S	C	C	S	S	S	C	C	C
SGENOME_1839401	1839401	C	C	Y	Y	C	C	C	C	N	N	C	C	Y	C	C	C	C	C	C	C	Y	C	C	C	C	C	C	C	C	C	C	C	C	C	C	C	Y	C	C	C	C	C	C	C	N	C	C	C
SGENOME_1847727	1847727	C	C	Y	Y	C	N	C	C	Y	C	C	C	C	N	Y	Y	Y	C	Y	Y	Y	N	Y	Y	Y	Y	C	N	C	Y	N	Y	C	Y	N	N	C	Y	C	C	C	Y	Y	N	C	Y	C	C
SGENOME_1848107	1848107	R	G	G	G	G	G	R	G	R	G	G	G	R	G	G	G	G	G	R	G	G	G	G	G	G	G	G	G	G	G	G	R	G	G	G	G	G	G	G	G	G	G	G	G	G	G	G	G
SGENOME_1848146	1848146	W	W	T	T	T	T	T	W	W	W	T	W	T	T	W	W	T	W	W	T	W	W	W	W	W	W	T	T	T	W	W	W	T	W	T	T	W	W	W	T	T	W	W	T	T	T	T	T
SGENOME_1848211	1848211	G	G	G	G	G	G	R	G	R	G	G	G	G	G	G	R	G	G	G	G	G	R	G	G	G	G	G	G	G	G	G	G	G	R	G	G	G	G	G	R	R	G	G	G	G	G	G	G
SGENOME_1851035	1851035	R	R	G	G	G	G	G	R	G	G	G	G	G	R	G	G	R	G	G	R	R	G	G	G	G	G	G	G	G	G	R	R	G	G	G	G	G	G	G	G	G	G	R	R	R	R	G	G
SGENOME_1851151	1851151	Y	Y	Y	Y	C	C	C	C	Y	Y	Y	C	Y	C	Y	C	C	Y	Y	C	Y	Y	C	C	C	C	C	C	C	C	C	C	C	C	C	Y	Y	C	C	T	C	C	C	Y	N	C	C	T
SGENOME_1851320	1851320	G	G	G	G	G	G	G	G	G	G	G	G	G	G	G	G	G	G	G	G	G	G	G	G	G	G	G	G	G	G	G	G	G	R	G	G	G	G	R	G	R	G	G	G	G	G	G	G
SGENOME_1851378	1851378	C	C	C	C	C	C	Y	C	C	C	C	C	C	C	C	C	C	Y	C	Y	C	C	Y	C	Y	C	C	C	C	C	C	Y	Y	Y	C	Y	C	Y	C	C	C	C	Y	C	C	C	C	C
SGENOME_1851397	1851397	Y	Y	Y	Y	Y	Y	T	Y	Y	Y	Y	Y	Y	Y	Y	T	T	Y	Y	Y	Y	Y	Y	Y	Y	Y	Y	Y	Y	Y	Y	Y	Y	Y	T	T	Y	Y	Y	Y	Y	Y	Y	Y	Y	Y	Y	Y
SGENOME_1851787	1851787	M	C	C	C	C	A	M	M	C	C	C	C	M	A	M	M	C	M	M	C	C	M	M	C	M	M	C	M	N	M	M	C	M	M	C	C	M	M	M	M	M	M	M	M	C	M	C	N
SGENOME_1851862	1851862	R	R	R	R	R	G	G	R	G	G	G	G	R	G	R	G	R	G	R	G	R	R	G	G	G	R	G	R	G	G	G	G	G	G	R	G	R	R	G	G	G	R	R	G	G	R	G	G
SGENOME_1857526	1857526	Y	C	Y	C	C	C	C	C	C	C	C	C	C	C	C	C	C	C	C	C	C	C	C	C	C	C	C	C	C	C	C	C	C	Y	C	C	C	C	C	C	C	Y	C	C	C	C	C	Y
SGENOME_1857534	1857534	C	C	C	N	N	C	C	N	C	C	C	N	C	C	C	N	C	C	Y	C	N	C	C	T	N	Y	C	C	C	C	C	Y	C	C	C	C	Y	Y	Y	N	C	C	N	C	C	C	C	C
SGENOME_1861341	1861341	G	G	G	R	G	G	R	R	G	R	G	R	G	N	N	G	G	G	R	G	R	G	G	G	G	G	G	G	G	R	G	R	G	R	G	G	R	G	G	G	G	G	G	G	G	G	G	G
SGENOME_1861383	1861383	G	G	G	G	G	G	G	G	R	G	G	G	G	G	G	R	G	G	G	G	G	G	G	G	G	G	G	G	G	R	G	R	G	G	R	G	G	G	G	G	G	G	G	G	G	G	G	G
SGENOME_1861391	1861391	K	G	G	G	G	G	G	G	G	G	G	G	G	G	G	G	G	G	G	G	G	G	G	G	G	G	G	G	G	G	K	G	G	G	G	G	G	G	G	G	G	G	K	G	G	G	G	G
SGENOME_1866483	1866483	A	R	G	G	G	G	G	G	G	G	G	G	G	G	G	G	G	G	G	G	G	G	G	G	G	G	G	G	G	N	G	G	G	R	G	N	N	G	G	R	G	R	G	G	G	G	G	G
SGENOME_1866561	1866561	G	G	G	G	G	G	R	G	R	N	G	G	N	G	N	G	G	G	G	G	G	G	G	G	N	G	G	N	G	G	G	G	G	G	G	G	N	G	N	G	G	G	R	G	G	G	G	G
SGENOME_1875121	1875121	T	T	T	T	T	T	T	K	T	T	T	T	T	T	T	T	T	T	T	G	T	T	T	K	T	K	T	T	T	T	T	T	T	T	N	T	G	T	T	T	T	T	T	K	T	T	T	T
SGENOME_1875124	1875124	G	G	A	A	G	G	G	G	G	A	G	G	G	G	R	G	G	G	A	G	G	G	G	G	N	R	G	G	G	R	A	G	G	G	R	G	G	A	G	G	G	A	G	G	G	G	G	G
SGENOME_1875137	1875137	C	C	C	C	C	N	C	Y	C	C	C	C	T	C	Y	C	C	C	C	C	C	T	C	Y	C	C	C	C	C	Y	C	Y	C	C	Y	C	C	C	C	C	C	C	C	C	C	C	C	C
SGENOME_1877250	1877250	G	G	S	G	G	G	G	G	G	G	G	N	G	G	G	G	G	G	G	G	G	G	G	N	G	S	G	G	G	G	G	S	G	G	G	G	G	G	G	G	G	S	S	G	G	G	G	S
SGENOME_1877262	1877262	G	G	G	G	G	G	N	G	S	S	N	N	G	G	G	S	G	N	G	G	G	S	N	G	G	S	S	G	G	G	G	G	N	G	G	G	G	G	N	G	G	G	G	G	C	G	N	N
SGENOME_1885336	1885336	Y	N	N	T	T	T	Y	T	T	T	T	T	Y	Y	T	T	Y	T	T	T	T	T	T	N	T	Y	T	Y	T	T	Y	Y	T	Y	T	T	T	Y	Y	T	Y	T	Y	Y	Y	T	T	Y
SGENOME_1897351	1897351	G	G	R	G	G	G	G	G	G	G	G	G	G	G	G	G	G	G	G	G	R	G	G	G	G	R	G	G	G	G	G	G	G	G	G	G	R	R	N	R	G	G	G	G	R	G	G	G
SGENOME_1897363	1897363	C	Y	C	C	C	Y	C	C	C	C	Y	C	C	C	C	C	C	C	C	C	C	C	C	C	C	C	Y	C	Y	C	C	C	C	C	C	C	C	C	C	C	C	C	C	C	Y	C	Y	C
SGENOME_1897367	1897367	R	G	G	G	G	G	G	G	G	G	G	G	G	G	R	G	G	R	G	G	G	G	G	G	G	G	G	G	G	G	G	G	G	G	G	G	G	G	G	G	G	G	G	G	G	G	G	A
SGENOME_1897378	1897378	Y	T	Y	T	T	T	T	Y	T	Y	Y	T	Y	T	Y	T	Y	T	Y	T	T	T	T	T	T	Y	T	T	T	Y	T	Y	T	T	Y	T	Y	Y	T	T	T	Y	T	T	T	T	T	T
SGENOME_1897422	1897422	G	G	G	G	R	G	G	R	G	G	G	G	R	G	G	G	R	G	G	G	R	G	G	R	R	G	G	R	G	G	G	G	G	R	R	G	G	G	G	G	G	G	G	G	G	G	G	G
SGENOME_1897444	1897444	T	T	T	T	Y	T	T	Y	T	T	T	T	Y	T	T	T	Y	T	T	T	Y	T	T	Y	Y	T	T	Y	T	T	T	T	T	Y	Y	T	T	T	T	T	T	T	T	T	T	T	T	T
SGENOME_1897448	1897448	C	C	M	C	C	C	C	C	C	C	C	C	C	C	C	C	C	C	C	C	M	C	C	C	C	M	C	C	C	C	C	C	C	C	C	C	M	M	C	C	C	C	C	C	M	C	C	C
SGENOME_1897453	1897453	C	C	Y	C	C	C	C	C	C	C	C	C	C	C	C	C	C	C	C	C	Y	C	Y	C	C	Y	C	C	C	C	C	C	C	C	C	C	Y	Y	C	C	C	C	C	C	Y	C	C	C
SGENOME_1900805	1900805	G	G	N	G	G	A	G	G	G	G	R	G	G	G	G	G	G	G	G	G	G	G	G	G	G	G	R	G	A	G	G	G	G	G	G	G	G	G	G	G	G	G	G	G	G	G	R	G
SGENOME_1907389	1907389	T	T	T	T	Y	T	T	T	T	Y	T	T	T	N	T	Y	T	T	T	T	Y	T	T	Y	T	Y	Y	T	T	Y	T	T	T	T	T	T	T	T	N	Y	T	T	Y	T	N	N	T	T
SGENOME_1910838	1910838	G	G	G	G	G	G	G	G	G	G	G	G	G	G	A	G	G	G	R	G	G	G	G	G	G	G	G	G	G	G	N	G	R	G	G	G	G	G	G	G	G	N	G	G	G	G	G	G
SGENOME_1916300	1916300	C	C	C	C	Y	C	N	C	C	C	C	C	C	C	C	C	C	C	C	C	C	C	Y	C	C	T	Y	C	Y	C	C	C	T	C	C	C	C	Y	C	C	C	C	C	C	N	C	C	C
SGENOME_1916705	1916705	C	C	C	C	Y	C	C	C	C	C	C	C	C	Y	C	Y	C	C	C	C	Y	C	C	C	C	C	C	Y	C	C	Y	C	C	C	C	Y	C	C	C	C	C	C	C	Y	C	C	C	C
SGENOME_1916729	1916729	R	G	G	G	G	G	G	R	G	G	G	G	G	G	G	G	G	G	G	G	R	G	G	G	G	G	G	G	G	G	G	R	G	R	G	G	R	G	G	G	G	R	G	G	G	G	G	G
SGENOME_1916792	1916792	W	W	W	T	T	W	T	T	T	T	T	T	T	T	T	T	W	T	T	W	T	T	T	T	T	W	T	T	T	W	T	W	T	T	T	T	T	W	T	T	T	T	T	T	T	T	T	T
SGENOME_1916803	1916803	Y	Y	Y	C	Y	Y	C	C	C	C	C	C	C	C	C	C	Y	C	C	Y	C	C	C	C	C	Y	C	C	C	Y	C	Y	C	C	C	C	C	Y	C	C	C	C	C	C	C	C	C	C
SGENOME_1922562	1922562	T	T	T	T	N	T	N	T	T	T	T	T	T	T	W	T	T	T	T	T	T	W	T	W	N	W	T	T	T	T	T	T	T	N	T	T	T	T	N	T	N	T	W	T	T	N	T	T
SGENOME_1922568	1922568	T	T	T	T	T	T	T	W	W	T	T	T	T	T	W	T	T	T	T	W	W	T	T	T	T	W	T	W	T	T	T	T	W	T	T	T	T	W	T	W	T	T	T	T	T	T	W	T
SGENOME_1922578	1922578	A	A	A	A	A	A	A	R	A	R	A	A	A	A	A	A	A	A	A	A	A	A	A	A	A	R	A	R	A	A	A	A	A	A	R	A	A	A	A	A	A	A	A	A	R	A	A	A
SGENOME_1923411	1923411	C	C	C	Y	C	C	C	C	C	C	C	C	C	C	C	T	C	C	C	C	T	Y	C	C	C	T	C	C	C	C	C	C	C	C	C	C	C	N	C	C	C	C	C	C	C	C	C	C
SGENOME_1930672	1930672	C	N	C	C	C	C	C	T	C	C	C	T	C	C	C	C	N	C	C	T	C	C	C	C	C	C	C	C	C	C	C	T	C	C	C	C	T	C	C	C	C	C	C	C	C	C	C	C
SGENOME_1934391	1934391	C	C	C	C	Y	C	C	C	C	C	C	C	C	C	Y	C	C	C	Y	C	C	C	C	C	C	C	C	C	C	C	C	C	C	C	C	C	C	Y	Y	C	Y	C	C	C	C	C	C	C
SGENOME_1934421	1934421	G	G	G	G	R	N	G	G	G	G	R	G	G	G	G	G	G	G	G	G	G	G	G	G	R	G	N	G	N	G	G	G	G	G	G	G	G	G	R	G	R	G	G	G	A	G	R	N
SGENOME_1936131	1936131	C	C	C	Y	C	C	C	C	C	C	N	C	Y	N	C	C	C	C	C	C	Y	C	C	C	C	C	N	C	N	C	C	C	C	N	C	N	C	C	C	Y	C	C	C	C	C	N	C	C
SGENOME_1965449	1965449	C	M	C	C	C	C	C	M	C	C	C	C	M	C	M	C	C	C	C	C	C	C	C	C	C	C	C	C	C	C	C	M	C	C	C	C	C	C	C	C	C	C	C	C	C	C	C	C
SGENOME_1965468	1965468	S	S	G	S	G	G	G	S	S	S	G	S	S	G	S	G	S	G	S	G	S	G	G	G	G	G	G	S	G	S	G	G	G	N	G	G	S	G	S	S	G	G	S	G	G	G	G	G
SGENOME_1965545	1965545	T	Y	T	T	T	T	T	Y	T	T	T	T	Y	T	Y	T	T	T	T	N	T	T	T	T	T	T	T	T	T	T	T	Y	T	T	N	T	T	T	T	T	T	T	T	T	T	T	T	T
SGENOME_1965547	1965547	R	G	G	G	G	A	R	R	R	G	G	G	G	R	G	G	R	R	R	G	G	G	G	G	G	G	A	G	A	G	N	G	G	R	N	G	N	A	G	G	G	R	G	G	G	G	G	G
SGENOME_1977795	1977795	A	A	A	A	A	R	A	A	A	A	A	A	A	A	R	A	A	A	R	A	A	A	A	A	A	A	R	A	R	A	A	A	A	A	A	A	A	A	A	A	A	A	A	A	A	A	A	A
SGENOME_1996775	1996775	K	K	T	T	K	T	T	T	K	N	K	K	T	T	N	K	T	K	K	G	K	K	N	N	K	K	K	T	K	K	K	K	T	T	T	K	N	K	K	G	T	K	T	T	K	K	T	K
SGENOME_1998724	1998724	G	R	G	G	G	G	G	G	G	N	G	G	G	N	G	G	R	G	G	N	G	G	G	G	R	G	G	G	G	R	G	G	G	G	N	N	G	R	G	R	G	R	R	G	N	G	G	G
SGENOME_1998731	1998731	C	C	C	C	C	C	C	N	C	C	C	Y	C	C	C	C	C	C	C	N	Y	C	C	C	C	Y	C	C	C	C	C	C	T	C	N	N	C	Y	C	C	C	C	Y	C	N	N	C	Y
SGENOME_1998833	1998833	T	T	T	T	Y	T	T	T	T	T	T	Y	T	T	T	T	T	Y	T	N	T	Y	T	T	T	Y	T	T	T	T	T	T	T	T	N	N	T	T	T	T	T	T	T	T	N	T	T	T
SGENOME_1998843	1998843	A	A	A	A	W	W	A	A	A	A	A	W	A	A	A	W	A	W	N	N	A	W	A	A	A	W	W	A	A	A	A	A	A	A	N	N	A	A	A	A	A	A	A	A	N	A	A	A
SGENOME_2006120	2006120	C	C	C	C	C	C	C	C	C	N	C	C	C	C	C	C	C	C	C	C	C	C	C	C	C	C	C	C	C	C	C	C	C	C	C	C	C	C	C	C	C	C	C	C	C	C	C	C
SGENOME_2018594	2018594	C	C	C	C	C	C	C	C	Y	C	C	C	C	C	Y	C	C	C	C	C	Y	C	Y	C	C	C	C	Y	C	C	C	C	C	C	C	C	C	C	Y	C	C	C	Y	C	C	C	C	C
SGENOME_2018656	2018656	R	G	G	G	R	G	G	G	G	G	G	G	G	G	G	G	G	G	G	G	G	G	G	G	G	G	G	G	G	G	G	G	G	G	G	G	G	G	G	G	R	G	R	G	G	G	G	G
SGENOME_2018673	2018673	Y	Y	Y	Y	C	Y	C	C	N	N	C	Y	Y	C	C	C	Y	Y	Y	Y	C	Y	C	Y	C	C	C	C	C	C	Y	C	C	Y	C	C	Y	C	C	Y	C	Y	Y	C	Y	Y	C	C
SGENOME_2018682	2018682	C	C	C	C	Y	C	C	C	C	C	C	C	C	C	C	C	C	C	C	C	C	C	C	C	C	C	C	C	C	C	C	C	C	C	C	C	C	C	C	C	C	C	C	C	C	C	C	Y
SGENOME_2018694	2018694	Y	Y	C	C	C	C	C	C	C	C	C	Y	Y	C	C	C	Y	C	C	Y	C	C	C	Y	C	C	C	C	C	C	C	C	C	C	C	C	Y	C	C	C	C	C	Y	Y	C	C	C	C
SGENOME_2019557	2019557	T	T	T	T	T	T	T	T	T	T	T	T	T	N	T	T	T	T	T	T	Y	T	T	T	T	T	N	T	N	T	N	T	T	T	T	N	T	T	T	T	T	T	T	T	T	T	T	T
SGENOME_2027158	2027158	C	C	C	Y	C	Y	Y	Y	C	C	Y	C	C	N	C	C	Y	Y	C	C	Y	C	C	C	C	Y	Y	C	C	C	C	C	C	C	C	C	Y	Y	C	C	C	Y	C	Y	Y	Y	T	C
SGENOME_2027660	2027660	Y	T	Y	T	N	Y	Y	T	T	T	Y	T	Y	N	Y	Y	Y	Y	Y	T	Y	Y	T	T	Y	Y	T	Y	Y	Y	T	Y	Y	Y	T	T	Y	Y	T	Y	Y	Y	Y	N	Y	Y	Y	T
SGENOME_2027720	2027720	Y	Y	Y	N	N	Y	Y	Y	Y	Y	C	Y	C	C	Y	C	Y	C	Y	T	C	Y	Y	Y	C	Y	C	Y	Y	Y	Y	Y	Y	Y	Y	C	Y	Y	N	C	Y	Y	Y	C	C	Y	Y	C
SGENOME_2032844	2032844	Y	Y	Y	C	C	C	C	C	C	C	C	C	Y	C	Y	C	C	C	C	C	Y	C	C	C	C	C	C	C	C	C	C	C	C	C	C	C	Y	C	C	C	C	C	C	C	C	C	C	C
SGENOME_2048741	2048741	A	A	A	R	A	A	A	A	A	R	A	A	A	A	A	A	R	A	A	A	A	A	A	A	A	A	A	R	R	R	A	A	A	A	A	A	A	R	A	A	A	A	A	A	A	A	A	A
SGENOME_2048778	2048778	G	G	G	G	G	G	G	G	G	G	G	G	G	G	G	K	G	G	G	G	G	K	G	G	G	G	G	G	G	G	G	G	G	G	K	K	G	G	G	G	G	G	K	K	G	G	G	G
SGENOME_2049183	2049183	T	T	Y	Y	T	Y	T	Y	Y	T	T	Y	Y	T	Y	Y	Y	Y	Y	T	Y	T	Y	Y	T	Y	T	T	T	Y	T	Y	T	Y	T	T	Y	Y	Y	T	Y	Y	Y	T	Y	T	Y	Y
SGENOME_2050003	2050003	R	G	G	G	N	G	G	G	G	G	N	G	G	G	G	G	N	R	G	G	R	G	N	G	N	G	N	R	N	G	G	G	G	G	N	G	R	G	N	G	N	G	G	G	G	G	G	G
SGENOME_2054062	2054062	W	W	A	T	A	N	N	T	N	A	A	W	W	N	T	A	T	A	W	A	W	W	N	T	N	W	A	W	T	T	A	T	A	W	T	N	T	T	A	W	A	A	W	N	A	N	T	N
SGENOME_2054063	2054063	T	T	T	T	T	T	T	T	T	Y	T	T	Y	T	T	T	T	T	Y	T	T	T	T	T	T	T	T	Y	T	T	T	T	T	T	T	N	T	T	T	T	Y	T	Y	T	T	T	T	T
SGENOME_2054308	2054308	Y	C	C	C	C	C	C	C	C	C	C	C	C	C	Y	C	C	C	Y	C	C	Y	C	C	C	C	C	C	C	C	C	C	C	Y	C	C	C	C	C	C	C	C	C	C	C	C	C	C
SGENOME_2054339	2054339	C	C	C	C	C	C	Y	Y	C	C	C	C	Y	C	C	Y	C	C	C	Y	C	C	C	C	C	Y	C	C	C	C	C	Y	Y	C	Y	C	Y	Y	C	C	C	C	Y	C	Y	C	Y	C
SGENOME_2054387	2054387	C	C	C	C	C	C	C	C	C	Y	C	C	C	C	C	C	C	C	C	C	Y	C	C	C	C	C	N	Y	C	C	C	C	C	C	C	C	C	C	C	Y	C	C	C	C	C	Y	C	C
SGENOME_2060429	2060429	T	T	T	N	T	T	T	T	T	W	T	T	T	T	T	T	A	T	T	W	T	T	T	T	T	W	T	T	T	W	T	T	T	T	T	T	T	W	T	T	T	T	T	T	T	T	T	T
SGENOME_2060497	2060497	A	R	A	N	A	A	A	A	A	A	A	N	R	R	A	A	A	A	A	R	A	A	A	A	A	A	A	R	A	R	A	R	A	A	A	A	A	A	R	A	A	A	A	A	A	A	A	A
SGENOME_2061427	2061427	G	G	G	G	K	G	G	K	G	G	G	K	G	G	G	N	G	G	K	N	K	G	G	G	K	K	G	K	G	G	G	G	K	G	G	G	K	K	G	G	G	G	G	G	G	G	G	G
SGENOME_2061516	2061516	T	T	T	T	T	N	T	T	T	T	Y	T	T	T	T	T	T	T	T	T	T	T	T	T	T	T	Y	T	Y	T	T	T	T	T	T	T	T	T	T	T	T	T	T	T	N	T	Y	Y
SGENOME_2063376	2063376	G	G	G	G	K	G	G	G	G	G	K	G	G	G	G	G	G	G	G	G	G	G	K	G	G	G	K	G	K	G	G	G	G	G	G	G	G	G	G	G	G	G	G	G	K	G	G	K
SGENOME_2065673	2065673	C	Y	C	C	Y	C	C	C	C	N	C	T	C	Y	C	C	N	C	C	C	Y	C	C	Y	Y	N	C	T	C	N	C	N	C	C	C	C	Y	N	C	C	C	N	Y	C	C	Y	C	C
SGENOME_2072933	2072933	C	Y	C	C	Y	N	C	C	C	C	Y	C	C	C	C	C	C	C	C	C	C	C	C	C	C	C	N	C	Y	C	C	C	C	C	C	N	C	C	C	C	C	C	C	C	Y	C	C	N
SGENOME_2072939	2072939	G	G	G	G	G	N	G	R	G	A	G	G	G	G	A	G	G	G	A	G	G	G	G	G	G	R	N	G	G	G	G	R	R	G	G	N	G	A	G	G	G	R	G	G	G	G	G	N
SGENOME_2079281	2079281	C	C	C	C	C	C	C	C	C	C	C	C	C	C	Y	C	C	C	C	C	C	Y	C	C	C	C	C	C	C	C	Y	Y	Y	Y	C	C	C	C	C	C	C	Y	C	C	C	Y	C	C
SGENOME_2079363	2079363	G	G	G	R	G	G	G	G	G	G	G	G	R	G	G	G	G	G	G	G	G	R	G	G	G	R	G	R	G	R	G	R	G	G	G	G	G	G	G	G	G	G	R	G	G	G	G	G
SGENOME_2086717	2086717	A	A	A	A	A	A	R	A	A	A	A	A	A	A	A	A	A	A	A	R	R	A	A	A	A	A	A	A	A	R	R	A	R	A	R	A	A	A	A	A	A	R	R	A	A	R	A	A
SGENOME_2094005	2094005	Y	Y	Y	Y	T	T	T	Y	Y	Y	Y	Y	Y	T	N	Y	Y	T	N	Y	Y	N	T	Y	T	T	Y	Y	Y	Y	T	T	Y	T	T	T	Y	T	T	Y	T	T	Y	T	T	T	T	Y
SGENOME_2094074	2094074	T	Y	T	T	T	Y	T	T	T	T	T	T	T	T	T	T	T	T	T	T	T	T	T	T	Y	T	N	T	T	T	T	T	T	T	T	T	T	T	Y	T	Y	T	T	T	Y	T	Y	Y
SGENOME_2096186	2096186	A	A	A	A	A	R	A	A	A	A	A	A	A	A	A	A	A	A	A	A	A	A	A	A	A	A	R	A	R	A	A	A	A	A	A	A	A	A	A	A	R	A	A	A	R	A	R	A
SGENOME_2096203	2096203	Y	Y	T	Y	T	Y	T	N	T	T	T	T	Y	T	T	T	T	T	T	T	Y	T	T	T	T	Y	T	Y	T	T	T	T	Y	T	T	T	T	Y	T	T	T	T	T	T	T	T	T	T
SGENOME_2096281	2096281	N	G	G	G	R	N	R	N	R	N	G	G	G	G	R	R	R	G	R	G	R	G	G	R	R	R	R	G	R	G	G	G	R	G	R	G	R	R	R	G	R	R	R	R	R	R	R	R
SGENOME_2096296	2096296	A	A	A	A	A	A	R	A	R	N	A	A	A	A	R	R	R	A	R	A	R	A	A	R	A	R	A	A	A	A	A	A	R	A	R	A	R	R	R	A	A	R	R	R	A	R	A	A
SGENOME_2096689	2096689	G	A	A	R	A	A	A	A	A	A	A	N	R	A	A	A	N	A	A	G	N	A	A	A	A	R	A	N	A	N	N	R	A	A	G	A	R	A	A	A	A	A	A	A	A	A	A	A
SGENOME_2105580	2105580	C	C	C	C	C	C	C	C	C	C	G	C	C	N	C	G	C	C	C	C	C	S	N	C	C	C	C	C	C	C	C	C	C	C	C	C	C	C	N	C	C	S	S	C	C	C	C	C
SGENOME_2105608	2105608	G	G	G	G	G	G	G	G	G	G	A	G	G	G	G	A	G	G	G	G	G	R	G	G	G	G	N	G	N	G	G	G	G	G	G	G	G	G	G	G	G	R	R	G	G	G	G	G
SGENOME_2106737	2106737	R	R	R	R	R	N	R	R	R	G	G	A	R	G	R	R	R	R	R	R	R	R	R	G	G	G	R	R	G	R	G	R	N	R	G	G	R	R	R	R	G	G	R	G	G	R	G	G
SGENOME_2106817	2106817	C	C	C	C	C	C	Y	C	Y	C	C	C	C	Y	C	Y	C	C	C	Y	C	C	Y	C	C	Y	C	C	C	Y	C	Y	C	C	C	C	C	Y	Y	C	Y	Y	C	C	C	C	Y	C
SGENOME_2106821	2106821	A	A	A	A	A	A	A	A	A	A	A	A	M	A	A	A	A	A	A	A	A	A	A	A	A	A	A	A	A	A	A	A	A	A	A	A	M	A	A	A	A	A	A	A	A	A	A	A
SGENOME_2106844	2106844	Y	C	Y	Y	C	C	Y	C	Y	Y	C	C	C	C	Y	C	Y	Y	C	Y	C	C	C	Y	C	Y	Y	C	Y	Y	Y	C	C	C	C	C	C	Y	Y	C	C	Y	C	Y	N	C	C	C
SGENOME_2110662	2110662	T	T	T	T	T	T	T	Y	T	Y	T	T	T	T	T	T	T	T	Y	T	T	T	T	Y	T	Y	T	T	T	Y	T	Y	T	T	T	T	Y	T	T	T	T	T	T	Y	T	T	T	T
SGENOME_2110749	2110749	R	G	G	G	G	G	G	R	G	R	G	G	G	R	G	G	G	G	R	G	G	G	G	R	G	R	G	G	G	R	G	R	R	G	G	G	R	G	G	G	G	G	G	R	G	G	G	G
SGENOME_2116367	2116367	A	A	A	A	A	A	A	A	N	N	A	A	W	A	W	A	A	A	A	A	A	A	A	A	A	W	A	N	A	A	A	A	T	W	N	A	W	W	A	A	A	W	A	A	A	A	A	A
SGENOME_2126083	2126083	R	G	R	G	G	G	G	R	G	R	G	G	R	G	R	R	G	G	G	G	G	G	G	G	G	R	G	G	G	G	G	G	G	R	G	G	R	G	G	G	G	G	N	G	G	G	G	G
SGENOME_2126165	2126165	C	C	C	C	C	N	C	C	C	Y	C	C	C	Y	C	Y	N	C	C	N	C	C	C	C	C	C	C	C	N	C	Y	C	C	C	C	C	C	C	C	T	C	Y	N	C	C	C	C	C
SGENOME_2129106	2129106	R	A	A	R	A	A	A	R	A	A	A	A	A	A	A	A	A	R	R	A	A	A	A	R	A	R	A	A	R	A	R	A	R	R	A	A	A	R	A	A	A	A	R	A	A	A	A	A
SGENOME_2129113	2129113	A	R	A	A	A	A	A	R	A	A	A	A	R	R	A	R	R	A	A	A	A	A	R	A	A	A	R	A	R	R	R	R	A	R	R	R	A	R	R	R	R	A	A	A	A	A	R	A
SGENOME_2136870	2136870	T	T	N	T	T	T	W	T	W	N	T	W	W	T	T	T	W	T	T	W	T	T	T	T	T	T	T	T	T	W	T	W	T	W	T	W	T	W	T	T	T	T	W	W	T	T	T	T
SGENOME_2136883	2136883	C	C	C	C	Y	C	C	C	C	C	C	C	C	C	C	C	C	C	C	C	Y	C	Y	C	C	C	C	C	C	C	Y	C	C	C	C	C	Y	C	C	C	C	C	C	C	Y	C	C	Y
SGENOME_2144315	2144315	C	C	C	Y	C	C	C	Y	C	C	C	Y	C	C	C	C	C	Y	C	C	Y	N	C	C	C	C	C	C	C	C	C	Y	C	C	C	C	Y	C	C	C	C	C	C	C	C	C	C	C
SGENOME_2145251	2145251	C	N	C	C	C	C	C	C	Y	N	T	Y	C	C	C	C	C	C	C	C	C	C	N	T	C	Y	T	C	N	T	C	C	T	N	N	C	N	Y	C	C	C	C	N	C	C	C	C	N
SGENOME_2146537	2146537	G	R	R	R	R	G	G	R	G	G	G	R	R	R	G	G	R	G	G	R	R	G	R	G	G	G	G	R	G	G	G	R	G	G	G	G	R	R	G	G	N	G	G	G	G	G	G	G
SGENOME_2146550	2146550	G	G	G	G	G	R	G	G	G	G	G	G	G	G	G	G	G	G	G	G	G	G	R	G	G	G	G	G	R	G	G	G	G	G	G	G	G	G	G	G	N	G	G	G	G	G	G	R
SGENOME_2155158	2155158	T	T	Y	T	T	T	Y	Y	T	N	Y	T	T	Y	T	T	T	Y	T	Y	T	Y	T	T	T	T	N	T	Y	T	T	Y	T	T	Y	Y	T	Y	T	T	T	Y	T	Y	T	T	N	Y
SGENOME_2157532	2157532	R	A	N	A	N	N	A	A	A	A	A	A	A	A	A	N	N	A	R	N	R	A	G	A	A	A	A	A	A	A	R	N	A	A	A	N	A	R	A	A	A	A	A	A	A	N	A	A
SGENOME_2183774	2183774	A	A	A	A	A	R	A	A	A	A	R	A	A	A	A	A	A	A	A	A	A	N	A	A	N	A	R	A	A	A	A	A	A	A	A	N	A	A	A	A	A	A	A	A	N	N	R	A
SGENOME_2192811	2192811	R	R	G	N	N	R	N	G	R	R	G	G	N	R	R	R	R	A	R	R	N	R	G	R	R	R	G	N	G	R	R	R	G	R	R	R	G	G	R	R	R	R	R	G	N	G	N	G
SGENOME_2192832	2192832	T	T	T	T	K	T	T	G	T	T	T	T	T	T	T	T	T	T	K	T	K	T	K	T	T	T	T	T	T	T	T	T	T	T	T	T	K	T	T	T	K	T	K	T	T	T	T	T
SGENOME_2194461	2194461	T	T	T	K	T	T	K	T	T	K	K	T	K	T	T	T	T	K	K	T	K	T	T	T	T	T	T	T	T	T	T	T	T	N	T	T	K	T	T	T	T	T	T	T	T	T	T	T
SGENOME_2194462	2194462	A	G	R	G	G	G	G	G	R	G	G	G	G	G	G	G	G	G	G	G	G	G	G	G	G	N	G	G	G	G	G	R	N	N	N	G	G	R	G	G	G	G	G	G	G	G	G	G
SGENOME_2198478	2198478	T	K	T	T	N	T	T	K	K	K	K	N	T	T	T	T	T	T	T	T	T	K	T	T	N	N	T	T	N	T	K	T	T	K	N	T	T	N	T	T	K	N	T	T	K	T	K	K
SGENOME_2199609	2199609	C	Y	C	C	N	Y	N	C	C	N	C	Y	Y	Y	N	C	C	Y	N	Y	C	Y	N	C	C	C	C	N	C	Y	Y	C	C	Y	C	C	C	C	N	Y	T	Y	Y	Y	N	Y	Y	Y
SGENOME_2199672	2199672	R	G	G	G	N	G	G	G	G	G	G	G	G	G	R	G	G	G	G	G	G	G	G	G	G	G	G	G	G	G	G	G	G	R	G	G	G	G	G	G	G	G	G	R	G	G	G	G
SGENOME_2199694	2199694	R	G	R	G	N	G	G	G	G	G	G	R	R	G	G	G	G	R	G	G	G	R	G	G	G	G	G	R	G	G	G	R	G	G	G	G	R	G	G	G	G	G	G	G	N	G	G	G
SGENOME_2199696	2199696	G	G	K	G	N	G	G	K	K	G	G	K	K	G	G	G	G	G	G	G	K	G	G	G	G	G	G	K	G	K	G	G	G	G	G	G	G	K	G	G	G	K	G	G	G	G	K	G
SGENOME_2209225	2209225	A	R	G	N	R	A	R	R	A	R	A	R	R	A	A	A	G	A	R	N	N	A	A	R	A	G	R	G	A	G	R	G	A	A	G	A	R	G	A	N	A	R	R	A	A	A	A	A
SGENOME_2209902	2209902	R	A	R	A	A	A	A	A	A	A	R	A	A	A	A	A	A	A	A	A	A	A	A	A	A	A	A	A	A	A	R	R	A	A	A	A	A	R	A	A	A	A	A	A	A	A	A	A
SGENOME_2209975	2209975	C	C	Y	C	C	C	C	C	C	C	C	C	C	C	C	C	C	C	Y	Y	C	C	Y	C	C	C	C	N	C	C	C	Y	Y	C	C	C	C	C	C	C	C	C	C	C	C	C	C	Y
SGENOME_2209978	2209978	C	C	C	C	C	C	Y	Y	C	C	Y	C	C	C	C	C	Y	C	C	C	C	C	C	C	C	C	C	C	C	Y	C	C	C	C	C	C	Y	C	C	C	C	Y	C	C	C	C	C	C
SGENOME_2213388	2213388	G	G	G	R	G	G	G	R	G	G	R	R	R	G	G	G	G	G	G	R	G	G	G	G	G	G	G	R	R	R	R	G	G	G	G	G	R	G	G	G	G	G	R	G	R	G	G	G
SGENOME_2213407	2213407	C	C	C	C	C	C	C	C	Y	C	C	C	Y	C	C	C	C	C	C	C	Y	C	C	C	C	C	C	C	C	C	C	C	C	C	C	C	Y	C	C	C	C	C	C	C	C	Y	C	C
SGENOME_2213422	2213422	C	Y	Y	C	C	C	C	C	C	N	Y	C	C	C	Y	C	C	C	Y	N	Y	N	C	C	C	C	C	Y	C	C	C	Y	C	C	N	N	Y	C	C	C	C	C	C	N	C	C	N	N
SGENOME_2215349	2215349	G	G	G	G	N	G	K	G	G	G	N	N	G	G	N	G	G	G	G	G	G	G	N	G	G	G	G	G	N	G	G	G	N	G	G	G	G	G	G	G	G	G	G	G	G	G	G	G
SGENOME_2215359	2215359	C	C	C	C	N	C	C	T	C	C	N	C	C	C	C	C	Y	C	C	Y	C	C	N	C	C	C	C	C	N	C	C	C	C	Y	N	C	C	C	C	C	C	C	C	C	C	C	C	C
SGENOME_2215374	2215374	G	G	G	G	N	N	G	G	G	G	N	G	G	G	G	G	G	G	G	G	G	G	N	G	G	G	G	G	N	G	R	G	G	G	G	G	G	G	G	G	G	G	R	G	G	N	G	N
SGENOME_2217475	2217475	G	G	G	G	N	A	G	G	G	N	R	G	G	G	G	G	G	G	G	G	G	G	G	G	N	G	G	G	R	G	G	G	G	G	G	N	G	G	R	G	G	G	G	G	G	G	N	G
SGENOME_2228278	2228278	M	C	C	C	C	C	M	C	C	C	C	C	C	M	C	C	C	M	C	C	M	M	C	C	C	C	C	C	C	C	C	C	C	M	C	M	C	C	C	C	C	C	C	M	C	C	C	C
SGENOME_2228353	2228353	R	R	R	R	G	G	R	R	R	R	G	G	G	R	G	R	R	R	R	R	R	R	G	R	G	R	G	N	G	R	G	N	G	R	R	R	R	R	G	R	G	R	R	R	G	R	G	G
SGENOME_2231930	2231930	T	T	T	T	T	T	T	T	T	T	T	T	T	T	T	W	T	T	W	T	T	T	T	T	T	W	T	T	T	T	T	T	W	W	T	T	T	T	T	T	T	T	T	T	T	T	T	T
SGENOME_2248697	2248697	T	Y	T	T	Y	T	T	N	T	T	T	T	T	T	T	T	T	T	T	T	T	Y	T	T	C	T	T	T	T	T	T	T	T	T	T	T	T	T	T	Y	T	T	T	T	T	T	C	T
SGENOME_2260189	2260189	G	A	N	G	G	G	G	N	G	G	G	N	R	G	R	G	G	R	R	N	G	G	R	R	G	N	G	G	G	A	G	G	N	A	G	N	G	G	G	G	R	G	G	G	G	G	G	N
SGENOME_2262861	2262861	Y	C	C	Y	C	C	C	C	C	C	C	C	Y	C	C	Y	Y	C	Y	C	Y	C	C	C	C	Y	C	C	C	Y	C	Y	C	C	C	C	C	Y	C	C	C	C	C	C	C	C	C	C
SGENOME_2262865	2262865	G	G	G	G	G	G	G	G	G	G	R	G	G	G	G	G	G	G	G	G	G	G	G	G	R	G	R	G	G	G	G	G	G	R	G	G	G	G	R	G	G	G	G	G	G	G	G	G
SGENOME_2262896	2262896	T	T	Y	Y	T	T	T	Y	T	T	T	T	T	T	T	T	Y	T	Y	T	T	T	T	T	T	T	T	T	T	Y	T	Y	T	T	T	T	T	T	T	Y	T	T	T	T	T	T	T	T
SGENOME_2265233	2265233	A	A	M	M	A	A	A	N	A	M	A	A	A	A	A	A	M	A	A	M	M	A	A	A	M	A	A	M	A	M	A	M	A	A	M	N	A	M	M	A	M	N	A	N	N	A	A	A
SGENOME_2277743	2277743	M	A	M	M	N	A	N	M	M	N	A	M	M	A	A	A	A	N	M	M	M	A	A	A	A	M	N	M	A	A	N	A	M	N	A	A	M	M	N	M	A	A	A	M	A	M	A	A
SGENOME_2277769	2277769	C	C	C	C	M	M	C	C	C	N	M	C	C	C	C	C	C	C	C	C	C	C	M	C	M	C	C	C	M	C	C	C	C	C	C	M	C	C	C	C	C	C	C	C	A	C	C	C
SGENOME_2279239	2279239	A	A	A	A	A	A	R	A	R	A	A	A	A	A	A	R	A	A	A	N	A	A	A	N	A	R	A	A	A	G	A	R	A	R	A	A	A	R	A	R	A	R	R	N	A	A	A	A
SGENOME_2282396	2282396	G	N	G	G	G	G	G	N	G	G	G	G	G	N	G	K	G	K	G	K	G	G	G	G	G	G	K	G	G	K	N	K	G	N	G	G	G	G	G	G	G	K	G	G	G	G	G	G
SGENOME_2282512	2282512	G	N	G	G	G	G	G	N	G	R	G	G	R	N	G	G	R	G	G	G	G	G	G	G	G	G	G	G	G	G	N	G	G	N	R	G	G	G	G	G	G	G	G	G	G	G	G	G
SGENOME_2282893	2282893	M	C	M	C	N	N	C	C	C	C	C	C	C	C	C	C	C	C	C	C	C	C	C	C	C	C	C	C	N	C	C	M	C	M	C	C	C	C	C	C	C	C	C	C	C	C	N	C
SGENOME_2282965	2282965	T	K	K	K	N	N	T	T	T	T	T	K	K	T	K	T	T	T	K	T	T	T	T	T	T	K	T	G	N	K	T	T	T	T	T	T	K	T	T	T	T	T	T	T	T	T	N	T
SGENOME_2282982	2282982	C	Y	Y	Y	N	N	C	C	C	C	C	Y	Y	C	Y	C	C	C	Y	C	C	C	C	C	C	Y	C	T	N	Y	C	C	C	C	C	C	Y	C	C	C	C	C	C	C	C	Y	N	C
SGENOME_2282988	2282988	W	T	T	T	N	N	W	T	T	T	T	T	T	T	W	T	T	T	T	T	T	T	T	T	T	T	T	T	N	T	T	W	T	W	T	T	T	T	T	T	T	T	T	T	T	T	N	T
SGENOME_2285946	2285946	R	N	N	R	A	R	A	A	G	A	A	G	N	G	R	A	R	N	R	R	R	R	A	G	A	A	A	R	A	A	N	A	R	R	N	N	R	R	A	A	N	N	R	N	G	N	A	A
SGENOME_2286076	2286076	A	A	R	A	A	A	A	A	A	N	A	A	R	A	R	N	A	A	R	A	R	A	A	A	A	R	A	A	A	R	A	A	R	A	A	A	R	R	A	A	A	R	A	A	A	A	A	A
SGENOME_2289007	2289007	C	C	C	C	C	C	C	C	C	C	C	C	C	C	Y	C	C	C	C	C	C	C	Y	C	C	C	C	C	Y	C	C	C	C	C	C	C	C	C	C	C	Y	C	C	C	C	C	C	C
SGENOME_2289010	2289010	Y	Y	Y	C	C	C	C	C	Y	C	C	C	C	C	C	C	Y	C	C	C	Y	Y	C	Y	C	C	C	Y	C	C	Y	C	C	Y	C	C	Y	C	C	Y	C	C	Y	Y	C	C	C	Y
SGENOME_2289024	2289024	A	W	W	A	A	A	A	A	A	A	W	W	A	A	A	A	A	A	W	A	A	W	A	W	A	A	A	A	A	A	A	A	A	A	A	A	A	A	A	W	A	A	W	A	A	A	W	A
SGENOME_2289109	2289109	G	G	G	G	G	G	G	G	G	G	G	R	G	G	R	G	R	G	G	R	G	G	G	R	G	G	G	G	G	G	G	G	G	G	G	G	G	R	G	G	G	R	G	G	G	G	G	G
SGENOME_2296421	2296421	T	T	T	T	Y	Y	T	T	T	N	T	T	T	N	T	T	T	Y	T	T	T	T	Y	T	T	T	T	T	T	T	T	T	Y	T	T	T	T	T	Y	T	T	T	T	T	N	T	Y	T
SGENOME_2300542	2300542	T	T	T	T	T	T	T	T	W	T	T	T	T	W	T	T	T	W	T	T	T	T	T	W	T	T	T	T	T	T	W	T	T	T	T	W	T	T	T	W	T	W	T	W	T	W	T	T
SGENOME_2300596	2300596	A	A	W	A	A	A	A	A	A	W	A	A	A	A	W	A	A	W	W	A	W	A	A	A	A	W	A	A	A	A	W	A	A	W	W	A	A	W	A	A	A	W	A	A	A	A	A	A
SGENOME_2300652	2300652	T	T	T	T	T	T	T	T	Y	T	T	T	T	Y	T	T	T	Y	T	T	T	T	T	Y	T	T	T	T	T	T	Y	T	T	T	T	Y	T	T	T	T	T	Y	T	Y	T	T	T	T
SGENOME_2305719	2305719	R	G	G	G	G	R	G	G	G	R	G	A	R	G	R	G	R	R	G	G	G	N	R	G	G	R	G	G	G	R	G	R	G	G	R	G	R	R	R	G	R	R	R	G	G	G	G	G
SGENOME_2307186	2307186	C	C	C	Y	C	C	C	C	C	Y	C	T	Y	C	C	C	C	C	C	N	C	C	C	C	C	Y	C	C	C	C	C	C	C	C	Y	C	C	Y	C	C	C	C	C	C	C	C	C	C
SGENOME_2309022	2309022	C	C	C	C	N	C	C	C	C	C	C	C	C	C	C	N	C	C	C	C	C	C	C	C	A	C	C	C	N	C	C	C	C	C	C	M	C	C	N	C	N	C	C	C	N	C	C	N
SGENOME_2309026	2309026	R	G	R	G	G	G	G	R	G	G	G	G	G	G	G	A	G	G	G	G	R	G	G	G	G	R	G	R	G	G	G	R	G	G	R	G	R	R	G	G	G	G	G	G	G	G	G	G
SGENOME_2309029	2309029	G	G	G	R	G	G	G	R	G	G	G	R	R	G	G	G	G	G	G	G	R	G	G	G	G	R	G	G	G	R	G	G	G	G	G	G	R	R	G	G	G	G	G	G	G	G	G	N
SGENOME_2312852	2312852	G	G	G	G	G	G	G	G	G	G	R	G	G	G	G	G	G	G	G	G	G	G	G	R	G	G	G	G	G	G	G	G	G	G	G	G	G	G	R	G	G	G	G	G	G	G	G	R
SGENOME_2312939	2312939	Y	C	C	C	C	C	C	C	C	C	C	Y	Y	Y	C	C	Y	Y	Y	C	Y	Y	C	C	C	C	Y	C	C	Y	C	Y	Y	Y	C	C	Y	C	Y	C	C	Y	Y	Y	C	Y	C	C
SGENOME_2312973	2312973	G	G	G	G	R	G	G	G	G	G	G	G	G	G	G	G	G	G	G	G	G	G	R	G	G	G	G	G	G	G	N	G	G	G	G	G	G	G	N	G	G	G	G	G	N	G	G	G
SGENOME_2313865	2313865	C	C	M	M	M	C	C	A	M	C	C	N	M	C	C	M	M	C	C	M	N	M	M	M	M	M	C	C	C	M	M	M	N	M	M	C	M	M	C	C	M	M	M	M	N	C	M	N
SGENOME_2313942	2313942	R	A	A	A	A	A	A	A	A	A	A	A	R	A	R	A	R	A	A	A	A	R	A	A	A	R	A	A	A	R	A	A	A	R	A	A	R	R	A	A	A	A	A	A	A	A	A	A
SGENOME_2319609	2319609	W	W	N	N	T	T	W	T	A	T	T	T	T	T	T	N	W	T	T	W	W	W	T	T	T	T	T	T	T	T	N	W	T	W	N	N	T	W	T	N	T	N	T	T	T	N	T	T
SGENOME_2320264	2320264	T	T	T	T	T	Y	T	T	T	N	Y	T	T	T	T	T	T	T	T	T	T	T	N	T	Y	T	T	T	Y	T	T	T	T	T	T	T	T	T	T	T	T	T	T	T	T	T	T	T
SGENOME_2320321	2320321	G	G	G	G	G	G	R	G	G	N	R	G	R	R	G	N	G	R	G	G	G	A	N	R	G	R	G	G	G	R	G	R	G	A	G	G	G	G	G	G	G	G	R	R	G	G	G	G
SGENOME_2321788	2321788	G	R	G	G	R	N	G	G	G	G	G	G	G	N	G	G	G	G	G	G	G	G	G	G	R	G	G	N	G	G	G	G	G	G	G	N	G	G	G	R	G	G	R	G	N	G	G	G
SGENOME_2322730	2322730	C	C	C	Y	Y	C	C	C	C	C	C	C	C	C	C	C	Y	C	C	C	Y	C	C	C	Y	C	C	C	C	Y	C	C	C	C	C	C	C	C	C	Y	Y	C	Y	C	C	C	C	C
SGENOME_2327382	2327382	C	Y	C	C	T	N	C	C	C	N	N	T	N	T	C	C	N	N	C	C	C	C	T	Y	T	C	T	N	N	N	Y	C	C	Y	C	T	C	C	T	C	T	Y	T	T	T	T	Y	T
SGENOME_2329328	2329328	Y	Y	C	C	Y	C	C	C	C	Y	C	C	Y	C	C	Y	C	C	Y	C	C	C	C	C	C	C	Y	C	C	C	C	C	C	Y	C	C	C	C	C	Y	Y	C	C	C	C	Y	C	C
SGENOME_2329346	2329346	A	A	M	A	A	A	A	A	A	A	A	A	M	A	A	A	M	A	A	A	A	A	A	A	A	M	A	A	A	A	A	M	A	A	A	A	M	M	A	M	A	A	A	A	A	A	M	A
SGENOME_2329413	2329413	T	T	T	T	T	T	T	T	T	T	T	T	Y	T	C	T	T	T	T	T	T	T	T	Y	T	T	T	T	T	T	T	T	T	T	T	T	T	T	T	T	T	T	T	T	T	T	T	C
SGENOME_2331370	2331370	T	T	T	T	T	T	Y	T	Y	T	T	T	T	T	T	T	T	T	Y	T	T	Y	Y	T	Y	T	T	T	T	T	T	T	Y	T	Y	T	T	Y	Y	T	T	T	T	Y	T	T	T	T
SGENOME_2340330	2340330	R	A	R	R	A	A	R	R	R	N	A	R	R	R	R	R	R	A	R	R	N	A	A	A	R	R	A	R	A	R	N	R	A	A	R	R	N	R	A	A	A	A	R	A	A	A	R	A
SGENOME_2340404	2340404	G	G	G	R	G	G	G	G	G	G	G	G	R	G	G	G	G	G	G	G	R	G	G	G	G	G	G	R	G	G	G	R	G	G	G	G	R	R	G	G	G	G	G	G	A	G	G	G
SGENOME_2366366	2366366	W	A	T	T	N	T	T	T	N	N	W	W	N	W	W	W	W	W	W	N	W	N	N	W	W	T	N	N	W	W	T	T	N	T	T	T	A	W	N	N	T	W	T	W	T	N	N	T
SGENOME_2371194	2371194	C	Y	C	C	N	C	C	C	C	N	C	C	C	C	C	C	C	C	C	C	Y	C	C	C	C	Y	N	Y	C	C	C	C	T	C	C	N	C	Y	C	C	C	C	C	C	C	C	C	C
SGENOME_2371254	2371254	C	C	C	C	N	C	C	C	C	N	C	Y	C	C	Y	C	C	C	Y	C	Y	C	C	C	C	C	N	C	C	C	N	C	C	C	C	N	Y	Y	C	C	C	Y	C	C	C	C	Y	C
SGENOME_2373512	2373512	G	G	G	G	R	G	G	G	G	N	G	G	G	G	R	G	G	G	G	N	R	R	G	G	G	N	G	R	G	G	R	G	N	R	N	R	G	R	G	G	G	G	G	G	N	N	G	G
SGENOME_2398200	2398200	K	G	G	K	G	G	G	G	G	G	G	G	G	N	G	G	K	G	G	K	K	G	G	G	G	G	N	G	G	G	G	G	G	G	G	N	G	G	G	G	G	G	G	N	G	G	N	G
SGENOME_2399669	2399669	A	A	A	M	M	M	M	A	A	A	A	M	A	A	A	A	M	N	A	A	M	A	A	A	M	A	M	A	M	A	A	A	A	A	A	A	A	M	A	M	M	M	M	A	A	A	A	A
SGENOME_2411702	2411702	C	N	T	Y	C	C	C	C	C	C	C	Y	C	C	C	C	T	T	N	C	Y	C	C	C	C	C	C	C	C	C	C	N	C	Y	C	C	Y	C	C	C	C	Y	C	C	C	C	C	C
SGENOME_2415090	2415090	Y	Y	Y	C	C	C	Y	Y	Y	Y	C	C	Y	Y	Y	C	C	C	Y	Y	C	Y	Y	Y	C	Y	C	Y	C	C	Y	Y	Y	Y	Y	Y	Y	Y	Y	C	C	Y	C	C	C	C	Y	C
SGENOME_2422449	2422449	M	M	M	M	A	A	M	M	M	M	A	M	M	A	M	M	M	A	M	M	M	A	M	M	A	M	A	M	M	M	M	M	M	M	M	N	M	M	M	A	N	M	A	N	A	N	M	A
SGENOME_2422476	2422476	C	C	C	C	S	S	C	C	C	C	S	C	C	C	C	C	C	C	C	C	C	S	S	S	S	C	S	C	C	C	C	C	C	S	C	N	C	C	C	S	S	C	C	N	N	N	C	C
SGENOME_2426455	2426455	A	A	A	A	A	G	R	A	R	A	A	A	A	A	A	A	A	A	A	A	A	A	R	A	A	R	A	A	A	A	A	A	A	A	A	A	A	R	A	R	A	A	A	A	A	A	A	A
SGENOME_2427844	2427844	G	G	G	G	R	G	G	G	G	G	R	G	G	G	G	G	G	G	G	G	G	G	R	G	R	G	G	G	G	G	G	R	G	G	G	G	G	G	R	G	R	G	G	G	G	G	G	G
SGENOME_2427926	2427926	C	C	C	Y	C	Y	C	C	Y	C	Y	C	C	C	C	Y	C	Y	C	Y	C	Y	C	C	C	C	Y	C	C	Y	C	C	C	C	C	Y	C	C	C	Y	C	Y	C	C	Y	C	C	Y
SGENOME_2427949	2427949	G	R	R	G	G	R	R	R	G	R	R	R	G	G	R	R	R	R	R	R	R	R	G	R	R	G	R	R	R	R	R	G	R	R	G	R	G	G	G	R	G	G	R	G	G	G	R	G
SGENOME_2444737	2444737	Y	C	Y	C	C	C	C	C	C	Y	C	C	C	C	Y	C	C	C	Y	Y	C	C	C	C	C	C	C	C	N	C	C	C	Y	C	C	C	C	C	C	C	C	C	Y	C	C	C	C	C
SGENOME_2444753	2444753	K	K	K	K	K	T	T	K	T	K	T	K	K	T	T	T	T	T	K	K	T	K	T	K	T	T	N	K	N	K	K	T	T	K	T	K	K	T	T	T	K	T	T	T	T	T	T	T
SGENOME_2444760	2444760	A	A	A	A	A	A	A	A	A	R	A	R	A	A	A	A	A	A	A	A	R	A	A	A	A	A	A	A	N	A	A	R	A	A	R	A	A	R	A	R	A	A	A	A	A	A	A	A
SGENOME_2444814	2444814	G	G	G	K	G	G	K	G	G	G	G	G	G	K	K	G	G	G	K	G	K	G	K	G	G	G	G	G	G	G	G	G	G	K	G	G	G	G	G	G	K	G	G	G	G	G	G	G
SGENOME_2444815	2444815	G	G	G	G	G	G	G	G	G	G	G	G	G	G	S	G	G	G	S	G	S	G	G	G	G	G	G	G	G	G	G	G	G	G	S	G	S	G	G	G	G	G	G	G	G	G	G	G
SGENOME_2444838	2444838	C	Y	C	Y	C	C	C	Y	C	C	C	Y	Y	C	C	C	C	C	C	C	Y	C	C	C	C	Y	C	C	C	C	C	C	C	C	C	C	Y	C	C	C	C	C	C	C	C	C	C	C
SGENOME_2444852	2444852	Y	Y	Y	Y	Y	C	C	Y	N	Y	C	Y	Y	C	C	C	C	C	Y	Y	C	Y	C	Y	C	C	N	Y	N	Y	C	Y	C	C	N	N	Y	C	C	C	Y	C	C	C	N	C	C	Y
SGENOME_2452445	2452445	T	Y	Y	C	N	N	Y	N	Y	Y	N	Y	N	Y	Y	Y	Y	T	Y	C	Y	Y	Y	N	N	Y	Y	Y	T	Y	Y	Y	Y	Y	C	T	N	Y	Y	Y	Y	Y	Y	Y	Y	Y	T	T
SGENOME_2453343	2453343	W	W	W	W	N	A	W	N	A	A	W	W	W	W	A	W	A	W	A	A	W	W	T	T	N	W	W	T	W	W	T	W	W	W	A	A	W	W	N	A	W	W	T	A	A	W	W	A
SGENOME_2455045	2455045	R	G	G	G	G	G	G	G	G	G	G	R	G	G	R	G	G	G	R	G	G	G	G	G	G	G	G	R	G	G	G	G	R	G	G	G	G	G	G	G	R	G	G	G	G	G	G	G
SGENOME_2455149	2455149	C	C	C	C	C	C	N	C	C	N	C	C	Y	C	C	Y	C	C	C	C	C	N	Y	C	C	Y	C	C	C	C	C	C	C	C	Y	C	C	C	C	Y	Y	Y	C	Y	C	C	C	C
SGENOME_2456784	2456784	Y	Y	Y	C	C	C	C	C	C	C	C	Y	Y	C	Y	Y	Y	Y	C	Y	Y	C	N	Y	C	C	C	C	C	Y	N	Y	C	Y	C	N	C	Y	N	Y	C	C	C	C	C	C	C	C
SGENOME_2461388	2461388	Y	Y	C	Y	C	C	Y	C	C	C	T	C	N	C	C	Y	C	Y	C	Y	C	N	C	C	C	C	C	Y	C	C	C	C	Y	C	C	C	Y	Y	C	C	C	C	C	C	C	C	C	C
SGENOME_2464363	2464363	C	C	C	C	N	C	C	C	C	N	C	C	Y	C	C	C	Y	C	C	Y	Y	C	C	C	C	Y	C	C	C	C	N	Y	C	C	C	C	Y	Y	N	C	C	C	C	C	C	C	C	C
SGENOME_2467124	2467124	G	G	G	G	R	G	G	G	G	G	R	G	G	G	G	G	G	G	G	G	G	G	G	G	R	G	G	G	G	G	G	G	G	G	G	G	G	G	G	G	G	G	G	G	G	G	N	R
SGENOME_2467140	2467140	A	A	A	A	R	A	A	A	A	A	R	A	A	A	A	A	A	A	A	A	A	A	A	A	R	A	A	A	A	A	A	A	A	A	A	A	A	A	A	A	A	A	A	A	A	A	N	R
SGENOME_2468018	2468018	C	N	C	M	C	C	C	N	M	C	C	C	C	C	C	M	C	C	C	C	C	C	C	C	C	M	C	C	C	C	N	C	C	C	C	C	C	M	C	C	C	C	C	C	C	C	C	C
SGENOME_2468085	2468085	C	N	C	C	C	C	C	C	Y	C	C	C	C	C	Y	C	C	C	Y	C	C	C	C	C	C	C	C	C	C	Y	C	Y	C	C	C	C	C	C	C	Y	C	C	C	Y	C	C	C	C
SGENOME_2468119	2468119	G	N	G	G	G	G	G	G	R	G	G	G	G	G	G	G	G	R	G	G	G	G	G	G	G	R	A	G	R	G	G	G	G	G	G	G	G	G	G	R	G	G	G	G	G	G	G	G
SGENOME_2475872	2475872	Y	Y	C	C	C	C	C	C	C	C	C	C	C	C	Y	Y	C	C	C	C	C	C	C	C	C	C	C	C	N	C	Y	C	N	C	C	C	C	C	Y	C	C	Y	C	C	C	C	C	C
SGENOME_2475952	2475952	A	A	W	W	A	A	A	A	A	A	A	A	W	A	A	A	W	A	A	A	W	W	A	A	A	W	A	A	A	W	A	A	N	W	W	A	W	W	A	A	A	A	A	W	A	A	A	A
SGENOME_2475967	2475967	M	M	M	M	N	M	A	A	M	A	M	A	A	A	A	A	A	A	N	N	M	M	M	A	A	A	A	A	A	A	M	A	N	A	A	A	M	M	A	M	M	A	M	A	N	A	A	A
SGENOME_2477691	2477691	T	T	W	W	T	T	T	N	T	T	T	T	A	T	T	T	W	T	T	A	A	T	T	T	A	W	T	W	T	W	T	W	T	T	A	N	T	W	A	T	A	T	T	W	T	T	T	T
SGENOME_2479324	2479324	G	R	G	G	G	G	G	G	G	G	G	R	R	G	G	G	G	G	G	R	R	G	G	G	G	G	G	G	R	G	G	G	G	G	G	G	R	G	G	G	G	G	G	G	G	G	G	G
SGENOME_2480359	2480359	C	C	C	C	T	C	N	C	C	C	Y	C	C	C	C	C	C	C	C	C	C	C	C	C	N	C	C	N	C	C	C	C	Y	C	C	N	C	C	C	N	Y	C	C	C	C	C	C	C
SGENOME_2500447	2500447	Y	Y	Y	C	Y	C	Y	T	Y	Y	C	Y	C	C	N	N	Y	Y	C	Y	Y	Y	C	C	N	Y	N	N	N	Y	C	T	C	Y	C	Y	C	C	C	C	C	Y	Y	C	C	Y	C	C
SGENOME_2500453	2500453	R	R	R	A	R	A	R	G	R	A	A	R	A	A	A	N	R	A	A	R	R	A	A	A	A	R	A	N	N	R	A	G	A	R	A	R	A	A	A	A	A	R	R	A	A	R	A	A
SGENOME_2505242	2505242	C	C	C	C	C	S	C	C	C	C	C	C	C	C	C	C	S	C	C	S	C	C	C	C	C	C	S	C	C	C	C	C	C	S	C	C	C	C	C	C	C	S	C	S	C	S	C	C
SGENOME_2505312	2505312	G	G	G	G	G	G	R	G	G	G	G	G	G	G	G	G	R	G	G	R	G	G	G	R	G	N	G	G	N	G	G	G	G	R	R	G	G	R	G	G	G	G	G	G	N	G	G	R
SGENOME_2505322	2505322	G	G	G	G	G	G	R	G	G	G	G	G	G	G	G	G	R	G	G	R	G	G	G	R	G	G	G	G	G	G	G	G	G	R	G	G	G	G	G	G	G	G	G	G	G	G	G	G
SGENOME_2508257	2508257	G	G	G	A	G	G	G	G	G	G	N	G	G	G	G	G	G	G	G	G	G	G	G	G	R	G	G	G	G	G	G	R	G	G	G	G	G	G	G	G	G	G	G	G	G	G	G	G
SGENOME_2510709	2510709	A	A	A	A	A	A	R	A	R	A	A	A	A	A	A	A	A	A	A	A	A	R	A	R	A	R	A	A	A	A	N	A	R	R	A	A	A	A	A	N	A	A	A	A	A	A	N	R
SGENOME_2512695	2512695	G	G	G	G	R	R	G	G	G	G	R	G	G	G	G	G	G	G	G	G	G	G	R	G	G	G	R	G	R	G	G	G	G	G	G	G	G	G	G	G	R	G	G	G	R	G	G	G
SGENOME_2512710	2512710	T	T	T	T	T	T	T	T	T	T	Y	T	T	T	T	T	T	T	T	T	T	T	T	T	T	Y	Y	T	T	T	T	T	T	T	Y	T	T	T	T	T	T	T	T	Y	Y	T	Y	Y
SGENOME_2520709	2520709	G	G	G	G	G	G	G	R	R	R	G	R	G	G	G	R	G	R	R	G	G	G	G	G	G	G	G	R	G	R	G	G	G	G	G	G	R	G	G	G	G	G	G	G	G	G	G	G
SGENOME_2521463	2521463	R	G	R	G	G	G	G	R	G	G	G	G	G	R	G	G	G	G	R	R	G	R	G	G	G	R	G	G	G	R	G	R	G	G	G	G	G	R	G	G	G	G	R	R	G	G	G	G
SGENOME_2521514	2521514	C	C	C	C	C	C	Y	C	C	Y	Y	C	C	C	Y	Y	C	C	Y	Y	C	C	C	C	C	C	Y	C	C	C	C	C	C	C	Y	C	C	Y	C	C	C	C	C	C	C	C	C	C
SGENOME_2522669	2522669	M	C	C	C	C	M	M	C	M	M	M	C	C	C	M	M	C	C	C	C	C	M	C	C	C	C	C	C	N	C	C	C	C	C	C	C	C	C	N	C	C	C	C	C	C	C	N	C
SGENOME_2522767	2522767	R	G	G	G	G	R	G	G	R	G	G	G	G	G	G	R	G	G	R	G	G	G	G	G	G	G	G	G	G	G	G	R	N	G	G	G	G	G	N	G	G	R	R	G	G	G	N	R
SGENOME_2525379	2525379	A	A	A	A	A	A	A	A	A	A	R	A	A	A	A	A	A	A	A	A	A	A	R	A	R	A	R	A	G	A	A	A	A	A	A	A	A	A	A	A	A	A	A	A	A	A	R	A
SGENOME_2531234	2531234	Y	T	C	T	T	T	T	C	T	Y	T	Y	Y	T	T	Y	T	N	Y	N	Y	T	T	N	Y	Y	T	T	T	C	Y	Y	T	N	Y	Y	N	Y	Y	Y	Y	Y	Y	T	T	C	N	T
SGENOME_2542015	2542015	Y	Y	Y	Y	Y	Y	Y	Y	Y	N	Y	C	Y	T	Y	T	T	Y	N	T	Y	T	Y	Y	Y	T	Y	N	Y	T	Y	Y	Y	T	T	T	T	Y	N	Y	Y	Y	C	T	Y	Y	Y	T
SGENOME_2542079	2542079	W	W	W	W	T	T	T	W	T	T	T	T	T	T	W	T	W	T	W	W	W	T	T	T	T	T	T	N	T	W	T	W	T	T	T	T	W	T	T	T	T	T	T	T	T	T	T	T
SGENOME_2581421	2581421	A	A	A	A	A	A	A	A	A	A	A	A	A	A	A	A	A	A	A	A	A	A	A	A	A	A	A	A	A	A	A	M	A	A	M	A	A	A	M	A	A	A	A	A	A	A	A	A
SGENOME_2581460	2581460	A	A	A	R	A	R	A	R	A	A	R	A	R	A	A	A	R	A	A	A	A	A	A	R	A	R	A	A	A	R	R	A	R	A	A	A	A	A	A	A	A	R	R	A	N	A	A	A
SGENOME_2581494	2581494	C	C	C	C	S	S	C	C	C	C	C	C	C	C	C	C	C	C	C	C	C	C	C	C	C	C	C	C	C	C	C	C	C	C	S	C	C	C	C	C	C	S	C	C	C	C	C	C
SGENOME_2589784	2589784	T	T	T	T	T	Y	T	T	T	T	T	N	T	T	T	T	T	T	T	T	T	T	N	T	T	T	T	T	Y	T	T	T	T	T	T	Y	T	T	T	T	Y	T	T	T	T	T	T	T
SGENOME_2594436	2594436	G	G	G	G	G	G	G	G	G	G	G	R	G	G	G	G	G	G	G	G	R	G	G	G	G	G	R	R	G	G	G	G	G	G	G	G	R	G	G	G	G	G	G	G	G	G	R	R
SGENOME_2594439	2594439	C	C	C	C	Y	T	C	C	C	C	T	C	C	C	C	C	C	C	C	C	C	C	Y	C	Y	C	C	C	C	C	C	C	C	C	C	C	C	C	C	C	Y	C	C	C	Y	C	C	Y
SGENOME_2594503	2594503	G	G	C	C	G	G	G	G	G	G	G	G	G	G	G	G	S	G	G	G	G	G	G	G	G	G	N	G	G	G	G	G	G	G	S	G	S	S	G	G	G	G	G	G	G	G	G	G
SGENOME_2612801	2612801	R	G	G	G	G	G	R	G	G	G	G	G	G	G	G	G	R	G	G	G	G	G	G	G	G	R	G	G	G	R	G	G	G	G	G	G	G	R	G	G	G	G	G	G	G	G	G	G
SGENOME_2612889	2612889	G	G	G	G	G	R	G	G	G	G	G	G	G	G	G	G	G	G	G	G	G	G	G	G	R	G	R	G	G	G	G	G	G	G	G	G	G	G	G	G	G	G	G	G	R	G	G	R
SGENOME_2619449	2619449	R	N	R	R	A	A	N	R	A	A	A	R	R	N	A	R	R	A	A	R	R	A	N	A	N	A	A	R	N	R	A	R	R	R	A	A	R	A	N	A	N	A	A	A	A	A	A	A
SGENOME_2619896	2619896	T	Y	T	Y	T	T	T	T	T	C	T	T	T	T	Y	T	Y	T	T	N	Y	T	T	T	T	Y	T	T	T	T	T	Y	T	T	T	N	T	Y	T	T	T	T	T	T	T	N	T	T
SGENOME_2619904	2619904	G	G	G	G	G	G	G	G	R	G	G	G	G	G	G	R	G	G	G	G	G	G	G	G	G	G	G	G	G	G	G	G	G	G	G	N	G	G	G	G	G	G	G	G	G	N	G	G
SGENOME_2625041	2625041	R	N	G	R	G	G	G	R	R	G	G	N	R	R	G	G	G	R	G	G	R	G	G	G	G	R	G	G	G	G	G	G	R	G	R	G	R	R	G	G	G	G	G	G	G	G	G	G
SGENOME_2625129	2625129	R	G	G	R	G	G	G	R	R	N	G	N	R	R	G	G	G	R	G	G	R	G	G	R	G	R	G	G	G	G	G	G	R	G	R	G	R	R	G	G	G	R	R	G	G	G	G	R
SGENOME_2625133	2625133	Y	C	C	Y	C	C	Y	Y	C	C	C	C	C	C	Y	Y	C	C	N	N	Y	Y	C	Y	C	C	C	T	C	Y	C	C	C	C	C	C	C	C	C	C	C	C	C	C	C	C	C	C
SGENOME_2631890	2631890	G	G	G	G	G	G	N	G	R	G	G	G	G	G	R	G	R	G	R	G	G	R	G	G	G	G	G	G	G	G	G	R	G	G	G	G	G	G	G	G	G	G	G	G	N	G	G	G
SGENOME_2631986	2631986	G	G	T	T	T	T	T	T	T	T	T	T	T	T	T	T	T	T	T	T	T	T	T	T	T	T	N	T	T	T	T	T	T	T	T	T	T	T	T	T	T	T	T	T	N	T	T	T
SGENOME_2632003	2632003	C	C	T	T	N	T	T	T	T	T	T	T	T	N	T	T	T	N	T	T	T	T	T	T	T	T	N	T	N	T	T	T	T	T	T	T	T	T	T	C	C	T	T	T	N	T	T	T
SGENOME_2634661	2634661	C	C	C	C	S	C	C	N	C	C	C	C	C	C	C	C	C	C	C	C	C	C	C	C	S	C	C	C	C	C	N	C	C	C	C	C	C	C	C	C	C	C	C	C	S	C	C	C
SGENOME_2634685	2634685	T	Y	T	T	Y	T	T	N	T	T	Y	T	T	T	T	T	T	T	T	T	T	T	T	T	T	T	T	T	Y	T	N	T	T	T	T	T	T	T	T	T	T	T	T	T	T	T	Y	Y
SGENOME_2641682	2641682	A	A	A	A	A	A	A	A	A	A	A	R	R	A	A	A	A	R	R	R	A	A	A	A	A	A	A	R	A	A	A	A	A	A	R	A	R	A	A	A	A	A	A	A	R	A	A	A
SGENOME_2641688	2641688	R	R	G	R	R	R	N	N	R	G	R	R	R	G	G	G	G	R	G	R	R	R	R	R	G	R	N	R	N	R	A	G	R	G	G	R	R	R	R	G	G	N	R	N	G	R	G	R
SGENOME_2641769	2641769	W	A	A	A	A	A	A	A	W	A	A	A	W	A	A	A	A	A	W	A	W	A	A	A	A	A	A	A	A	W	A	A	A	W	A	A	A	A	A	A	A	W	A	A	A	A	A	A
SGENOME_2642435	2642435	G	G	G	R	G	G	R	A	G	G	G	G	G	G	G	G	G	G	G	G	R	G	G	G	G	G	G	G	G	R	G	R	G	G	G	G	G	G	G	G	G	R	G	G	G	G	G	G
SGENOME_2643187	2643187	G	G	G	G	G	G	G	G	G	G	R	G	G	G	G	G	G	G	G	G	G	G	R	G	R	G	N	G	R	G	G	G	G	G	G	G	G	G	N	G	N	G	G	G	R	G	G	N
SGENOME_2643215	2643215	N	T	T	Y	T	T	T	T	T	T	T	T	Y	T	T	T	T	T	T	T	T	T	T	T	T	T	T	T	T	Y	Y	T	T	T	N	T	T	T	T	Y	T	T	T	T	T	T	T	T
SGENOME_2655397	2655397	G	G	R	G	G	G	G	G	G	G	G	R	G	G	G	G	G	G	G	G	R	G	G	G	G	G	G	R	G	G	G	R	G	G	G	G	R	G	G	G	G	G	G	G	G	G	G	G
SGENOME_2655405	2655405	W	W	A	A	A	A	A	W	W	A	W	A	W	A	W	W	W	A	A	A	A	A	A	A	A	W	A	W	A	A	A	W	W	W	A	A	W	W	A	W	A	A	A	A	A	A	A	W
SGENOME_2655419	2655419	A	A	M	M	A	A	A	A	A	A	A	M	A	A	A	A	A	A	A	M	A	A	A	A	A	A	A	M	A	A	A	M	A	A	A	A	A	M	A	A	A	A	A	A	A	A	A	A
SGENOME_2655421	2655421	R	G	R	G	G	G	G	G	G	G	G	R	R	G	G	G	R	G	R	R	G	G	G	N	G	R	G	G	G	G	G	G	G	G	R	G	G	R	G	R	G	R	G	G	G	G	G	G
SGENOME_2655515	2655515	T	T	T	T	T	T	T	T	T	T	T	T	T	T	T	T	T	W	T	T	T	T	T	T	W	T	T	T	T	T	T	T	T	T	T	T	T	T	A	T	A	T	T	T	T	T	T	T
SGENOME_2659651	2659651	C	Y	C	C	C	C	Y	C	C	Y	Y	C	C	C	Y	C	C	C	C	C	C	Y	C	Y	Y	C	C	C	C	C	C	C	C	C	C	C	C	C	C	Y	Y	C	Y	C	C	Y	C	C
SGENOME_2659658	2659658	G	G	G	G	G	G	K	K	G	G	G	G	K	G	G	G	G	G	G	G	G	G	G	G	K	G	G	G	G	G	G	G	G	G	G	G	G	G	G	G	G	G	G	G	G	G	K	K
SGENOME_2662762	2662762	Y	N	Y	Y	Y	T	T	T	T	Y	N	T	Y	N	Y	T	T	Y	Y	T	C	C	C	C	Y	Y	N	C	T	Y	N	Y	N	C	T	T	Y	Y	N	Y	T	Y	Y	N	T	Y	T	Y
SGENOME_2666659	2666659	A	A	R	R	N	A	A	A	A	A	A	A	A	A	A	A	R	A	A	A	A	A	A	A	A	R	A	A	A	A	N	A	A	A	A	N	R	R	R	A	A	A	A	A	A	A	A	A
SGENOME_2666695	2666695	Y	C	C	Y	C	C	Y	C	Y	Y	C	N	C	T	Y	C	Y	C	Y	Y	Y	C	Y	C	C	Y	C	Y	C	N	N	Y	C	Y	Y	N	C	Y	C	C	Y	Y	C	N	T	N	C	C
SGENOME_2680739	2680739	G	G	G	G	N	G	G	G	G	G	R	G	G	G	G	G	G	G	G	G	G	G	R	G	N	G	G	G	G	G	N	G	G	G	G	G	G	G	N	G	N	G	G	G	A	G	R	G
SGENOME_2689449	2689449	C	M	C	C	M	C	C	C	C	C	C	C	C	C	C	C	C	M	C	C	C	C	C	C	C	C	C	C	C	C	C	C	C	C	C	C	C	C	C	C	C	C	C	C	C	C	M	M
SGENOME_2689491	2689491	C	C	C	C	C	C	C	C	C	C	C	C	C	C	Y	Y	C	C	C	C	C	C	Y	Y	C	C	Y	Y	C	C	C	C	C	C	C	C	C	C	C	C	C	C	C	C	C	C	C	C
SGENOME_2689496	2689496	C	C	C	Y	Y	C	C	C	C	C	C	C	Y	C	C	C	C	C	Y	Y	C	C	C	C	C	C	C	C	C	C	C	Y	C	C	C	Y	Y	C	C	C	C	C	C	C	C	C	C	C
SGENOME_2689537	2689537	M	C	C	M	C	C	C	C	C	C	C	C	C	C	C	C	C	C	C	C	C	C	C	C	M	C	C	C	C	C	C	C	C	M	M	C	C	C	C	C	C	C	C	C	C	C	C	C
SGENOME_2689575	2689575	A	A	A	A	A	A	N	A	A	A	A	A	W	W	A	A	A	W	A	A	W	N	N	N	A	A	N	A	A	W	W	A	W	W	A	N	W	A	N	A	A	A	W	A	N	W	N	N
SGENOME_2690547	2690547	R	A	A	R	A	A	A	A	A	A	A	A	A	A	A	A	A	A	R	R	A	A	A	A	A	A	A	A	A	R	A	A	A	A	A	R	A	A	A	A	A	A	A	A	A	A	A	A
SGENOME_2692188	2692188	T	T	T	T	T	T	T	T	Y	C	Y	Y	Y	T	C	Y	Y	T	C	T	Y	T	T	Y	T	T	T	T	T	Y	T	Y	T	Y	T	T	Y	T	T	T	T	Y	T	T	T	T	T	T
SGENOME_2692271	2692271	G	T	T	K	T	T	T	N	T	T	T	T	K	T	T	T	T	T	T	T	K	T	T	T	T	T	T	T	T	T	T	T	T	T	T	T	T	T	T	T	T	T	K	T	T	K	T	K
SGENOME_2692276	2692276	C	Y	C	Y	C	C	C	C	Y	C	C	Y	Y	C	C	C	Y	C	C	C	Y	C	Y	C	C	Y	C	C	C	C	C	Y	Y	C	Y	C	C	Y	C	C	C	C	Y	C	C	C	C	C
SGENOME_2704209	2704209	C	C	C	C	Y	C	N	C	C	C	C	C	C	C	C	C	C	C	C	C	C	C	Y	C	C	C	C	C	C	C	C	C	N	T	C	C	C	C	C	C	Y	C	C	C	C	C	C	C
SGENOME_2718394	2718394	T	T	N	T	T	T	Y	T	T	T	T	T	T	T	T	T	T	Y	T	Y	Y	Y	T	Y	T	Y	T	Y	T	Y	T	Y	T	T	T	T	Y	T	T	Y	T	T	T	T	T	T	T	T
SGENOME_2718457	2718457	R	N	G	R	R	G	R	N	N	N	R	R	N	R	R	G	R	R	A	N	G	R	R	G	R	R	N	G	R	R	R	R	A	R	A	G	G	R	G	R	R	R	G	G	R	R	G	R
SGENOME_2718472	2718472	R	A	A	R	A	A	R	A	A	A	A	A	A	R	A	A	R	A	A	A	A	A	A	A	A	A	A	A	A	A	A	R	A	A	A	A	A	A	A	R	A	A	A	A	A	A	A	A
SGENOME_2725313	2725313	C	C	C	C	C	C	C	C	Y	Y	N	C	Y	C	Y	Y	Y	Y	Y	C	Y	C	C	C	C	Y	C	Y	C	C	C	Y	C	C	C	C	Y	C	N	Y	C	C	C	C	C	C	C	Y
SGENOME_2730946	2730946	C	C	C	C	C	C	C	C	C	N	C	C	C	C	Y	C	Y	C	C	C	C	C	C	Y	C	C	C	C	C	Y	C	Y	C	C	C	C	C	Y	N	C	C	C	Y	C	C	C	C	C
SGENOME_2730967	2730967	W	T	W	W	T	T	W	T	W	T	N	T	T	T	W	W	W	T	W	W	T	W	T	W	T	W	W	T	W	W	T	W	A	W	T	T	W	W	N	W	T	T	T	T	T	T	A	T
SGENOME_2742850	2742850	C	C	C	C	C	C	C	C	C	C	C	C	C	C	C	C	C	C	C	C	C	C	C	C	C	C	N	C	C	C	C	C	C	C	C	C	C	C	C	C	C	C	C	C	C	C	Y	Y
SGENOME_2742961	2742961	G	G	G	A	G	G	G	R	G	G	G	G	R	G	G	G	G	G	G	G	R	G	G	G	G	G	N	G	G	G	G	G	G	G	G	G	G	G	G	G	G	G	G	G	G	A	G	R
SGENOME_2747294	2747294	M	C	C	C	C	C	C	C	C	C	C	C	C	C	M	C	C	C	M	C	C	C	C	C	C	M	C	C	C	C	C	C	C	C	C	C	C	M	C	C	C	C	A	C	C	C	C	C
SGENOME_2747352	2747352	R	G	G	G	G	G	R	G	R	G	G	N	G	R	R	R	A	G	R	G	G	G	G	R	R	G	G	R	R	R	G	R	G	G	G	G	G	G	G	R	R	G	G	G	G	G	N	N
SGENOME_2767710	2767710	C	N	C	C	Y	C	C	C	C	C	C	C	C	N	C	C	C	Y	C	C	C	Y	C	C	C	C	N	C	N	C	C	C	C	N	C	N	C	C	C	C	Y	C	Y	N	C	N	C	C
SGENOME_2770084	2770084	M	C	C	C	C	C	M	C	M	C	C	C	M	C	C	C	C	C	C	C	M	C	C	C	C	C	C	C	M	C	M	C	C	C	C	C	C	C	C	M	C	M	C	C	C	C	C	C
SGENOME_2772516	2772516	C	C	C	C	C	M	C	C	C	C	C	C	C	C	C	C	C	C	C	N	C	C	N	C	C	C	C	C	M	C	N	C	C	C	N	C	C	C	M	C	C	C	C	C	C	C	M	C
SGENOME_2772627	2772627	C	C	C	C	C	C	Y	C	C	C	C	C	C	C	C	C	C	Y	C	C	C	C	C	C	C	C	C	C	C	C	N	C	C	C	N	C	C	C	C	C	C	Y	C	C	C	C	C	C
SGENOME_2779906	2779906	N	G	N	R	G	G	R	R	R	G	G	G	N	R	R	N	A	G	R	A	R	G	G	A	G	A	G	R	G	N	G	A	A	G	G	G	R	R	N	R	G	G	N	G	G	N	G	G
SGENOME_2783809	2783809	A	A	A	A	A	A	A	A	A	A	A	A	A	N	A	A	A	N	A	A	A	R	A	A	A	A	R	A	A	A	A	A	N	N	A	A	A	A	A	A	R	A	N	N	A	N	A	N
SGENOME_2783845	2783845	G	G	R	G	G	G	G	A	G	G	G	G	A	N	R	G	R	N	R	G	R	G	N	G	G	R	G	N	G	N	N	R	N	G	A	G	G	R	G	G	G	G	N	N	G	N	G	N
SGENOME_2783931	2783931	G	G	G	G	G	R	G	G	N	N	G	G	G	G	G	G	G	G	G	N	G	G	G	G	G	G	R	G	G	N	G	G	N	G	N	N	G	G	G	G	G	G	G	G	R	N	R	G
SGENOME_2784083	2784083	G	G	G	G	R	G	G	R	G	G	R	G	G	G	G	G	G	G	G	G	G	G	R	G	G	G	G	R	G	G	G	G	G	G	G	N	G	G	G	G	R	G	G	G	G	G	G	G
SGENOME_2784084	2784084	C	C	C	C	C	C	C	Y	C	C	C	C	C	C	Y	Y	C	C	Y	C	C	C	C	C	C	Y	N	C	C	C	C	Y	C	C	C	N	Y	C	C	Y	C	C	C	C	C	C	C	C
SGENOME_2785045	2785045	R	G	G	G	G	G	G	N	R	N	G	G	G	G	R	G	R	R	R	R	G	G	R	R	G	N	G	G	G	A	G	R	G	G	R	G	G	R	R	G	G	G	G	G	G	G	G	G
SGENOME_2802056	2802056	R	R	G	G	G	R	A	R	R	G	R	G	R	R	R	R	R	R	R	R	R	R	N	G	G	N	R	R	R	R	R	G	R	R	R	G	R	R	G	G	G	N	G	R	R	R	G	G
SGENOME_2807930	2807930	A	A	A	A	A	A	A	A	R	A	A	A	A	N	A	A	A	A	R	R	A	A	R	A	R	A	A	A	A	A	A	A	A	R	R	A	N	A	R	A	R	N	A	A	A	A	A	A
SGENOME_2807936	2807936	M	C	M	C	C	C	C	N	C	A	C	A	C	N	M	C	C	C	M	M	M	C	C	C	C	N	C	N	C	C	C	M	C	C	M	C	C	M	C	C	C	C	C	C	C	C	C	C
SGENOME_2810556	2810556	G	R	R	G	G	R	R	G	R	R	N	G	G	G	R	N	R	G	R	R	G	G	N	G	N	R	N	G	N	G	G	G	R	R	G	G	R	R	R	G	N	G	G	G	N	G	G	G
SGENOME_2818829	2818829	G	G	G	R	G	R	G	G	G	G	R	G	G	R	G	G	G	G	G	G	R	G	G	G	G	G	G	G	G	G	G	R	G	G	R	G	G	R	G	G	A	G	G	G	G	G	G	G
SGENOME_2818837	2818837	T	T	T	T	T	T	T	Y	Y	T	T	T	T	T	T	T	T	T	T	T	T	T	Y	T	T	Y	T	T	T	T	T	T	T	T	Y	T	T	T	T	T	T	T	T	T	T	T	T	T
SGENOME_2818912	2818912	G	G	N	G	G	G	G	N	G	N	G	N	G	G	G	G	G	R	R	G	R	R	G	G	G	G	G	N	G	G	G	G	N	N	N	G	G	R	G	G	G	G	N	G	G	G	G	G
SGENOME_2828127	2828127	R	G	R	G	G	G	R	G	G	A	G	G	R	G	G	G	G	G	G	R	G	R	R	N	G	R	G	R	G	G	R	G	R	N	R	G	N	R	G	G	G	G	R	G	G	G	G	G
SGENOME_2828136	2828136	Y	N	C	C	Y	Y	N	C	Y	C	T	C	Y	C	C	T	Y	C	Y	C	C	C	Y	N	T	Y	N	C	Y	Y	Y	Y	C	C	C	C	N	C	T	T	T	T	C	Y	Y	C	T	N
SGENOME_2828226	2828226	N	G	R	G	G	G	R	G	G	R	G	G	R	G	G	G	G	N	G	R	G	R	R	N	G	R	G	R	G	R	A	G	R	N	R	G	G	G	G	G	G	A	R	R	G	G	G	G
SGENOME_2828243	2828243	G	G	G	G	G	G	G	R	G	G	G	G	G	N	R	G	R	G	G	N	R	G	G	N	G	R	G	R	G	G	G	R	G	G	R	G	G	R	G	G	G	N	R	G	G	G	G	G
SGENOME_2835754	2835754	C	C	C	C	C	C	C	N	Y	C	C	C	C	C	C	C	C	C	C	C	C	C	C	C	C	C	N	N	C	C	C	Y	C	C	C	Y	C	C	C	C	C	C	C	C	Y	Y	Y	C
SGENOME_2835810	2835810	T	N	T	N	T	T	T	N	T	T	N	T	T	T	T	T	T	T	T	T	Y	T	T	T	T	T	N	N	T	T	N	T	N	T	T	T	Y	T	T	T	T	T	T	T	T	T	T	T
SGENOME_2840478	2840478	R	G	R	A	G	G	G	R	G	G	R	A	G	G	R	G	N	N	G	G	A	G	G	R	G	G	G	G	R	G	G	R	N	G	G	G	G	G	G	G	G	G	G	G	G	G	G	G
SGENOME_2846319	2846319	G	G	G	G	G	G	G	G	G	G	G	G	G	G	G	G	G	G	G	G	G	G	G	G	G	G	K	G	K	G	G	G	G	G	G	G	G	G	G	G	G	G	G	G	G	G	K	G
SGENOME_2866343	2866343	G	G	G	G	R	G	G	R	G	G	G	R	R	G	G	G	G	G	G	G	R	G	G	G	G	G	G	R	G	G	G	R	G	G	R	G	R	G	R	G	G	G	G	G	G	G	G	G
SGENOME_2867646	2867646	G	G	R	G	R	G	G	G	G	G	G	R	G	G	G	G	G	G	G	R	G	G	G	G	G	G	G	R	R	R	G	G	G	G	R	G	G	R	R	R	R	G	G	G	G	R	G	G
SGENOME_2867659	2867659	G	R	G	G	G	G	G	G	G	G	G	G	G	G	G	G	G	G	G	G	G	G	G	G	G	G	G	G	R	G	G	G	R	R	G	G	G	G	G	G	G	G	G	G	R	G	G	R
SGENOME_2867679	2867679	C	C	C	C	C	C	C	C	C	C	C	C	C	C	C	C	C	C	C	C	C	C	C	C	C	C	C	C	Y	C	C	C	C	C	C	C	C	C	C	C	C	C	C	C	C	C	C	C
SGENOME_2867687	2867687	A	A	R	R	A	A	A	R	R	R	A	R	R	A	A	A	R	A	A	A	R	R	A	A	A	R	A	R	A	A	R	R	R	A	A	A	R	R	A	A	A	R	A	R	A	A	A	A
SGENOME_2868101	2868101	C	C	C	C	C	C	Y	C	C	C	C	C	C	C	C	C	C	Y	C	C	C	C	C	C	C	C	C	C	C	C	C	C	C	C	C	C	C	C	C	C	C	Y	C	C	C	C	C	C
SGENOME_2868112	2868112	A	A	A	A	A	A	A	A	A	A	A	A	A	A	A	C	A	A	A	A	A	A	A	A	A	A	A	A	A	A	A	A	A	A	A	A	A	A	A	A	A	A	A	A	A	A	A	A
SGENOME_2868119	2868119	T	T	T	Y	T	Y	Y	Y	T	T	T	T	Y	T	Y	T	T	T	T	T	Y	N	T	Y	T	N	Y	Y	T	T	Y	Y	Y	T	T	T	Y	Y	T	Y	T	T	Y	T	T	T	T	Y
SGENOME_2868188	2868188	C	C	C	C	C	C	C	Y	C	C	C	N	C	C	C	C	C	C	Y	C	C	C	C	C	C	C	C	C	C	C	Y	C	C	C	C	C	C	C	C	C	C	Y	C	C	C	C	C	C
SGENOME_2876435	2876435	G	G	R	R	R	R	R	G	R	G	R	G	G	G	G	R	G	R	G	G	R	G	R	G	R	G	R	R	G	R	G	R	G	G	G	G	R	G	R	G	G	G	G	G	G	G	R	G
SGENOME_2876450	2876450	Y	Y	Y	C	C	Y	C	Y	Y	C	C	Y	N	Y	Y	Y	Y	Y	Y	Y	C	Y	Y	C	Y	Y	C	C	Y	Y	Y	Y	Y	Y	Y	N	N	Y	Y	Y	Y	C	C	Y	Y	Y	Y	Y
SGENOME_2876463	2876463	R	R	G	G	G	R	R	G	R	R	R	G	G	G	R	R	R	R	R	G	G	R	G	G	G	R	G	G	R	R	R	G	R	G	R	G	G	R	G	R	G	R	R	R	R	R	G	R
SGENOME_2893823	2893823	T	T	T	Y	T	T	T	T	T	T	T	T	Y	N	T	Y	T	T	T	T	Y	T	T	T	T	T	T	T	Y	Y	T	T	T	T	T	T	T	T	T	T	T	T	T	T	T	T	T	T
SGENOME_2893853	2893853	Y	Y	Y	C	C	C	C	T	Y	Y	C	Y	C	N	Y	Y	C	Y	N	T	Y	Y	N	Y	C	Y	C	C	C	C	C	Y	Y	Y	C	C	Y	C	C	Y	C	C	Y	N	Y	Y	C	C
SGENOME_2899464	2899464	A	A	A	A	A	A	A	A	A	A	R	A	A	N	A	A	A	A	A	A	A	A	A	A	R	A	A	N	R	A	A	A	A	A	A	A	A	A	A	A	A	A	A	A	N	A	A	R
SGENOME_2899470	2899470	R	N	N	R	R	R	R	R	A	A	A	R	A	N	A	R	A	A	R	A	A	R	A	G	A	A	R	N	R	A	A	A	N	A	A	A	G	R	A	A	R	R	R	R	A	A	R	A
SGENOME_2912980	2912980	A	A	N	R	A	A	A	A	R	A	A	A	A	R	A	A	R	R	A	N	R	A	A	A	A	A	A	R	N	G	A	A	A	R	A	A	A	A	N	A	A	A	A	A	A	R	R	N
SGENOME_2913037	2913037	T	K	T	T	T	T	T	T	T	G	T	T	T	T	T	T	K	T	K	T	T	T	T	T	T	K	T	T	T	T	T	N	T	T	K	T	T	K	T	T	T	T	T	T	T	T	T	T
SGENOME_2915870	2915870	C	C	C	C	Y	C	Y	C	C	C	C	C	Y	C	C	Y	C	C	Y	C	Y	Y	Y	Y	C	C	C	C	C	Y	C	Y	C	C	C	C	C	C	C	Y	Y	Y	Y	C	Y	C	C	C
SGENOME_2915879	2915879	C	C	C	C	C	C	M	M	C	M	C	C	C	C	M	C	C	M	M	C	C	M	C	C	C	C	C	C	C	C	C	C	C	M	C	C	M	C	C	C	C	M	C	C	C	C	M	C
SGENOME_2917175	2917175	R	R	G	R	G	A	R	R	G	G	R	G	R	R	G	G	G	R	G	R	R	R	R	N	R	R	G	R	R	R	R	R	G	R	G	N	R	R	N	R	G	R	R	N	R	R	A	G
SGENOME_2917190	2917190	W	W	T	W	T	A	W	W	T	T	W	T	W	W	T	T	T	W	T	W	W	W	W	N	W	W	T	W	W	W	W	W	T	W	T	N	W	W	N	W	T	W	W	N	W	W	A	T
SGENOME_2921768	2921768	Y	C	C	Y	Y	C	C	T	Y	Y	C	N	Y	C	C	Y	C	N	T	T	Y	C	C	Y	C	Y	C	C	C	C	N	Y	Y	C	N	N	T	Y	C	Y	N	Y	Y	C	C	C	C	T
SGENOME_2921773	2921773	R	G	A	R	G	G	G	G	G	G	G	G	G	G	G	G	N	R	G	G	R	G	G	G	G	G	G	N	G	R	N	R	G	G	G	N	G	R	G	G	N	G	G	G	G	G	G	G
SGENOME_2927152	2927152	Y	T	T	Y	T	N	T	T	T	T	T	N	T	N	Y	Y	Y	Y	Y	Y	Y	Y	T	Y	N	Y	C	T	Y	T	Y	Y	N	Y	T	N	Y	Y	C	Y	T	Y	Y	T	Y	T	Y	T
SGENOME_2931350	2931350	T	T	K	K	T	T	T	T	T	T	T	K	T	N	T	T	K	T	T	K	K	T	T	T	T	K	T	T	T	T	T	K	T	T	K	N	T	K	T	T	T	T	T	T	T	N	T	T
SGENOME_2931434	2931434	C	C	C	Y	T	C	C	C	C	C	C	C	C	N	C	C	Y	C	C	C	Y	C	T	C	T	Y	C	C	C	C	C	Y	Y	Y	C	N	C	Y	T	C	C	C	Y	C	N	N	N	C
SGENOME_2941651	2941651	C	C	N	M	C	N	C	N	C	C	C	C	C	C	C	C	C	C	C	M	C	C	C	C	C	M	C	C	N	M	C	C	C	C	A	C	C	C	C	C	C	C	C	C	C	C	C	C
SGENOME_2941703	2941703	C	C	N	C	Y	N	C	C	C	C	C	C	C	C	T	C	C	C	N	C	C	C	Y	C	T	C	C	C	C	C	C	C	C	C	C	C	C	C	C	C	C	C	Y	N	C	Y	C	C
SGENOME_2941716	2941716	A	A	N	A	W	N	A	A	A	A	A	A	A	A	T	A	A	A	N	A	A	A	W	A	T	A	A	A	A	A	A	A	A	A	A	A	A	A	A	A	A	A	W	N	A	W	A	A
SGENOME_2941721	2941721	T	T	N	T	T	N	T	T	T	T	T	T	T	T	T	T	T	T	T	T	T	T	T	T	T	Y	T	T	T	Y	T	T	Y	T	T	T	T	Y	T	T	T	T	Y	T	T	T	T	T
SGENOME_2941740	2941740	C	C	N	C	C	N	C	C	C	C	C	C	C	C	C	C	C	C	C	C	C	C	C	C	C	S	C	C	N	S	C	C	S	C	C	C	C	S	C	N	C	C	S	C	C	C	C	C
SGENOME_2950808	2950808	A	A	A	A	A	W	A	A	A	N	N	A	A	A	A	A	A	A	A	A	A	A	W	A	A	A	A	A	W	A	A	A	A	A	A	A	A	A	W	A	A	A	A	A	A	A	A	A
SGENOME_2960529	2960529	T	T	T	Y	T	T	T	T	T	T	T	Y	T	T	T	T	Y	T	T	T	Y	T	T	T	T	Y	T	Y	T	T	T	Y	T	T	T	T	T	T	T	T	T	Y	T	Y	T	Y	T	T
SGENOME_2960857	2960857	C	Y	C	C	C	C	C	C	C	C	C	C	C	C	C	C	C	Y	C	C	Y	C	C	C	C	C	C	C	Y	Y	C	C	C	C	C	C	C	Y	C	C	C	C	C	C	C	Y	Y	Y
SGENOME_2962761	2962761	G	G	G	G	G	R	G	G	G	G	R	G	G	G	G	G	N	G	G	G	G	G	G	G	G	G	G	G	A	G	G	G	G	G	G	G	G	G	G	G	G	G	G	G	R	G	G	R
SGENOME_2967972	2967972	C	Y	C	Y	C	C	C	C	C	C	C	C	C	C	C	C	C	T	C	C	Y	C	N	C	C	C	C	C	Y	C	C	C	C	Y	C	C	C	C	C	Y	C	Y	Y	N	N	C	C	C
SGENOME_2976764	2976764	G	G	G	G	G	G	G	G	G	G	G	G	G	G	G	G	G	G	G	G	R	G	G	G	G	R	G	G	G	G	G	G	G	G	G	G	R	G	G	G	G	G	G	G	G	G	G	G
SGENOME_2977985	2977985	A	A	A	A	A	A	A	N	A	N	A	N	M	A	A	A	A	A	M	M	A	A	A	A	A	M	A	C	A	A	A	A	A	A	A	A	A	M	A	N	A	A	A	A	A	A	A	A
SGENOME_2983045	2983045	C	C	C	C	C	C	C	Y	C	C	C	C	Y	C	C	C	C	C	C	N	Y	C	C	Y	C	C	C	C	C	C	C	C	C	C	C	C	Y	C	C	Y	C	C	C	C	C	C	C	C
SGENOME_2983089	2983089	C	C	C	Y	C	N	C	Y	C	C	Y	C	Y	N	C	C	C	Y	C	C	C	C	C	Y	C	C	C	C	C	C	C	C	C	Y	Y	T	C	C	C	Y	C	Y	C	Y	C	C	C	C
SGENOME_2983134	2983134	C	C	Y	C	C	C	C	C	C	C	C	C	C	C	C	C	Y	C	C	C	C	C	C	C	Y	C	C	C	C	C	C	Y	C	C	C	C	C	C	C	C	C	C	Y	C	C	C	C	C
SGENOME_2983154	2983154	C	C	C	C	C	C	C	C	A	C	C	C	C	C	C	M	C	C	C	C	C	C	C	C	C	C	C	C	C	C	C	C	C	C	C	C	C	C	C	M	C	M	C	C	C	C	C	C
SGENOME_2984782	2984782	C	C	C	C	C	C	C	C	C	Y	N	C	C	C	C	C	C	C	C	C	C	C	C	C	N	Y	C	C	N	Y	C	C	C	C	Y	C	C	Y	C	C	C	C	Y	C	C	C	C	C
SGENOME_2985070	2985070	C	C	C	T	Y	C	C	N	C	C	C	N	C	C	C	Y	C	N	C	C	T	C	C	C	C	N	C	N	C	C	C	C	N	C	C	C	C	Y	C	Y	C	C	T	N	C	N	C	C
SGENOME_2989231	2989231	T	T	Y	T	T	T	T	T	T	T	Y	T	T	T	T	T	T	T	T	T	T	T	Y	T	T	T	Y	T	T	T	T	T	T	T	T	T	T	T	T	T	T	T	T	T	T	T	T	T
SGENOME_2989234	2989234	A	W	A	A	W	A	A	A	A	A	A	A	W	A	W	A	A	A	A	A	W	A	A	A	W	A	A	A	A	A	A	A	A	W	A	A	A	W	A	A	A	A	A	A	A	A	A	W
SGENOME_2989280	2989280	R	A	A	R	A	A	A	A	A	R	A	A	A	A	R	R	A	A	A	R	R	R	A	R	A	A	A	A	A	R	A	R	R	A	A	A	R	R	A	A	A	A	A	A	A	A	A	A
SGENOME_2993861	2993861	R	G	G	G	R	G	R	G	R	G	R	R	G	G	G	G	G	R	G	R	R	G	R	G	R	R	G	G	G	G	G	R	G	R	G	N	G	G	R	G	R	G	G	R	G	G	G	G
SGENOME_2994096	2994096	C	C	Y	C	C	C	C	Y	C	C	C	T	Y	C	Y	Y	C	C	Y	C	Y	C	C	C	C	Y	C	Y	C	Y	C	C	C	Y	C	C	Y	C	C	Y	C	Y	N	C	C	N	T	C
SGENOME_2994103	2994103	G	G	G	G	G	G	G	G	G	G	R	G	G	G	R	G	G	G	R	R	G	G	G	G	G	G	G	G	G	R	G	G	G	G	G	G	G	G	G	G	G	R	G	G	G	N	G	G
SGENOME_2994108	2994108	Y	N	C	C	N	C	C	C	C	T	C	C	Y	C	C	Y	Y	C	C	C	Y	C	N	C	C	Y	N	C	Y	C	C	Y	C	C	C	C	C	Y	C	C	C	Y	C	C	C	N	C	C
SGENOME_2994864	2994864	T	T	T	Y	T	T	T	T	T	T	T	Y	Y	T	T	T	T	T	T	T	Y	T	T	T	T	T	T	T	T	T	T	T	T	T	T	T	T	T	T	T	Y	T	Y	T	T	T	T	Y
SGENOME_2996104	2996104	G	G	R	G	G	G	R	G	R	G	G	G	G	G	G	G	R	R	G	G	G	G	R	G	R	G	G	G	G	R	R	R	R	G	G	G	G	G	G	G	G	R	R	G	G	G	G	G
SGENOME_2999507	2999507	C	C	C	Y	C	C	C	T	C	C	C	C	C	C	C	C	C	C	C	C	C	C	C	C	C	C	C	C	C	C	C	C	Y	C	C	C	T	Y	C	C	C	C	C	C	C	C	C	C
SGENOME_3005652	3005652	G	G	G	G	G	G	G	G	G	G	G	G	G	G	G	G	G	G	G	G	G	R	G	G	G	G	G	G	G	G	G	G	N	G	G	G	G	G	G	G	G	R	G	G	G	G	G	G
SGENOME_3005884	3005884	C	C	Y	C	C	C	Y	C	C	Y	C	C	C	Y	C	C	C	C	C	C	C	C	C	C	C	Y	C	C	C	C	C	Y	C	C	C	C	Y	Y	Y	C	C	C	Y	Y	Y	Y	C	C
SGENOME_3005895	3005895	C	C	C	C	C	C	C	Y	C	C	Y	Y	C	C	C	C	C	C	C	C	C	C	Y	C	Y	C	Y	C	C	C	Y	C	C	C	C	C	C	C	C	C	C	C	C	C	C	Y	C	C
SGENOME_3014467	3014467	C	C	C	C	C	C	C	C	C	C	C	C	C	C	C	C	C	C	C	C	Y	C	Y	Y	Y	C	C	Y	C	C	C	C	C	C	C	Y	C	C	C	C	Y	C	C	Y	Y	C	Y	C
SGENOME_3023528	3023528	G	N	G	G	G	A	G	G	G	G	R	G	G	G	G	G	G	G	G	G	G	G	G	G	G	G	R	G	G	G	G	G	G	G	G	G	G	G	R	G	G	G	G	G	G	G	G	R
SGENOME_3023536	3023536	C	C	C	C	C	C	C	C	C	C	C	C	C	C	C	C	C	C	C	C	C	C	C	C	C	C	Y	C	Y	C	C	C	C	C	C	C	C	C	Y	C	C	C	C	C	T	C	N	C
SGENOME_3023639	3023639	A	A	A	A	A	A	R	A	A	A	A	A	A	A	A	A	R	A	A	A	A	A	A	N	A	A	A	A	A	A	A	A	N	A	A	A	A	A	A	A	A	A	A	A	A	A	A	G
SGENOME_3025804	3025804	G	G	K	G	G	G	G	G	G	G	G	G	G	N	G	G	T	G	G	N	G	G	G	G	G	K	G	G	G	K	G	K	G	G	G	G	K	K	G	G	G	G	G	G	G	G	G	G
SGENOME_3025834	3025834	K	G	G	K	G	T	G	K	G	N	G	K	G	G	K	G	G	G	G	G	K	T	G	G	K	K	G	N	G	G	G	G	G	K	G	K	G	K	G	K	K	G	G	K	N	G	G	K
SGENOME_3037492	3037492	R	N	R	R	R	N	R	R	R	G	G	N	R	R	G	N	G	R	G	N	R	R	G	N	R	R	G	R	G	G	N	R	G	R	N	G	G	G	R	N	G	A	G	N	G	N	G	G
SGENOME_3037587	3037587	T	T	T	T	T	T	T	T	T	T	Y	T	T	T	T	T	T	T	T	T	T	T	T	N	T	T	Y	T	Y	T	T	T	T	T	N	T	T	T	Y	T	T	C	T	T	Y	T	Y	T
SGENOME_3055912	3055912	G	G	G	K	G	N	G	G	G	G	G	G	G	G	G	G	G	G	K	G	K	G	K	K	G	G	G	G	G	G	G	K	K	K	G	G	K	G	G	G	N	G	K	G	G	K	N	G
SGENOME_3055916	3055916	G	G	G	G	G	G	G	G	G	G	G	R	R	G	G	G	G	R	G	G	G	G	G	G	G	G	G	G	G	G	G	G	G	G	G	G	G	G	G	R	G	G	R	G	G	G	G	G
SGENOME_3055923	3055923	G	G	G	R	R	G	G	G	G	G	G	R	R	G	G	G	G	G	G	G	G	G	R	R	G	G	G	G	G	G	G	G	R	R	G	G	R	G	G	G	G	G	R	G	G	R	G	G
SGENOME_3070045	3070045	A	A	A	A	A	R	A	A	A	A	R	A	A	A	A	A	A	A	A	A	A	A	A	A	N	A	A	A	A	A	A	A	A	A	A	A	A	A	A	A	N	A	A	A	R	A	R	N
SGENOME_3070060	3070060	C	C	C	C	C	C	C	C	C	C	C	C	C	C	C	C	C	C	C	C	C	C	Y	C	C	C	C	C	Y	C	C	C	C	C	C	C	C	C	C	C	C	C	C	C	C	C	Y	C
SGENOME_3070064	3070064	A	A	A	A	A	A	W	A	A	A	A	A	A	A	A	W	A	A	A	A	A	A	A	A	A	A	A	A	A	A	A	A	N	A	W	A	A	N	A	W	A	W	W	A	A	A	A	A
SGENOME_3072026	3072026	C	C	C	C	C	C	C	Y	C	C	Y	C	C	C	Y	C	C	C	C	C	C	C	C	C	C	C	C	C	C	Y	C	C	C	C	C	Y	C	C	C	C	C	C	C	C	C	C	C	C
SGENOME_3072035	3072035	T	T	T	T	T	T	T	T	T	T	T	T	T	T	T	Y	Y	T	T	Y	T	T	T	T	T	T	T	T	T	Y	T	Y	T	T	Y	T	T	Y	T	T	T	T	T	T	T	T	Y	T
SGENOME_3072120	3072120	Y	C	C	Y	C	C	Y	C	C	Y	C	C	C	C	Y	C	Y	Y	C	C	C	Y	C	Y	C	Y	C	C	C	C	C	C	C	Y	C	C	Y	Y	C	C	C	C	C	C	C	C	C	C
SGENOME_3072126	3072126	R	G	G	R	G	G	R	G	G	R	G	G	G	G	R	G	R	G	G	G	G	R	G	R	G	R	G	G	G	G	G	G	G	R	G	G	R	R	G	G	G	G	G	G	G	G	G	G
SGENOME_3072138	3072138	G	R	G	G	R	G	R	G	G	R	G	G	G	G	G	G	G	G	G	G	G	G	R	G	R	G	G	G	G	G	G	G	G	R	G	G	G	G	R	G	G	G	G	G	G	G	G	G
SGENOME_3077260	3077260	R	G	G	G	G	G	G	G	G	G	R	G	G	G	R	G	R	G	G	G	G	R	G	G	G	G	R	G	G	G	R	G	G	G	R	G	G	G	G	R	G	G	G	G	G	G	G	G
SGENOME_3077296	3077296	C	Y	Y	C	C	Y	Y	Y	Y	C	Y	Y	Y	Y	Y	Y	Y	Y	Y	Y	Y	C	Y	C	Y	Y	Y	C	Y	C	Y	Y	Y	C	Y	Y	Y	Y	Y	Y	C	Y	Y	C	Y	C	Y	Y
SGENOME_3077310	3077310	Y	Y	Y	T	T	Y	Y	Y	Y	N	Y	Y	Y	Y	Y	Y	Y	Y	Y	Y	Y	Y	Y	T	Y	Y	Y	Y	Y	T	Y	Y	Y	N	Y	Y	Y	Y	Y	Y	N	Y	Y	T	Y	T	Y	Y
SGENOME_3078903	3078903	R	G	R	G	N	G	G	R	G	G	G	R	R	R	R	R	R	G	R	R	R	G	N	A	A	R	G	N	G	G	G	R	R	G	A	R	R	R	G	G	R	R	G	R	G	A	G	G
SGENOME_3079011	3079011	M	C	M	C	N	C	C	M	C	C	C	N	M	M	M	C	C	C	M	M	N	C	N	A	N	M	C	N	C	C	C	M	M	C	A	M	M	N	C	C	C	M	C	M	C	A	C	C
SGENOME_3098493	3098493	Y	Y	Y	Y	N	C	C	N	Y	Y	Y	N	Y	N	Y	Y	C	C	Y	Y	Y	N	C	Y	Y	Y	C	C	Y	Y	Y	Y	Y	Y	Y	Y	Y	Y	C	Y	C	Y	Y	C	C	C	Y	N
SGENOME_3119910	3119910	T	T	T	T	T	T	T	T	T	T	T	T	T	T	T	T	T	T	T	T	T	T	Y	T	Y	T	T	N	T	T	N	T	T	T	T	T	T	T	Y	T	T	T	T	T	T	T	T	N
SGENOME_3122847	3122847	C	C	C	C	Y	C	C	C	C	C	C	Y	C	C	C	C	C	C	C	C	Y	Y	Y	C	Y	C	C	N	C	C	Y	C	C	C	C	C	C	C	C	C	T	Y	C	C	C	C	C	C
SGENOME_3122870	3122870	R	G	G	R	G	G	N	N	R	G	G	R	R	G	R	R	R	R	R	G	R	R	R	R	R	R	G	N	R	N	R	R	R	R	R	N	R	R	G	R	G	R	R	A	G	G	G	R
SGENOME_3122883	3122883	T	T	T	T	T	T	T	T	T	T	W	T	T	T	T	T	T	T	T	T	T	T	T	T	T	T	T	T	W	T	T	T	T	T	T	T	T	T	W	T	T	T	T	T	T	T	T	T
SGENOME_3124018	3124018	T	T	T	W	T	T	T	T	T	W	T	T	T	T	W	T	T	T	W	T	T	T	W	T	T	T	T	N	T	T	T	T	T	T	W	T	W	T	T	T	T	T	T	T	T	W	T	T
SGENOME_3131087	3131087	G	G	G	G	R	G	G	G	G	G	G	G	G	G	G	G	G	R	G	G	G	G	R	G	G	G	G	G	G	G	G	G	G	G	G	G	G	G	R	G	G	G	G	G	G	G	G	G
SGENOME_3131104	3131104	R	N	A	R	A	A	A	A	A	A	A	A	A	A	A	A	A	A	R	R	R	A	A	A	A	A	A	A	A	A	A	A	R	A	R	A	A	A	A	A	A	A	A	A	A	A	A	A
SGENOME_3131134	3131134	K	G	G	G	G	G	G	G	G	G	K	G	G	G	G	G	G	G	G	G	K	G	G	G	G	K	G	G	G	G	G	G	K	G	K	G	K	K	G	K	G	K	G	G	G	G	G	G
SGENOME_3131176	3131176	R	A	A	A	A	A	A	A	A	A	A	R	A	A	A	R	R	R	R	A	R	A	A	A	A	R	A	A	A	A	R	R	R	R	A	A	A	R	A	A	R	R	R	R	A	A	A	A
SGENOME_3131201	3131201	G	G	G	R	G	G	G	G	G	G	G	G	R	G	G	R	G	R	G	R	G	G	G	G	G	G	G	G	G	G	G	G	G	G	G	G	G	G	G	G	G	G	G	R	G	G	G	G
SGENOME_3137986	3137986	R	A	A	R	A	A	A	R	R	G	A	R	R	R	R	G	R	R	R	A	A	A	R	R	R	A	A	A	R	A	G	R	N	G	N	R	A	R	A	R	A	R	R	R	A	R	R	A
SGENOME_3138073	3138073	R	G	G	R	G	R	G	R	R	A	R	R	R	R	R	A	A	R	R	G	G	G	R	R	R	G	G	G	R	N	A	R	N	A	N	R	N	R	G	R	G	R	R	R	G	R	R	G
SGENOME_3140651	3140651	G	G	G	G	G	G	G	G	G	G	G	G	R	G	G	G	G	G	G	G	G	G	G	G	G	R	G	G	G	R	G	G	G	G	G	G	G	R	G	G	G	G	G	G	G	G	G	G
SGENOME_3142937	3142937	T	Y	N	N	T	T	Y	T	T	C	T	Y	Y	Y	T	T	T	Y	Y	Y	T	Y	T	N	T	Y	T	N	T	T	N	Y	Y	Y	T	T	Y	T	T	T	T	N	T	Y	T	Y	T	T
SGENOME_3143582	3143582	G	G	G	G	G	R	G	G	G	G	N	G	G	G	G	G	G	G	G	G	G	G	G	G	G	G	G	G	G	G	R	G	G	G	G	G	G	G	G	R	G	R	G	G	G	R	G	G
SGENOME_3143589	3143589	R	G	G	G	R	G	G	R	R	G	N	G	G	G	G	G	G	G	R	G	R	G	N	G	G	G	N	G	G	G	G	R	G	R	G	G	R	G	R	G	G	G	G	G	G	G	G	G
SGENOME_3143596	3143596	C	C	Y	Y	C	C	C	C	Y	C	N	Y	Y	C	C	C	Y	C	Y	C	Y	C	C	C	C	C	C	C	C	Y	C	C	T	C	C	C	Y	Y	C	C	C	C	Y	C	C	C	C	C
SGENOME_3143604	3143604	G	G	R	R	G	G	G	G	G	R	N	G	R	G	R	G	G	G	R	R	R	G	G	G	G	R	G	A	G	G	G	G	G	G	G	G	G	R	G	G	G	G	G	G	G	G	G	G
SGENOME_3143605	3143605	C	C	Y	C	C	C	Y	C	C	C	N	C	C	Y	C	C	C	C	C	C	C	C	C	C	C	C	C	C	C	C	C	Y	C	C	C	C	C	C	C	C	C	Y	C	N	C	C	C	Y
SGENOME_3144921	3144921	R	A	R	A	A	A	A	A	A	A	R	A	A	A	A	A	R	A	A	R	A	A	A	A	A	A	A	G	A	A	A	R	A	A	A	A	R	A	A	A	A	A	A	A	R	A	A	A
SGENOME_3149475	3149475	C	Y	C	C	C	C	C	C	C	C	C	C	C	C	C	C	Y	C	C	C	C	Y	C	C	C	Y	N	C	C	C	C	C	C	Y	C	C	C	C	C	C	C	C	C	C	C	C	C	C
SGENOME_3149507	3149507	T	Y	Y	Y	Y	N	T	Y	Y	T	Y	N	T	Y	T	Y	Y	Y	T	Y	Y	T	Y	Y	Y	T	N	N	N	T	N	Y	Y	Y	Y	C	N	T	Y	T	T	Y	Y	C	T	N	T	T
SGENOME_3154456	3154456	Y	Y	C	C	C	Y	Y	C	Y	C	C	Y	Y	N	C	N	C	C	C	C	Y	N	C	C	Y	Y	C	C	C	Y	Y	Y	C	Y	C	N	C	Y	C	C	Y	Y	C	C	C	T	C	Y
SGENOME_3154459	3154459	Y	Y	C	C	C	Y	Y	C	Y	C	C	Y	Y	N	C	N	C	C	C	C	Y	N	C	C	Y	Y	C	C	C	Y	Y	Y	C	Y	C	N	C	Y	C	C	Y	Y	C	C	C	T	C	Y
SGENOME_3155858	3155858	T	W	T	T	W	W	W	W	W	T	W	W	T	T	T	W	T	W	T	T	T	W	W	T	T	T	W	T	W	T	T	T	W	W	T	T	T	T	T	T	T	W	T	T	W	T	T	T
SGENOME_3155872	3155872	M	C	C	M	C	M	C	C	C	C	M	C	C	C	C	M	C	C	C	M	M	C	C	C	C	M	C	C	C	C	C	C	C	C	M	C	M	C	C	C	C	C	C	C	C	C	C	C
SGENOME_3163902	3163902	C	C	C	C	C	C	C	C	C	C	C	C	C	C	C	C	C	C	Y	C	Y	Y	C	C	C	C	C	Y	C	Y	C	Y	C	C	C	C	C	Y	C	C	C	C	C	C	C	Y	C	C
SGENOME_3164005	3164005	R	G	G	G	G	G	G	G	G	G	G	G	R	G	R	G	G	R	G	G	G	G	G	G	G	R	G	R	G	G	G	G	G	G	G	G	R	R	G	R	G	G	G	G	G	G	G	G
SGENOME_3164026	3164026	C	C	C	Y	C	C	C	C	C	C	C	C	Y	C	C	C	C	C	C	N	Y	C	C	C	C	C	C	Y	C	C	C	C	C	C	C	N	Y	C	C	C	C	C	Y	C	C	C	C	C
SGENOME_3164029	3164029	T	K	K	T	T	T	T	T	T	T	T	T	K	T	T	K	T	T	K	T	K	K	K	T	K	K	T	K	T	T	K	T	K	T	K	T	T	K	T	T	T	T	T	N	N	K	T	T
SGENOME_3164281	3164281	G	G	G	G	G	G	G	N	G	G	G	G	G	G	G	G	G	G	G	G	G	G	G	G	K	G	G	G	K	G	N	G	G	G	G	G	G	G	K	G	G	G	G	G	K	G	N	K
SGENOME_3166646	3166646	G	R	G	G	G	G	G	G	G	R	G	G	G	G	R	R	R	G	G	G	G	G	G	G	G	G	G	G	G	G	G	G	R	G	G	G	G	G	G	G	G	G	G	G	G	G	G	G
SGENOME_3166689	3166689	C	C	C	Y	C	C	C	C	C	C	C	C	C	C	C	C	C	C	C	C	C	C	C	C	C	Y	C	Y	C	C	C	C	C	C	C	C	C	C	Y	C	C	C	C	C	C	Y	C	C
SGENOME_3166714	3166714	C	C	C	C	Y	C	C	C	C	C	C	C	C	C	C	C	C	C	C	C	C	C	C	C	C	C	C	C	C	C	C	C	C	C	C	C	C	C	C	C	C	C	C	C	C	C	C	C
SGENOME_3166728	3166728	R	G	R	R	G	G	G	R	R	R	G	G	R	G	G	R	R	R	G	R	R	G	G	R	G	R	R	R	G	R	R	R	G	R	R	G	G	R	G	G	G	G	R	G	R	R	G	G
SGENOME_3178368	3178368	Y	C	C	C	C	C	C	C	C	C	C	C	C	C	C	C	C	C	C	C	C	C	C	C	C	C	C	C	C	C	C	C	C	C	C	C	C	C	C	C	C	C	C	Y	C	C	Y	C
SGENOME_3178372	3178372	Y	C	C	C	C	C	C	C	C	Y	C	Y	C	C	C	C	C	C	C	C	C	C	C	C	C	C	C	Y	C	Y	C	Y	C	C	Y	C	C	Y	C	Y	C	Y	C	C	C	C	C	C
SGENOME_3178373	3178373	A	W	W	A	W	W	A	A	A	A	W	A	A	A	A	A	W	A	A	W	A	W	A	A	W	A	W	W	W	W	A	W	A	A	A	A	W	A	W	A	W	A	A	A	W	A	W	W
SGENOME_3178461	3178461	Y	C	C	C	C	C	C	C	C	C	C	Y	C	C	C	C	C	C	C	C	C	C	C	C	C	C	C	Y	C	C	C	C	C	C	C	C	C	Y	C	C	C	Y	C	C	C	C	C	C
SGENOME_3179368	3179368	G	G	G	G	R	G	G	R	G	G	G	G	R	G	G	G	R	G	G	G	G	G	G	G	R	G	G	R	G	G	G	R	G	G	G	G	R	G	G	G	N	G	G	G	G	G	G	N
SGENOME_3179376	3179376	T	T	T	K	T	T	T	T	T	T	T	K	K	T	K	T	K	T	T	T	G	T	T	N	T	K	T	T	T	K	T	K	T	T	T	T	K	K	T	T	T	K	T	T	T	T	T	N
SGENOME_3179427	3179427	Y	C	Y	C	Y	C	C	Y	N	C	N	Y	C	Y	Y	Y	Y	C	C	N	C	Y	C	C	C	Y	N	Y	Y	Y	Y	Y	C	Y	C	C	Y	Y	Y	C	C	C	Y	C	C	C	C	N
SGENOME_3179453	3179453	C	C	C	C	C	C	C	C	C	C	C	C	C	M	C	C	C	M	C	C	C	C	C	C	C	M	C	C	C	C	C	C	C	C	C	C	C	M	C	C	C	M	C	M	C	C	C	C
SGENOME_3179459	3179459	A	A	A	A	A	A	A	A	A	A	A	A	A	W	A	A	A	W	A	A	A	A	A	A	A	W	A	A	A	A	A	A	A	A	A	A	A	W	A	A	A	W	A	W	A	A	A	A
SGENOME_3199538	3199538	G	G	R	G	G	G	G	G	G	G	G	R	G	G	G	G	R	G	G	R	R	R	G	G	G	G	G	R	G	G	N	G	G	G	G	G	G	G	G	A	G	N	G	G	G	N	G	G
SGENOME_3201659	3201659	W	W	T	W	T	T	W	W	T	W	T	T	T	W	W	W	T	W	W	W	W	W	T	T	T	W	T	W	W	W	T	W	W	W	T	W	W	W	T	W	T	W	T	W	T	W	T	N
SGENOME_3203716	3203716	T	T	T	T	T	G	T	T	N	T	T	T	T	T	T	T	T	T	T	T	T	T	K	N	T	T	T	T	T	T	T	T	T	T	T	T	T	T	T	T	N	T	T	T	N	T	T	T
SGENOME_3207570	3207570	G	G	G	G	G	G	G	R	G	G	G	G	G	G	G	R	G	G	G	G	G	G	G	R	G	G	G	G	R	G	G	G	G	G	G	G	G	G	G	R	G	G	G	R	G	G	A	G
SGENOME_3207623	3207623	G	G	G	G	G	K	K	G	K	G	G	G	K	G	G	G	K	G	G	G	G	K	G	K	G	G	G	G	G	G	G	G	G	G	G	G	K	G	G	G	G	G	G	G	K	G	G	G
SGENOME_3207663	3207663	T	N	T	T	T	T	W	T	N	N	T	T	T	N	T	T	W	T	T	N	T	N	T	W	T	W	T	T	T	T	T	T	T	T	N	W	T	T	T	W	T	T	T	W	N	N	T	T
SGENOME_3208079	3208079	C	Y	C	Y	T	C	T	Y	N	C	C	Y	T	C	C	Y	C	C	C	N	Y	C	N	C	Y	C	C	Y	C	C	C	Y	C	Y	C	N	C	C	N	Y	T	T	Y	C	N	N	C	N
SGENOME_3208136	3208136	C	C	T	C	C	C	C	C	C	C	C	C	C	C	Y	C	C	C	C	N	C	C	C	C	C	C	C	Y	T	C	C	C	Y	C	Y	N	C	C	C	C	C	C	C	C	N	N	C	C
SGENOME_3210819	3210819	R	G	G	G	G	G	G	N	G	G	G	G	G	A	G	G	G	G	G	G	G	R	G	G	G	R	N	G	G	G	R	G	R	G	G	R	G	G	G	N	G	N	G	R	G	R	N	G
SGENOME_3223270	3223270	R	G	R	R	G	G	G	R	G	R	G	R	R	G	G	G	R	G	R	R	R	G	G	G	G	R	G	G	G	R	G	R	R	G	R	G	R	G	G	G	G	G	G	G	G	N	G	G
SGENOME_3233775	3233775	C	C	C	T	C	C	C	Y	C	C	C	C	C	C	C	C	C	N	C	C	C	C	C	C	Y	C	C	N	C	C	C	C	C	C	C	C	Y	C	C	Y	N	C	C	C	C	C	C	C
SGENOME_3233780	3233780	G	G	R	G	G	G	G	G	R	R	G	G	G	G	R	R	R	G	R	G	G	R	G	G	G	G	G	G	R	G	N	G	G	R	G	G	G	G	G	G	G	G	G	G	G	G	G	G
SGENOME_3233857	3233857	Y	Y	Y	T	T	T	T	T	T	T	T	T	T	T	T	Y	T	T	Y	T	T	T	T	T	T	Y	T	T	T	Y	T	Y	T	T	Y	T	T	Y	T	T	T	T	T	T	T	T	T	T
SGENOME_3233879	3233879	Y	C	Y	T	C	C	Y	T	C	C	C	C	Y	C	Y	C	Y	C	Y	C	Y	C	C	C	Y	Y	C	N	C	Y	C	C	C	C	Y	C	T	C	C	Y	N	C	C	Y	C	C	C	C
SGENOME_3241699	3241699	A	A	A	A	A	A	A	A	A	R	A	A	A	A	A	A	A	A	A	A	R	A	A	A	A	A	A	A	A	R	A	R	A	A	A	A	A	A	A	A	R	A	A	A	A	A	A	A
SGENOME_3249935	3249935	T	T	T	T	C	T	T	T	T	T	T	T	T	T	T	Y	T	T	Y	T	T	T	C	T	T	Y	T	T	T	T	T	T	Y	T	T	T	T	Y	Y	T	C	T	T	T	T	T	T	T
SGENOME_3257526	3257526	G	G	G	G	G	G	G	G	G	G	R	R	G	G	G	G	G	G	G	G	G	G	G	G	G	G	G	G	R	G	G	G	G	G	G	G	G	G	G	R	G	R	G	R	G	G	G	R
SGENOME_3257528	3257528	G	G	R	R	G	G	G	G	R	G	G	G	G	G	G	G	G	R	G	G	G	G	G	G	R	G	G	G	G	G	R	G	G	G	G	G	G	G	G	G	G	R	G	G	R	G	G	G
SGENOME_3257543	3257543	G	G	R	G	G	G	R	R	R	G	G	G	G	G	G	G	G	G	G	G	G	R	G	G	G	G	G	G	R	R	G	G	G	G	G	G	G	G	G	G	G	G	G	G	G	G	G	G
SGENOME_3259104	3259104	T	T	T	T	T	Y	T	T	T	T	Y	T	T	T	T	T	T	T	T	T	T	T	T	T	T	T	T	T	Y	T	T	T	T	T	T	T	T	T	T	T	T	T	T	T	T	T	T	T
SGENOME_3276968	3276968	K	G	G	G	G	G	G	G	G	G	G	G	G	G	G	G	K	G	G	G	G	G	G	G	G	G	G	G	G	G	G	G	G	G	G	G	G	K	G	G	G	G	G	G	G	G	G	G
SGENOME_3276989	3276989	C	Y	C	Y	Y	T	Y	Y	Y	C	C	Y	Y	C	Y	Y	Y	C	Y	Y	Y	Y	C	C	Y	C	N	C	C	Y	C	Y	Y	C	C	C	Y	C	C	C	Y	Y	Y	C	C	C	C	C
SGENOME_3278830	3278830	Y	N	Y	Y	C	C	Y	C	C	C	C	N	Y	C	Y	Y	C	Y	Y	Y	Y	Y	C	C	C	Y	C	C	T	C	C	Y	C	C	C	C	Y	Y	C	Y	C	C	Y	Y	C	C	T	T
SGENOME_3278918	3278918	A	G	G	G	G	G	G	G	G	G	G	G	G	G	G	G	R	G	G	G	G	R	G	G	G	G	G	G	G	G	G	R	R	G	G	G	G	G	G	R	G	G	R	G	G	G	G	G
SGENOME_3278934	3278934	C	N	C	Y	C	N	Y	T	C	C	C	N	Y	N	Y	C	C	C	Y	Y	Y	Y	C	Y	C	C	C	Y	T	Y	C	Y	C	C	C	C	Y	Y	C	C	C	C	Y	Y	N	C	Y	C
SGENOME_3278935	3278935	C	C	C	C	C	C	Y	C	C	C	C	C	C	N	C	Y	C	Y	C	C	C	C	C	C	C	C	C	C	C	C	C	Y	C	C	C	C	C	C	Y	Y	N	C	C	C	C	C	C	T
SGENOME_3284553	3284553	G	R	R	R	G	R	G	G	G	R	G	G	R	R	G	R	R	R	R	G	R	R	R	R	R	G	G	G	G	R	G	G	R	R	R	G	R	R	R	R	G	R	R	R	R	G	G	G
SGENOME_3284566	3284566	N	R	G	R	G	N	G	G	R	G	G	G	G	R	R	R	G	R	G	R	R	G	R	R	R	R	G	R	R	G	R	G	G	R	R	R	G	R	R	G	G	R	R	R	R	G	G	N
SGENOME_3289393	3289393	T	T	C	Y	T	T	T	C	T	T	T	T	T	T	T	T	C	T	T	T	T	T	T	T	T	T	T	T	T	T	T	C	T	T	Y	T	Y	T	T	T	T	T	T	T	T	T	T	T
SGENOME_3289947	3289947	Y	C	C	C	Y	Y	Y	C	C	C	Y	Y	Y	C	Y	C	Y	C	C	Y	Y	C	C	C	C	Y	C	C	Y	Y	C	Y	C	C	C	C	Y	Y	C	C	C	C	C	C	T	C	C	Y
SGENOME_3291646	3291646	C	C	C	Y	C	C	C	C	Y	C	C	C	C	C	C	C	C	C	C	C	Y	C	C	C	C	C	C	C	C	C	C	C	C	C	C	C	C	C	C	Y	Y	C	C	C	C	C	C	C
SGENOME_3299001	3299001	R	N	G	G	G	G	G	G	G	G	G	N	G	G	G	G	G	G	G	G	R	G	G	G	G	R	G	G	G	G	G	G	G	G	A	G	R	G	G	G	G	G	G	G	G	G	G	G
SGENOME_3301695	3301695	G	G	G	G	G	G	K	G	G	G	G	G	G	G	G	K	G	G	G	G	G	G	G	G	G	G	K	G	G	G	G	G	G	G	G	G	G	G	G	G	G	G	G	K	G	G	G	G
SGENOME_3301723	3301723	R	G	R	R	G	R	G	G	R	G	G	G	G	G	G	G	R	R	G	G	G	G	G	R	G	G	G	G	G	R	G	G	G	G	G	G	G	R	G	G	G	G	G	G	G	G	G	G
SGENOME_3301724	3301724	G	G	G	G	N	G	R	G	G	G	G	G	G	G	G	R	G	G	G	G	G	G	G	G	G	R	R	G	G	G	G	G	G	G	R	G	G	R	G	G	G	G	R	G	G	G	G	G
SGENOME_3304570	3304570	G	G	N	G	G	R	G	G	G	G	G	G	G	G	G	G	N	G	G	G	G	G	G	G	G	G	G	G	G	G	G	G	G	G	G	G	G	G	G	G	G	G	G	G	R	G	A	G
SGENOME_3304623	3304623	A	R	A	A	R	A	G	G	R	A	A	A	R	A	A	A	A	A	A	A	R	G	R	A	N	A	A	R	A	A	A	A	A	A	A	A	R	A	R	G	A	N	N	A	R	N	A	A
SGENOME_3308050	3308050	A	A	A	A	A	R	A	A	A	A	R	A	A	A	A	A	A	A	A	A	A	A	R	A	A	A	R	A	R	A	A	A	A	A	A	R	A	A	G	A	R	A	A	A	A	A	A	R
SGENOME_3311018	3311018	G	R	G	G	G	G	G	G	G	G	G	G	R	G	G	G	G	R	G	G	G	R	G	G	G	G	G	G	G	R	G	G	G	G	G	G	G	R	G	G	R	R	R	R	G	R	G	G
SGENOME_3321026	3321026	R	A	R	A	A	A	A	N	A	A	A	A	A	A	A	A	A	R	A	A	R	R	A	A	A	A	A	A	A	A	A	A	R	R	A	A	R	A	A	A	A	A	A	A	A	A	A	R
SGENOME_3321538	3321538	G	G	G	G	G	G	G	G	G	N	G	G	G	N	K	G	G	G	K	G	G	G	G	K	G	G	G	G	G	G	G	G	N	G	K	G	G	G	G	G	G	G	G	N	G	G	G	G
SGENOME_3333434	3333434	T	T	T	T	W	W	T	T	T	T	W	T	T	T	T	T	T	T	T	T	T	T	T	T	W	T	W	T	T	T	T	T	T	T	T	T	T	T	T	T	T	T	T	T	T	T	T	T
SGENOME_3333442	3333442	C	C	C	C	Y	C	C	C	C	C	C	C	C	C	C	C	C	C	C	C	C	C	C	C	C	C	C	C	Y	C	C	C	C	C	C	C	C	C	Y	C	C	C	C	C	Y	C	Y	Y
SGENOME_3333923	3333923	G	G	G	G	G	G	G	G	G	G	G	G	G	G	G	G	G	G	R	G	G	G	R	G	R	R	G	G	G	G	N	G	R	G	G	G	G	R	G	G	R	G	G	G	G	G	G	G
SGENOME_3334032	3334032	T	T	Y	Y	Y	T	Y	T	Y	Y	Y	Y	Y	N	T	Y	Y	Y	T	N	Y	Y	Y	Y	Y	Y	Y	Y	N	Y	N	C	Y	N	C	Y	Y	Y	Y	Y	Y	Y	C	Y	Y	Y	Y	Y
SGENOME_3340647	3340647	A	A	A	A	N	A	A	A	A	A	A	A	A	T	A	A	A	A	A	A	A	A	A	A	A	W	A	A	A	A	A	W	T	A	W	A	A	W	A	W	A	A	A	W	W	T	A	T
SGENOME_3345918	3345918	T	T	N	Y	T	T	T	Y	T	T	T	T	T	T	T	Y	T	T	T	T	Y	Y	T	Y	T	C	T	T	T	T	T	T	Y	Y	T	T	Y	T	T	Y	T	T	T	T	T	T	T	T
SGENOME_3345939	3345939	R	G	N	R	G	G	G	G	G	G	G	R	R	G	G	G	G	G	R	G	G	G	G	G	G	G	G	G	G	G	G	G	G	G	G	G	R	G	G	R	G	G	A	G	G	G	G	G
SGENOME_3346008	3346008	G	G	N	R	G	G	G	R	G	G	G	G	G	G	G	R	G	G	G	G	G	R	G	R	G	A	G	G	G	G	G	G	R	G	G	G	R	G	G	R	G	G	G	G	G	G	G	G
SGENOME_3346011	3346011	G	G	N	R	G	G	G	R	G	G	G	G	G	G	G	R	G	G	G	G	G	R	G	R	G	A	G	G	G	G	G	G	R	G	G	G	R	G	G	R	G	G	G	G	G	G	G	G
SGENOME_3346028	3346028	A	A	N	M	A	A	A	M	A	A	A	A	A	A	M	M	A	A	M	A	A	M	A	M	M	C	A	A	A	A	A	A	M	M	A	A	M	A	A	M	A	A	A	A	A	A	A	A
SGENOME_3348877	3348877	Y	C	T	C	C	C	C	Y	N	N	C	N	Y	C	Y	Y	C	C	Y	N	Y	C	C	Y	C	Y	C	Y	C	C	Y	Y	Y	N	C	C	Y	Y	C	Y	C	Y	Y	Y	C	C	C	C
SGENOME_3348915	3348915	G	R	G	G	G	R	G	G	G	G	R	G	G	G	G	G	G	G	G	N	G	G	G	G	G	G	G	G	G	G	G	G	G	G	G	G	G	G	G	G	R	G	G	G	G	G	G	G
SGENOME_3348951	3348951	A	A	A	A	M	M	A	A	A	A	M	A	A	A	A	A	A	A	A	N	A	A	M	A	A	A	A	A	M	A	A	A	A	A	A	A	A	A	A	A	A	A	A	A	A	A	A	A
SGENOME_3350463	3350463	T	C	N	Y	C	C	C	C	C	C	C	Y	C	N	Y	T	Y	Y	Y	C	Y	C	C	Y	C	C	C	Y	C	C	C	Y	C	N	Y	C	C	C	C	Y	N	Y	Y	Y	C	C	C	C
SGENOME_3351617	3351617	M	C	C	C	C	C	C	C	C	C	C	M	M	C	C	C	M	C	M	C	M	C	C	C	C	C	C	C	C	C	C	M	C	C	C	C	M	M	C	C	C	C	C	C	C	C	C	C
SGENOME_3352652	3352652	T	T	T	T	T	N	T	T	T	T	T	T	T	Y	Y	T	T	T	Y	N	T	T	T	Y	T	T	T	T	T	T	T	T	T	T	T	T	T	T	T	T	N	T	Y	T	T	T	T	T
SGENOME_3352902	3352902	A	A	A	A	R	A	A	A	A	A	A	R	R	A	A	A	R	A	A	A	R	A	R	R	R	R	A	A	A	R	A	R	N	R	A	A	A	R	R	A	A	A	A	R	A	A	A	A
SGENOME_3354859	3354859	C	C	C	C	N	Y	C	C	C	C	Y	C	C	C	C	C	C	C	C	C	C	C	C	C	C	C	C	C	T	C	C	C	C	C	N	C	N	C	C	C	C	C	C	C	Y	C	C	C
SGENOME_3355500	3355500	R	A	R	G	N	R	G	R	R	A	R	G	R	G	R	G	G	A	R	G	R	R	G	R	A	A	G	A	R	R	G	R	G	A	R	G	R	R	N	G	R	G	G	A	G	G	R	G
SGENOME_3355598	3355598	Y	T	Y	C	N	Y	C	T	Y	T	Y	C	Y	C	Y	C	C	T	Y	C	Y	Y	C	Y	T	Y	C	T	Y	Y	C	Y	C	T	Y	T	Y	Y	N	C	Y	N	C	T	T	C	T	C
SGENOME_3356249	3356249	C	C	C	Y	C	C	C	C	C	N	C	C	Y	C	C	Y	C	Y	C	C	Y	C	C	C	C	Y	C	Y	C	Y	Y	C	Y	Y	Y	C	Y	Y	C	Y	C	Y	C	C	C	C	C	N
SGENOME_3358476	3358476	T	N	T	Y	T	T	T	T	N	T	T	N	T	Y	Y	Y	T	Y	Y	Y	Y	T	T	T	T	Y	T	T	T	Y	T	Y	Y	Y	T	N	T	T	T	Y	Y	Y	T	Y	T	T	T	T
SGENOME_3358560	3358560	T	T	T	T	T	T	T	T	T	T	Y	T	T	T	T	T	T	T	T	T	T	T	Y	T	T	T	Y	T	T	T	T	T	T	T	T	T	T	T	Y	T	Y	T	T	T	Y	T	T	N
SGENOME_3359188	3359188	C	C	C	Y	C	C	C	C	C	C	C	C	C	C	C	C	Y	C	C	Y	C	C	C	C	C	C	C	C	C	C	C	Y	C	C	C	T	Y	C	C	C	C	C	C	C	C	C	C	C
SGENOME_3359198	3359198	M	C	C	C	C	C	C	C	M	C	C	C	C	C	C	M	C	C	C	C	C	C	C	M	C	C	C	C	C	C	C	C	M	C	C	C	C	C	C	C	C	C	C	C	C	C	C	C
SGENOME_3359289	3359289	K	G	G	G	G	G	G	G	K	G	G	G	G	G	G	K	G	G	G	G	G	G	G	K	G	G	G	G	G	G	G	G	K	G	G	G	G	G	G	G	G	G	G	G	G	G	G	G
SGENOME_3359297	3359297	A	A	A	R	A	A	A	R	A	A	A	A	A	A	A	A	R	A	A	R	R	A	A	A	A	A	A	A	A	R	A	R	A	A	A	N	R	A	A	A	A	A	A	A	A	A	A	A
SGENOME_3364368	3364368	A	R	R	R	G	G	G	R	G	R	G	R	R	G	R	R	R	R	R	R	R	G	A	N	N	G	R	R	G	G	R	A	R	G	G	G	G	R	A	R	N	R	N	G	G	R	A	R
SGENOME_3364433	3364433	G	G	G	G	G	G	G	K	G	G	G	G	G	G	G	G	G	G	G	G	G	K	G	N	G	K	G	K	G	K	G	G	K	G	K	G	G	K	G	G	N	K	G	G	G	G	G	G
SGENOME_3365336	3365336	G	G	G	R	G	G	G	G	G	G	G	A	G	G	G	G	G	G	G	G	G	G	G	G	G	G	G	G	R	G	G	A	G	G	G	G	G	R	G	G	G	G	G	G	G	G	G	G
SGENOME_3365420	3365420	G	G	G	R	A	G	G	R	G	G	G	G	G	G	R	G	G	G	R	G	G	G	G	G	G	R	G	R	G	G	G	G	G	G	G	G	G	G	G	G	R	G	G	G	G	G	G	N
SGENOME_3365432	3365432	G	G	N	G	G	G	G	G	R	G	R	G	G	G	G	R	G	G	G	G	G	G	G	G	G	G	G	G	G	G	G	G	G	R	G	G	R	G	G	G	G	R	G	G	G	N	G	G
SGENOME_3377302	3377302	M	M	M	C	C	M	M	M	M	M	C	M	M	C	M	M	M	N	M	C	C	C	M	M	C	M	C	M	M	A	M	C	N	M	C	M	C	M	C	A	C	M	C	M	M	M	C	M
SGENOME_3377391	3377391	G	G	G	G	G	G	K	G	G	G	G	G	G	K	G	G	G	K	G	G	G	G	K	G	G	K	G	K	G	G	K	G	G	G	G	G	G	K	G	G	G	K	G	G	G	K	G	G
SGENOME_3380277	3380277	Y	C	C	C	C	C	C	C	Y	C	Y	C	C	C	C	C	C	C	Y	Y	Y	C	C	C	C	Y	C	Y	C	Y	C	C	Y	C	C	C	C	Y	C	C	C	C	C	C	C	C	C	C
SGENOME_3392494	3392494	R	A	R	G	G	G	G	G	G	R	G	G	R	G	R	G	G	G	R	G	G	G	G	G	G	R	G	G	G	R	G	R	G	G	G	G	R	G	G	G	G	N	G	G	N	G	G	G
SGENOME_3394283	3394283	N	R	R	R	A	N	A	R	A	A	A	A	R	A	R	A	R	R	R	A	A	R	R	R	R	A	A	G	A	A	A	R	R	A	A	A	N	R	A	R	A	A	R	A	A	A	A	R
SGENOME_3394320	3394320	C	C	C	C	C	N	Y	C	Y	C	C	C	C	C	C	C	C	C	C	C	C	C	Y	C	C	C	C	C	C	C	C	C	C	Y	C	C	C	C	C	C	C	C	C	C	C	Y	C	C
SGENOME_3395451	3395451	R	R	A	R	G	A	A	R	A	R	R	R	R	R	R	R	R	R	R	A	R	R	R	A	R	R	N	R	G	R	A	R	G	A	A	N	R	R	R	R	R	R	N	R	R	N	R	N
SGENOME_3395781	3395781	A	A	A	A	A	N	A	A	A	A	G	A	A	A	A	R	A	R	A	A	A	A	A	A	A	A	N	A	N	A	A	A	A	A	A	A	A	A	A	G	A	G	A	A	N	A	N	A
SGENOME_3395790	3395790	C	C	C	C	C	C	C	C	C	C	T	C	C	C	C	Y	C	Y	C	C	C	C	C	T	C	C	C	C	C	C	C	C	C	C	C	C	C	C	C	T	C	T	C	C	C	C	C	C
SGENOME_3402079	3402079	C	C	C	C	C	C	C	T	C	C	C	C	C	N	Y	C	C	C	C	C	C	C	C	C	C	C	C	T	C	C	C	C	T	C	C	C	Y	C	C	C	C	C	C	C	C	C	C	C
SGENOME_3406745	3406745	G	R	R	G	R	G	R	R	N	G	G	R	G	G	G	R	R	R	R	G	R	R	A	G	G	G	R	R	G	R	R	R	R	A	N	G	R	G	R	N	R	R	R	G	G	R	G	G
SGENOME_3406760	3406760	C	C	C	C	Y	C	C	C	C	C	Y	C	C	C	C	C	C	C	C	C	C	C	C	C	Y	C	Y	C	Y	C	C	C	C	C	C	C	C	C	C	C	Y	C	C	C	C	C	C	Y
SGENOME_3406850	3406850	A	G	A	A	R	A	A	A	N	A	R	A	A	A	A	A	R	R	A	A	A	A	R	G	N	A	N	A	R	A	A	R	A	A	A	N	A	A	N	A	N	R	R	R	A	R	N	G
SGENOME_3408070	3408070	T	T	N	T	T	T	T	T	T	T	T	T	T	T	T	T	T	Y	T	T	T	T	T	Y	T	T	T	T	T	T	T	Y	T	T	T	T	T	T	T	T	T	Y	Y	T	T	C	T	T
SGENOME_3419820	3419820	C	C	C	M	C	C	C	A	C	M	C	M	M	C	A	C	M	M	C	C	C	C	C	C	C	C	C	C	C	C	C	C	C	C	C	C	M	C	C	C	C	C	C	C	C	C	C	M
SGENOME_3419840	3419840	C	C	C	C	Y	C	C	C	Y	C	C	C	C	C	C	C	C	C	C	Y	Y	C	Y	C	C	C	C	C	C	C	C	C	C	C	C	C	C	Y	C	C	C	C	C	C	C	C	C	C
SGENOME_3424271	3424271	G	G	G	G	G	G	R	G	G	G	G	R	G	G	G	G	G	G	R	G	G	G	G	R	G	R	G	G	G	G	G	G	G	R	G	G	R	G	G	R	G	G	G	G	G	G	G	G
SGENOME_3430562	3430562	G	G	G	N	R	G	G	G	G	G	R	G	G	G	G	R	G	G	G	G	G	G	G	G	G	R	G	A	G	G	G	G	G	R	G	G	R	G	G	G	G	G	G	R	G	G	G	G
SGENOME_3430567	3430567	T	T	T	T	T	T	T	T	T	T	T	T	K	T	K	T	T	T	T	T	T	K	T	T	K	T	T	T	T	T	T	T	N	T	T	T	K	T	T	T	K	T	K	T	T	T	T	K
SGENOME_3430578	3430578	G	G	G	G	G	G	G	G	G	K	G	G	G	G	G	G	G	G	G	K	G	G	G	G	G	K	G	G	G	G	G	G	G	G	G	G	K	G	G	G	K	K	G	K	G	G	G	G
SGENOME_3430687	3430687	M	C	C	C	C	C	C	C	N	N	C	C	C	C	M	C	M	C	C	M	C	N	N	C	N	C	C	C	C	C	N	C	N	C	C	N	C	M	C	C	C	C	M	C	N	N	C	C
SGENOME_3434990	3434990	G	G	K	K	T	T	G	T	G	G	G	G	G	G	G	K	G	G	G	N	K	N	G	T	K	G	G	K	G	G	T	K	K	K	G	G	T	G	G	N	K	K	K	G	G	K	G	T
SGENOME_3438504	3438504	C	C	C	C	S	S	C	C	C	C	S	C	C	C	C	C	C	C	C	C	C	C	C	C	S	C	S	C	N	C	C	C	C	C	C	C	C	C	G	C	N	C	C	C	S	C	S	C
SGENOME_3440683	3440683	T	T	Y	T	T	T	T	T	Y	T	T	T	T	T	T	T	T	T	T	T	Y	T	T	T	T	T	T	T	T	T	T	T	T	T	T	T	T	Y	T	T	T	Y	T	T	T	T	Y	T
SGENOME_3440719	3440719	R	N	R	R	A	N	R	A	A	A	A	A	A	R	R	R	R	R	A	R	R	R	R	A	R	R	R	A	R	R	R	R	N	R	R	A	A	A	A	R	A	A	R	R	R	R	R	N
SGENOME_3444804	3444804	C	C	C	C	C	N	C	C	C	C	C	C	C	C	C	C	C	C	C	N	C	C	C	C	Y	C	C	C	Y	C	C	C	C	C	C	Y	C	C	T	C	C	C	C	C	Y	C	Y	C
SGENOME_3445055	3445055	S	C	S	S	C	C	C	C	C	S	C	C	S	N	C	N	C	C	S	S	S	S	C	C	C	S	C	S	C	C	C	C	S	N	C	S	S	S	C	S	N	S	C	N	N	C	C	C
SGENOME_3448698	3448698	T	T	T	T	T	N	N	T	A	T	T	W	T	T	N	T	T	T	T	N	T	T	T	T	T	T	N	A	T	T	T	W	T	N	T	T	T	T	T	N	T	T	W	T	N	T	N	N
SGENOME_3449963	3449963	W	T	T	N	W	T	W	N	A	A	W	A	N	W	W	N	A	W	N	A	T	N	T	W	N	A	N	A	T	A	A	W	A	W	A	A	W	N	T	N	W	W	T	W	T	W	N	W
SGENOME_3449964	3449964	S	C	N	N	S	S	S	N	G	G	S	G	N	S	S	G	G	S	G	G	C	G	G	S	N	G	G	G	G	N	G	S	G	S	N	G	S	N	G	N	S	S	C	S	S	S	G	G
SGENOME_3449996	3449996	G	G	G	G	G	G	G	G	G	G	G	G	G	G	G	G	G	G	G	G	G	G	N	G	G	G	S	G	G	G	G	G	G	G	G	G	G	G	N	G	G	G	G	G	S	G	G	S
SGENOME_3450014	3450014	T	T	T	T	T	T	T	T	T	T	T	T	T	T	T	T	T	T	T	T	T	T	N	T	T	T	Y	T	T	T	T	T	T	T	T	T	T	T	N	T	T	T	T	T	Y	T	T	Y
SGENOME_3452137	3452137	T	T	T	T	T	T	T	T	T	T	N	T	T	T	T	T	T	T	T	T	T	T	T	T	T	T	T	T	W	T	T	T	T	T	T	T	N	T	T	T	W	T	T	T	N	T	T	T
SGENOME_3452152	3452152	T	T	T	T	T	Y	T	T	T	T	Y	T	T	T	T	T	T	T	T	T	T	T	Y	T	T	T	T	T	Y	T	T	T	T	T	T	T	T	T	Y	T	Y	T	T	T	T	T	T	T
SGENOME_3452224	3452224	T	T	T	T	T	T	T	T	T	T	N	T	T	T	T	T	T	T	T	T	T	T	T	T	T	T	T	T	T	T	T	T	T	T	T	T	T	T	T	T	W	T	T	T	N	T	T	T
SGENOME_3460577	3460577	A	A	A	A	A	A	A	A	A	A	A	A	A	A	A	A	A	A	A	A	A	A	R	A	R	A	R	A	A	A	A	A	A	A	A	A	A	A	R	A	A	A	A	A	R	A	R	A
SGENOME_3467617	3467617	T	T	T	N	T	T	T	T	T	T	W	T	W	T	T	W	T	T	T	N	T	T	T	T	T	T	T	W	T	T	N	T	T	T	T	T	W	W	T	T	T	W	T	T	T	T	T	T
SGENOME_3471515	3471515	G	G	G	G	G	N	G	G	G	G	N	G	G	G	G	R	G	G	G	G	G	G	G	G	G	G	G	G	G	G	G	G	G	G	G	R	G	G	G	G	G	R	R	R	N	G	G	N
SGENOME_3484525	3484525	W	W	T	T	W	T	T	T	T	T	T	N	W	T	T	T	T	T	T	T	W	T	W	N	T	T	T	W	T	T	T	T	N	T	T	T	W	T	W	N	T	T	T	T	T	T	T	T
SGENOME_3488439	3488439	R	N	A	R	A	A	A	A	A	A	A	A	A	N	N	R	R	N	N	A	R	A	N	A	A	G	A	A	A	R	A	R	A	A	G	A	R	G	A	A	A	A	A	N	A	N	A	A
SGENOME_3489149	3489149	C	C	C	C	C	N	C	C	C	C	C	C	Y	C	C	C	Y	C	C	C	Y	C	C	C	N	C	C	C	C	C	C	C	C	Y	C	C	Y	C	N	C	C	C	C	C	C	C	C	C
SGENOME_3489181	3489181	R	R	R	R	G	N	G	G	G	G	N	G	R	G	G	G	R	G	R	R	R	G	A	G	G	R	G	G	G	G	G	R	G	G	G	G	R	R	G	G	G	G	G	G	R	G	N	G
SGENOME_3489219	3489219	C	Y	C	C	Y	N	C	C	C	Y	C	C	C	C	Y	C	C	C	Y	C	C	C	C	C	C	Y	C	C	C	C	C	C	N	Y	C	C	C	C	C	C	C	C	C	C	C	C	C	C
SGENOME_3491337	3491337	C	C	C	C	M	C	M	C	C	C	C	C	C	C	C	C	C	M	C	C	C	C	M	C	M	C	C	C	C	C	C	C	C	C	C	C	M	C	C	C	C	C	C	C	C	C	C	C
SGENOME_3491339	3491339	G	G	G	G	G	R	G	G	G	G	G	G	G	G	R	G	G	R	G	G	G	G	G	G	G	G	G	G	G	G	G	G	G	G	G	G	G	G	G	G	G	G	R	G	G	G	G	G
SGENOME_3491419	3491419	G	G	G	R	G	G	R	R	G	G	G	G	G	G	G	G	R	G	G	G	G	G	G	G	G	R	G	R	G	G	G	R	G	G	R	R	R	R	G	G	G	G	G	G	G	G	G	G
SGENOME_3491437	3491437	C	C	C	Y	C	C	C	Y	C	C	C	C	Y	C	C	C	C	C	C	C	C	Y	C	C	C	C	C	C	C	C	C	C	C	C	C	C	C	Y	C	C	C	C	C	C	C	C	C	C
SGENOME_3491439	3491439	G	G	G	G	G	G	G	G	R	G	R	G	G	G	G	R	G	R	G	G	G	G	G	G	G	G	R	G	G	G	G	G	G	G	G	G	G	G	G	G	G	G	G	G	G	G	G	G
SGENOME_3496976	3496976	R	A	A	A	A	A	R	A	R	R	R	R	R	A	R	R	A	A	R	A	A	R	A	A	A	A	R	A	R	A	G	A	A	R	A	N	A	A	A	R	A	R	A	N	A	A	R	A
SGENOME_3497090	3497090	W	T	T	T	T	T	W	T	W	W	W	T	T	T	W	T	T	W	W	T	T	W	T	T	T	T	W	T	W	T	A	T	T	W	T	N	T	T	T	N	T	W	T	N	T	T	W	T
SGENOME_3504666	3504666	C	N	C	C	C	C	Y	C	C	C	C	C	C	C	C	C	C	N	C	C	C	C	C	N	N	C	N	C	C	C	C	C	C	C	C	C	C	C	C	Y	C	C	N	C	C	C	C	N
SGENOME_3504679	3504679	A	A	A	R	A	A	A	R	A	A	A	A	A	A	A	A	R	A	A	A	R	R	A	R	A	R	A	A	A	R	A	R	A	R	A	A	R	R	A	R	A	R	R	A	A	A	A	A
SGENOME_3508324	3508324	R	R	G	G	G	G	G	G	G	G	G	G	G	G	G	G	G	G	G	R	G	G	R	G	G	G	G	R	G	G	G	G	G	G	G	G	R	G	R	G	R	R	G	G	G	G	G	G
SGENOME_3508352	3508352	R	R	A	A	R	A	A	R	R	R	A	A	R	A	R	A	A	R	R	R	R	A	A	A	A	A	A	R	R	A	A	A	A	A	A	A	A	R	R	A	A	A	R	R	A	A	A	A
SGENOME_3508356	3508356	R	R	A	A	R	A	R	R	R	R	R	A	R	A	R	A	A	R	R	R	R	A	A	A	A	A	A	R	R	A	A	A	A	A	A	A	A	R	R	A	A	A	R	R	A	A	A	A
SGENOME_3511033	3511033	C	C	C	C	Y	C	C	C	C	C	Y	C	C	C	C	C	C	C	C	C	C	C	C	C	C	C	Y	C	Y	C	C	C	C	C	C	C	C	C	C	C	C	C	C	C	Y	C	C	Y
SGENOME_3513415	3513415	A	A	A	A	A	A	A	A	A	A	W	A	A	A	A	A	A	A	A	A	A	A	A	A	A	A	A	A	A	A	A	A	A	A	A	A	A	A	W	A	W	A	A	A	W	A	W	A
SGENOME_3513506	3513506	A	A	A	A	R	R	A	A	A	A	A	A	A	A	A	A	A	A	A	A	A	A	A	A	R	A	A	A	A	A	A	A	A	A	A	R	A	A	R	A	R	A	A	A	R	A	A	A
SGENOME_3530123	3530123	C	C	C	Y	Y	C	C	C	C	C	C	N	C	C	C	C	C	C	C	Y	Y	C	C	C	C	C	C	C	C	C	C	Y	C	C	C	C	C	C	T	C	C	C	C	C	C	C	C	C
SGENOME_3535202	3535202	T	T	W	T	T	T	A	T	T	T	T	T	T	T	W	T	W	T	W	T	T	T	T	W	T	T	T	T	T	T	T	W	T	T	T	T	T	T	T	T	T	T	T	T	T	N	T	W
SGENOME_3535284	3535284	G	G	G	G	G	R	G	G	G	G	G	G	G	G	G	R	G	G	G	G	G	G	G	G	G	G	G	G	R	G	G	G	G	G	G	G	G	G	G	G	G	G	G	G	G	G	R	R
SGENOME_3544770	3544770	R	R	A	R	N	R	R	A	R	R	R	R	R	R	R	R	A	A	R	R	R	R	A	A	A	R	N	A	R	R	R	R	R	R	A	R	A	R	A	R	A	R	R	R	R	R	G	R
SGENOME_3544786	3544786	G	G	G	G	G	G	G	G	G	R	G	G	G	G	G	G	G	G	G	G	G	G	G	G	R	G	N	A	G	R	G	R	G	G	G	G	R	R	R	G	G	G	G	G	G	G	N	G
SGENOME_3544882	3544882	G	G	G	G	G	G	G	G	G	R	G	G	G	G	G	G	G	G	G	G	G	G	G	G	G	G	G	A	G	R	N	R	G	G	G	G	R	R	R	G	G	G	G	G	G	N	G	G
SGENOME_3552641	3552641	K	K	T	T	N	G	T	T	T	T	K	N	T	T	K	T	N	K	K	T	K	K	K	N	N	K	G	T	K	T	T	K	T	K	K	N	T	K	N	T	G	N	K	G	K	T	K	N
SGENOME_3556139	3556139	C	C	S	S	C	C	C	N	N	C	S	N	S	C	C	C	N	C	C	G	S	C	C	S	C	S	C	N	C	S	C	G	C	C	C	C	S	C	N	S	C	C	N	C	C	C	G	C
SGENOME_3556794	3556794	G	G	R	G	R	G	G	R	R	R	G	G	R	G	G	G	R	G	N	R	R	G	G	G	G	G	G	G	G	R	G	R	N	G	G	G	R	G	R	G	G	G	R	G	G	G	G	R
SGENOME_3557022	3557022	C	C	S	C	C	C	S	C	S	G	S	C	S	S	C	C	C	S	C	S	S	S	S	S	C	C	C	G	N	C	S	C	S	N	C	N	S	C	S	C	C	S	S	C	C	C	C	N
SGENOME_3557094	3557094	A	A	A	A	A	A	A	A	A	A	A	A	W	A	A	A	A	A	A	A	W	W	A	A	A	A	A	A	N	A	A	A	A	A	A	A	A	A	A	A	A	A	A	A	N	W	A	A
SGENOME_3560541	3560541	G	G	G	G	G	G	G	G	G	G	A	G	G	G	G	G	G	G	G	G	G	G	G	G	R	G	G	G	G	G	G	G	G	G	G	G	G	G	R	G	G	G	G	G	R	G	G	G
SGENOME_3567545	3567545	R	A	R	A	A	A	A	A	A	N	A	A	A	A	R	A	A	A	G	A	A	N	A	A	A	A	A	A	A	A	A	A	A	A	A	A	A	A	A	A	A	A	A	A	A	A	A	A
SGENOME_3569731	3569731	G	G	R	G	R	G	G	G	G	G	G	G	G	R	G	R	G	G	G	G	G	G	R	R	R	G	G	G	G	G	G	R	G	G	G	G	G	R	R	G	R	G	R	G	G	G	G	R
SGENOME_3569735	3569735	T	T	T	T	T	T	T	T	T	T	T	T	T	Y	T	Y	T	T	T	T	T	T	T	T	Y	T	T	T	T	T	T	T	Y	T	T	Y	T	T	Y	T	Y	Y	Y	Y	T	Y	T	T
SGENOME_3569751	3569751	Y	T	Y	T	T	T	T	N	T	T	T	T	T	T	Y	T	T	T	Y	Y	Y	Y	T	T	T	Y	T	T	T	Y	T	Y	T	T	Y	T	Y	T	T	T	T	T	T	T	T	T	T	T
SGENOME_3573387	3573387	R	G	G	G	G	G	G	G	R	R	G	G	G	G	R	G	G	G	G	G	R	R	G	R	G	G	G	R	G	R	G	G	G	G	N	G	G	R	G	G	G	R	G	G	G	G	G	G
SGENOME_3573418	3573418	C	C	M	C	C	C	C	N	C	C	C	M	M	C	C	C	C	C	M	M	C	C	C	C	C	C	C	C	C	M	M	C	C	C	N	C	C	C	C	C	C	M	M	C	C	C	M	C
SGENOME_3579511	3579511	C	C	C	C	C	C	C	C	C	C	C	C	C	C	C	C	C	C	C	C	C	C	C	C	C	C	C	C	C	C	C	C	C	M	C	C	C	C	C	C	C	C	C	C	N	C	C	C
SGENOME_3579521	3579521	Y	Y	Y	C	N	C	T	C	C	T	Y	Y	T	C	C	C	Y	Y	Y	Y	Y	Y	Y	C	C	Y	T	T	N	T	T	C	C	Y	Y	N	Y	Y	C	C	Y	T	T	C	N	C	T	N
SGENOME_3579603	3579603	G	G	R	G	R	G	G	G	G	G	G	G	G	G	G	G	G	G	G	G	G	G	R	G	G	R	G	G	G	G	G	R	G	G	R	G	G	R	G	G	R	G	G	G	N	G	G	G
SGENOME_3579611	3579611	Y	Y	Y	Y	C	C	C	C	Y	C	C	Y	C	C	Y	C	C	C	Y	Y	Y	C	C	C	C	C	C	C	C	C	C	Y	C	Y	Y	C	Y	C	C	C	C	C	C	C	N	C	C	C
SGENOME_3586624	3586624	R	G	G	G	R	G	G	G	G	G	A	G	G	N	G	G	G	R	G	G	G	G	R	G	G	G	R	N	G	G	A	G	G	G	G	N	G	G	G	G	R	A	G	N	G	N	N	G
SGENOME_3602767	3602767	T	T	T	T	Y	T	T	T	N	T	T	T	T	T	T	T	T	T	T	T	T	N	T	T	T	T	T	T	Y	T	T	T	T	T	T	T	T	T	T	T	T	T	T	T	T	T	T	T
SGENOME_3615584	3615584	A	C	A	A	A	A	A	N	M	A	A	M	A	A	M	A	M	A	M	A	A	A	M	C	N	A	A	N	A	A	A	A	A	M	A	A	M	M	A	N	A	A	A	M	A	A	A	A
SGENOME_3615602	3615602	G	A	R	N	A	R	G	N	R	G	R	A	G	G	R	G	R	R	R	R	R	R	R	A	N	G	R	N	R	R	R	R	R	R	N	R	R	R	G	N	G	R	G	R	G	R	R	N
SGENOME_3617296	3617296	R	R	N	G	G	G	N	G	G	G	G	G	G	N	R	G	R	N	G	N	G	R	G	G	G	G	G	G	G	G	N	G	G	G	G	G	G	G	G	G	G	G	G	N	G	G	G	G
SGENOME_3617790	3617790	T	Y	T	T	Y	C	C	T	T	T	C	T	T	T	T	T	T	T	T	T	T	T	Y	N	C	T	N	T	C	T	T	T	T	C	T	T	T	T	C	T	C	T	T	C	C	N	C	C
SGENOME_3626412	3626412	T	T	Y	T	T	T	T	T	T	T	T	T	T	T	T	T	T	T	T	T	T	T	T	Y	T	Y	T	T	T	Y	T	Y	T	T	T	T	T	T	T	T	T	T	T	T	T	T	T	T
SGENOME_3634220	3634220	G	K	K	K	G	K	K	G	K	G	G	G	K	K	K	K	K	K	K	T	K	K	K	K	G	K	N	G	N	K	K	K	N	K	K	K	K	K	G	K	G	K	N	G	G	K	K	G
SGENOME_3652043	3652043	C	C	C	C	C	Y	N	C	N	C	N	C	C	C	C	C	C	C	C	C	C	C	Y	N	C	C	T	C	Y	C	C	C	C	C	N	C	C	C	Y	C	C	C	C	C	C	C	C	C
SGENOME_3652117	3652117	R	A	A	A	A	A	N	A	N	A	N	A	A	A	R	R	A	A	A	A	A	R	A	N	A	A	A	A	R	A	N	A	A	A	A	A	A	A	A	A	A	R	A	A	A	R	A	A
SGENOME_3652141	3652141	C	C	C	S	C	C	N	S	N	C	C	C	S	G	C	C	S	C	G	G	S	C	C	N	C	G	C	S	C	N	C	S	G	C	N	C	S	G	C	C	C	C	C	C	C	C	C	C
SGENOME_3652151	3652151	Y	C	C	C	C	C	N	C	N	C	N	C	C	C	Y	Y	C	C	C	C	C	Y	C	N	C	C	C	C	Y	C	N	C	C	C	C	C	C	C	C	C	C	Y	C	C	C	Y	C	C
SGENOME_3653616	3653616	G	G	G	R	G	G	G	G	R	G	G	G	N	G	R	R	R	G	R	R	R	G	G	N	G	R	N	A	G	G	G	R	G	G	R	N	G	R	G	G	G	G	G	G	N	G	N	N
SGENOME_3658652	3658652	R	R	N	R	R	A	R	A	R	R	A	A	A	A	R	R	R	R	R	R	R	A	R	R	A	R	A	A	A	R	A	R	R	R	G	A	R	R	A	R	A	A	R	R	R	A	A	R
SGENOME_3658750	3658750	A	A	A	A	A	A	A	A	A	W	A	A	A	T	W	A	A	A	A	A	A	A	A	A	A	A	A	A	A	A	A	A	A	W	A	W	A	A	A	A	A	W	A	W	A	W	A	W
SGENOME_3668458	3668458	A	A	A	M	A	A	A	A	A	A	A	A	M	A	A	A	M	A	A	A	A	A	A	A	A	M	A	M	A	A	A	M	A	A	A	A	A	M	A	A	A	A	A	A	A	A	A	A
SGENOME_3673351	3673351	C	C	Y	C	C	C	C	Y	C	C	C	C	Y	C	C	C	C	C	C	C	Y	C	C	C	C	C	C	Y	C	Y	C	Y	C	C	C	N	Y	Y	N	C	N	Y	C	C	C	C	C	C
SGENOME_3673383	3673383	N	C	Y	N	N	C	C	C	Y	N	N	N	C	C	C	C	Y	C	C	N	C	C	N	C	T	N	N	C	C	C	C	Y	C	C	C	N	C	C	N	C	N	C	C	C	C	Y	N	N
SGENOME_3673453	3673453	C	C	C	C	C	C	C	C	C	C	C	C	C	C	C	C	C	C	C	C	C	C	C	C	C	C	C	C	C	C	C	Y	C	C	C	N	C	C	N	C	N	C	Y	C	C	C	C	C
SGENOME_3673455	3673455	G	G	R	G	G	G	G	R	G	G	G	G	R	G	G	G	G	G	G	N	R	G	G	G	G	N	G	R	G	R	G	R	G	G	G	N	R	G	N	G	N	R	G	G	G	G	G	G
SGENOME_3673704	3673704	R	A	R	R	A	A	R	N	R	A	A	R	A	A	R	R	R	A	R	A	R	R	R	A	A	R	R	A	A	R	R	R	R	R	R	A	R	R	R	R	A	R	R	R	R	R	R	A
SGENOME_3681986	3681986	A	A	R	A	A	A	A	A	A	A	A	A	A	A	A	A	R	A	A	A	R	R	R	R	A	R	A	A	A	A	A	R	R	R	R	A	A	R	A	R	A	R	N	R	A	A	A	A
SGENOME_3681987	3681987	C	C	C	C	C	C	T	C	C	C	C	C	C	C	C	Y	C	Y	Y	C	C	C	C	Y	C	C	C	C	C	C	C	C	Y	C	C	C	C	Y	C	C	C	C	C	Y	C	C	C	C
SGENOME_3685827	3685827	C	C	Y	C	C	C	Y	N	Y	Y	Y	N	C	C	C	Y	Y	Y	Y	C	Y	Y	Y	Y	C	Y	C	Y	C	Y	N	Y	C	Y	Y	C	Y	C	T	C	C	N	Y	C	T	C	T	C
SGENOME_3685854	3685854	T	T	T	T	T	T	T	N	T	T	T	T	T	T	Y	T	T	T	Y	T	Y	T	T	T	T	T	T	Y	T	T	T	Y	T	T	T	T	Y	Y	T	T	T	T	T	T	T	T	T	T
SGENOME_3685932	3685932	R	A	A	A	N	A	A	A	R	A	A	A	A	A	A	R	A	A	A	A	A	A	R	R	R	A	A	A	G	A	R	A	A	A	A	A	A	A	A	R	A	A	A	R	A	A	A	A
SGENOME_3685940	3685940	A	A	W	A	A	A	A	A	W	W	W	N	A	A	A	W	A	A	W	A	W	W	W	W	A	W	A	W	A	A	W	W	A	W	W	A	W	A	T	A	A	N	A	A	T	A	T	N
SGENOME_3686888	3686888	T	Y	Y	Y	Y	T	T	T	Y	Y	T	T	Y	T	Y	Y	Y	Y	Y	C	Y	N	Y	Y	Y	T	T	T	T	Y	T	Y	T	Y	T	N	Y	Y	Y	Y	T	Y	T	Y	T	Y	C	N
SGENOME_3686900	3686900	G	R	R	R	G	G	G	G	R	R	G	G	R	N	R	R	R	R	R	A	R	N	R	R	G	G	G	G	G	R	G	R	G	R	G	N	R	R	G	R	G	R	G	R	G	R	G	G
SGENOME_3693185	3693185	R	G	R	G	R	G	G	G	G	G	G	G	R	G	R	R	G	R	G	R	R	G	R	R	R	R	G	R	G	R	G	G	R	R	R	G	R	R	R	R	R	R	G	R	G	G	G	G
SGENOME_3693264	3693264	T	T	Y	T	T	T	T	T	T	T	T	T	T	T	T	Y	T	T	Y	T	T	T	T	Y	T	T	T	T	T	Y	Y	Y	Y	T	T	T	Y	T	T	T	T	Y	Y	T	T	T	T	T
SGENOME_3693265	3693265	G	G	K	G	G	G	G	G	G	G	G	G	G	G	G	K	G	G	K	G	G	G	G	K	G	G	G	G	G	K	K	K	K	G	G	G	K	G	G	G	G	K	K	G	G	G	G	G
SGENOME_3693272	3693272	A	A	A	A	A	A	A	A	A	A	A	A	A	A	R	A	A	A	A	A	A	A	R	A	A	A	A	A	A	A	A	R	A	A	A	A	A	R	A	A	A	A	A	A	A	A	A	A
SGENOME_3695254	3695254	R	G	G	G	G	G	G	G	G	G	G	G	G	A	A	G	G	G	A	G	N	A	G	G	G	R	G	G	G	G	A	G	G	G	N	G	R	R	G	G	G	A	N	R	G	G	G	G
SGENOME_3696241	3696241	G	G	G	G	G	G	K	G	G	K	G	G	G	G	K	K	G	G	K	G	G	G	G	G	G	G	G	G	G	G	G	G	G	G	G	G	G	K	G	G	G	G	G	G	G	G	G	G
SGENOME_3700061	3700061	S	C	S	S	C	C	S	S	C	S	C	C	S	S	S	S	S	S	S	S	S	C	S	C	C	S	C	S	S	S	C	S	S	S	C	S	S	S	C	C	C	S	S	S	C	S	C	S
SGENOME_3700163	3700163	R	N	A	A	R	R	R	R	R	R	R	R	R	R	R	R	N	A	R	R	R	G	R	R	A	R	R	R	R	R	R	R	A	R	R	N	R	R	N	R	R	R	N	G	R	R	R	N
SGENOME_3707243	3707243	Y	C	Y	Y	C	C	C	C	Y	Y	Y	C	Y	C	C	Y	Y	Y	C	Y	Y	C	N	Y	N	C	Y	C	Y	Y	C	C	C	Y	C	C	Y	Y	Y	C	C	Y	Y	C	C	Y	C	Y
SGENOME_3707253	3707253	T	T	T	K	T	K	T	N	T	K	T	T	T	T	K	T	T	T	T	T	T	T	N	T	T	T	T	T	T	T	T	T	T	T	T	T	K	T	T	K	T	T	K	T	T	T	T	K
SGENOME_3708114	3708114	C	C	C	C	C	C	C	C	C	C	Y	C	C	C	C	C	C	C	C	C	C	C	Y	C	C	C	Y	C	Y	C	C	C	C	C	C	C	C	C	C	C	Y	C	C	C	C	C	C	C
SGENOME_3708213	3708213	R	R	R	R	A	R	R	R	R	A	R	R	R	N	R	R	A	R	R	R	R	R	R	R	A	R	A	A	A	A	A	R	A	R	R	A	A	R	R	R	A	R	R	R	A	R	A	R
SGENOME_3708237	3708237	R	R	R	R	G	R	R	R	R	G	R	R	R	N	R	R	G	R	R	R	A	R	R	R	R	R	G	G	R	G	G	R	G	R	R	R	G	R	R	R	N	R	R	R	G	R	G	R
SGENOME_3713292	3713292	A	A	A	A	R	A	A	A	A	A	R	A	A	A	A	A	A	A	A	A	A	A	A	A	A	A	A	A	A	A	A	A	A	A	A	A	A	A	R	A	A	A	A	A	A	A	R	A
SGENOME_3715067	3715067	A	A	A	A	R	N	A	A	N	A	N	A	A	A	A	R	A	A	A	A	A	A	R	N	R	A	N	A	N	A	A	A	A	A	A	A	A	A	R	A	R	A	A	A	A	A	N	N
SGENOME_3715458	3715458	G	G	G	R	G	G	R	G	G	G	G	R	R	R	G	G	G	G	R	G	G	G	G	G	G	G	G	G	N	G	G	G	G	R	G	G	G	G	G	G	G	G	G	G	N	R	G	G
SGENOME_3715459	3715459	C	C	Y	C	C	C	C	C	C	C	C	C	C	C	C	C	C	C	C	Y	C	C	C	C	C	C	C	C	N	Y	C	C	C	C	C	C	C	Y	C	C	C	C	C	C	N	C	C	C
SGENOME_3720445	3720445	C	C	C	Y	C	Y	Y	C	Y	Y	Y	N	Y	C	C	C	C	C	Y	Y	Y	Y	C	C	C	C	Y	Y	Y	Y	C	C	C	C	C	C	C	C	C	C	C	C	Y	C	C	C	C	C
SGENOME_3725557	3725557	A	A	A	A	A	R	A	N	A	A	R	A	A	A	A	A	A	A	A	A	A	A	N	A	R	A	A	A	A	A	A	A	A	A	A	A	A	A	A	A	A	A	A	A	A	A	R	A
SGENOME_3727600	3727600	M	A	A	A	A	A	A	A	A	N	A	A	A	A	M	A	A	A	A	C	A	A	A	A	A	A	A	A	A	M	A	A	A	A	A	A	A	M	A	A	A	A	A	A	A	A	A	A
SGENOME_3729065	3729065	W	W	A	A	A	W	W	W	A	A	W	A	A	A	W	W	W	N	W	A	N	W	W	A	A	N	A	A	W	W	A	W	N	A	A	A	A	A	A	W	W	W	N	N	A	N	N	A
SGENOME_3729080	3729080	R	R	G	G	G	G	R	R	G	G	R	G	G	G	R	R	R	G	R	G	N	R	R	G	G	N	G	G	R	R	G	R	N	G	G	G	G	G	G	R	R	R	N	N	G	G	N	G
SGENOME_3730458	3730458	Y	T	C	Y	N	Y	Y	Y	N	Y	Y	N	Y	C	Y	Y	Y	C	Y	Y	Y	N	Y	Y	Y	Y	Y	Y	T	Y	Y	Y	C	Y	Y	T	Y	Y	N	C	Y	Y	Y	Y	N	Y	T	Y
SGENOME_3746474	3746474	C	C	C	C	C	C	C	C	C	C	Y	C	C	C	C	C	C	C	C	C	C	C	C	C	C	C	T	C	Y	C	C	C	C	C	N	C	C	C	C	C	C	C	C	C	C	C	Y	C
SGENOME_3746492	3746492	R	A	A	A	R	A	R	N	R	R	R	A	A	A	R	A	N	A	N	G	R	R	A	N	A	R	A	R	A	N	N	G	A	R	N	A	A	R	A	R	A	N	R	G	R	G	A	R
SGENOME_3749103	3749103	G	G	G	G	G	G	G	G	G	G	G	G	G	G	R	R	G	A	G	G	G	G	A	G	G	R	G	G	G	G	N	G	G	G	R	G	G	R	G	A	N	A	G	G	G	G	G	G
SGENOME_3757404	3757404	T	T	T	T	Y	T	T	T	T	T	Y	T	T	T	T	T	T	T	T	T	T	T	Y	T	Y	T	Y	T	Y	T	N	T	T	T	T	T	T	T	T	T	T	T	T	T	C	T	Y	T
SGENOME_3757493	3757493	N	A	A	R	R	R	G	A	A	N	R	A	A	A	G	R	A	R	R	R	A	R	G	R	R	R	R	A	R	A	N	R	N	A	G	G	A	N	R	A	A	R	A	A	G	R	N	N
SGENOME_3757670	3757670	A	A	A	A	A	A	R	A	R	A	R	N	A	R	A	A	A	R	A	A	R	R	A	R	A	N	A	A	A	A	A	A	R	A	A	G	A	A	N	N	A	A	A	N	A	R	A	A
SGENOME_3757683	3757683	R	R	R	G	N	A	R	R	R	R	R	N	R	A	R	R	G	R	R	R	R	R	A	A	A	R	A	R	N	N	R	A	A	R	G	A	R	G	A	N	N	R	G	R	A	R	N	R
SGENOME_3757756	3757756	K	G	G	G	G	G	K	K	K	K	G	N	G	G	K	G	G	G	K	G	G	K	K	K	N	K	G	K	G	G	G	K	K	K	G	G	K	G	K	G	G	K	G	G	G	K	G	G
SGENOME_3760453	3760453	R	A	A	A	A	A	A	A	A	A	A	A	R	A	A	A	A	A	A	A	R	A	A	R	A	R	A	A	A	R	A	A	A	A	A	A	R	R	A	A	A	A	A	A	A	A	A	A
SGENOME_3761101	3761101	R	R	R	R	R	G	G	R	R	A	G	A	G	R	R	G	R	R	G	N	R	R	R	G	G	R	G	N	G	R	A	R	R	R	G	G	G	R	R	R	G	R	G	R	N	G	G	R
SGENOME_3763125	3763125	C	C	C	N	C	C	C	C	C	C	C	C	C	C	C	C	C	C	C	C	C	C	S	C	S	C	G	C	S	C	C	C	C	C	C	C	C	C	S	C	S	C	C	C	S	C	S	C
SGENOME_3763141	3763141	Y	N	T	N	T	N	T	N	Y	N	T	Y	T	T	Y	T	Y	T	T	Y	Y	Y	Y	Y	Y	Y	C	T	Y	Y	T	Y	Y	C	N	N	Y	Y	Y	N	Y	Y	T	Y	Y	Y	Y	T
SGENOME_3764799	3764799	T	T	T	T	T	T	N	T	T	T	T	T	T	T	T	T	T	T	T	T	T	T	T	C	T	T	T	T	T	T	C	T	T	T	T	T	T	T	T	T	T	Y	T	T	T	T	T	T
SGENOME_3764858	3764858	T	T	T	T	A	T	T	T	T	T	T	T	T	T	T	T	T	T	T	T	T	T	T	T	T	T	T	T	W	T	T	T	T	T	T	T	T	T	W	T	T	T	T	T	T	T	N	W
SGENOME_3768460	3768460	G	G	K	G	G	G	G	G	G	K	G	G	G	G	G	G	G	G	G	K	K	G	G	G	G	K	G	G	G	G	K	K	G	G	K	G	G	K	G	G	G	K	G	G	G	G	G	G
SGENOME_3768539	3768539	G	G	G	R	G	G	G	R	G	G	G	G	G	G	R	R	G	G	R	G	G	G	G	G	G	G	G	G	R	G	G	R	G	R	R	G	G	G	G	G	G	G	G	G	G	G	R	G
SGENOME_3771960	3771960	T	T	T	T	T	Y	T	T	T	T	Y	T	T	T	T	T	T	T	T	T	T	T	Y	T	T	T	C	T	Y	T	T	T	T	T	T	T	T	T	T	T	T	T	T	T	T	T	Y	T
SGENOME_3771985	3771985	C	C	M	M	C	C	C	C	N	N	C	N	M	A	M	C	N	C	C	C	C	C	C	C	C	M	C	C	C	C	C	C	C	C	C	C	C	C	C	M	C	C	A	C	C	C	C	C
SGENOME_3777571	3777571	C	C	C	Y	C	C	C	N	C	C	N	C	C	C	C	Y	Y	C	C	C	Y	C	C	Y	C	C	N	C	C	C	C	C	C	C	C	C	C	Y	C	Y	C	Y	C	C	C	C	N	C
SGENOME_3777635	3777635	R	R	R	A	A	A	A	A	A	A	A	A	A	A	R	A	A	A	A	A	A	A	A	A	A	R	N	A	A	R	A	R	R	A	R	A	A	R	A	A	A	A	A	A	A	A	N	A
SGENOME_3793939	3793939	G	G	G	R	G	G	G	R	G	N	G	G	G	R	R	G	G	G	R	G	G	R	G	N	G	R	G	G	R	G	G	G	G	R	G	G	R	G	G	G	G	G	R	G	G	G	G	G
SGENOME_3795201	3795201	A	A	A	A	R	R	A	A	A	A	R	A	A	A	A	A	N	A	A	N	A	A	A	A	A	A	R	A	R	A	A	A	A	A	A	R	A	A	R	A	A	A	A	A	A	A	R	A
SGENOME_3795204	3795204	T	T	T	T	Y	T	T	T	T	T	Y	T	T	T	T	T	T	T	T	T	T	T	T	T	T	T	Y	T	Y	T	T	T	T	T	T	Y	T	T	Y	T	T	T	T	T	T	T	Y	T
SGENOME_3795235	3795235	Y	C	C	C	C	C	C	C	C	C	C	C	Y	C	C	C	C	C	C	C	Y	C	C	C	C	C	C	C	C	C	C	Y	C	C	C	C	Y	C	C	C	C	C	Y	C	C	C	C	C
SGENOME_3799566	3799566	G	G	R	G	G	G	G	G	G	G	G	G	G	G	G	G	N	G	G	G	G	G	G	G	G	R	G	G	G	R	G	R	G	G	G	G	G	G	G	G	G	R	G	G	G	G	G	G
SGENOME_3799621	3799621	A	A	A	R	A	A	A	R	A	A	A	A	R	A	R	A	N	A	A	R	R	A	A	A	A	A	A	R	A	R	A	R	A	A	A	A	A	A	A	A	A	A	A	A	A	A	A	A
SGENOME_3810788	3810788	K	G	G	G	G	G	G	G	G	G	G	N	G	G	G	K	G	G	G	G	G	G	K	G	K	G	G	G	G	G	N	G	G	G	G	G	G	G	K	G	K	K	G	G	G	G	G	G
SGENOME_3810869	3810869	A	A	A	A	A	W	A	A	A	A	A	N	A	A	A	A	A	A	A	A	A	A	A	A	A	A	W	A	A	A	A	A	A	N	W	A	A	W	A	A	A	A	A	A	A	A	A	A
SGENOME_3810883	3810883	G	G	G	G	G	K	G	G	G	G	G	N	G	G	G	G	G	G	G	G	G	N	G	G	G	G	K	G	G	G	N	G	G	N	K	G	G	K	G	N	G	G	G	G	N	G	G	G
SGENOME_3813037	3813037	Y	T	Y	Y	T	Y	T	T	N	T	T	Y	Y	T	T	T	T	T	T	T	Y	N	T	T	T	T	T	T	T	T	T	T	T	N	T	T	Y	T	T	T	T	T	Y	T	T	T	T	T
SGENOME_3813086	3813086	C	A	M	C	C	C	C	M	C	M	C	M	C	C	M	C	C	M	C	C	C	C	C	C	C	M	C	C	C	M	C	N	M	C	C	C	C	M	C	C	C	C	C	M	C	C	C	C
SGENOME_3814826	3814826	A	A	A	A	A	A	A	A	A	A	A	A	A	A	A	A	R	A	A	N	N	A	A	A	A	A	A	A	A	A	A	R	A	A	R	A	A	R	A	A	A	A	A	A	N	A	A	A
SGENOME_3819960	3819960	G	G	R	R	G	G	G	G	R	N	G	G	R	G	G	G	R	G	G	R	R	G	G	G	G	R	G	G	G	G	G	R	N	G	N	G	R	G	G	R	G	R	R	G	G	G	G	G
SGENOME_3822799	3822799	T	T	T	T	T	T	T	N	T	T	T	T	T	T	T	T	C	T	T	C	C	T	T	N	T	T	T	T	T	N	T	T	T	Y	T	T	Y	T	T	T	T	T	T	T	T	T	T	T
SGENOME_3829014	3829014	T	T	T	T	T	T	T	N	T	T	T	T	T	T	T	T	T	T	T	T	T	T	T	T	T	T	T	T	T	T	T	T	T	T	T	T	T	T	T	T	N	T	T	T	N	T	T	Y
SGENOME_3829020	3829020	C	C	C	C	C	C	C	N	C	C	C	C	C	C	C	C	C	C	C	C	C	C	C	C	C	C	C	C	C	C	C	C	C	C	C	C	C	C	C	C	N	C	C	C	N	C	C	Y
SGENOME_3832741	3832741	T	T	T	T	T	T	T	T	T	T	T	Y	T	T	T	T	T	T	T	T	T	T	C	T	N	T	T	T	T	T	Y	T	T	N	T	T	Y	T	T	T	T	Y	Y	T	T	T	T	T
SGENOME_3838537	3838537	A	T	T	T	T	T	W	T	T	W	T	T	T	T	T	T	T	T	W	T	T	W	T	T	T	T	T	T	T	T	A	T	T	T	T	T	T	T	W	T	T	A	T	T	T	T	T	T
SGENOME_3841523	3841523	N	G	G	G	G	R	R	G	G	G	N	R	R	G	G	N	N	N	G	G	G	R	R	R	R	R	G	N	R	R	R	N	R	R	N	G	G	R	R	R	G	R	R	G	G	G	G	G
SGENOME_3865942	3865942	C	C	C	C	C	C	S	S	C	C	C	C	S	C	C	C	C	C	S	C	S	C	S	C	S	C	C	C	C	C	C	C	C	S	C	N	S	C	C	C	C	C	C	N	C	C	C	C
SGENOME_3873550	3873550	G	G	G	G	G	N	G	G	G	N	G	N	R	N	G	G	G	G	G	G	G	G	G	G	G	G	N	G	G	G	G	G	G	G	G	N	R	G	G	G	G	G	G	N	G	G	G	G
SGENOME_3874572	3874572	C	C	C	C	C	C	C	C	C	C	C	C	C	N	C	C	C	C	Y	C	C	C	C	C	C	C	C	C	C	C	N	C	C	Y	C	C	C	C	C	C	C	Y	C	C	C	C	C	C
SGENOME_3875761	3875761	R	G	G	G	G	G	G	G	R	G	G	G	G	R	G	G	G	G	G	G	G	G	R	G	R	G	G	G	G	G	G	G	G	G	G	G	G	N	R	G	R	G	G	G	G	G	G	R
SGENOME_3875803	3875803	R	N	A	R	R	R	G	R	A	N	R	A	A	R	A	R	A	N	R	A	R	G	R	A	R	A	G	R	R	R	R	A	A	R	R	R	R	N	R	R	A	R	R	R	R	R	N	A
SGENOME_3875804	3875804	R	N	A	R	R	R	G	R	A	N	R	A	A	R	A	R	A	N	R	A	R	G	R	A	R	A	G	R	R	R	R	A	A	R	R	R	R	N	R	R	A	R	R	R	R	R	N	A
SGENOME_3875813	3875813	T	T	N	T	Y	T	T	T	T	T	Y	T	T	T	N	T	T	T	T	T	T	T	Y	T	T	T	T	T	Y	T	T	T	T	T	T	T	T	T	T	T	T	T	T	T	Y	T	T	T
SGENOME_3875839	3875839	A	A	A	A	A	A	A	A	A	A	M	A	A	A	A	A	A	A	A	A	A	A	M	A	A	A	A	A	M	A	A	A	A	A	A	A	A	A	A	A	A	A	A	A	M	A	A	A
SGENOME_3881461	3881461	C	C	C	C	C	C	N	C	C	C	N	C	C	C	C	C	C	C	C	C	C	T	C	C	C	C	N	C	T	C	C	Y	C	C	Y	C	C	C	N	C	C	C	C	C	T	N	C	C
SGENOME_3881688	3881688	G	G	G	G	G	G	G	G	K	G	G	G	G	G	G	G	K	G	G	G	K	G	G	G	G	K	G	G	G	G	G	K	G	G	G	G	G	K	G	G	G	K	G	G	N	K	G	G
SGENOME_3882414	3882414	R	R	G	G	G	G	G	G	G	R	G	R	R	G	R	G	R	G	G	G	R	G	G	G	G	R	G	G	G	G	G	R	G	G	G	N	G	G	G	G	G	G	G	N	G	G	G	G
SGENOME_3898032	3898032	A	A	W	A	A	A	A	A	A	A	A	A	A	W	A	A	A	A	A	A	A	A	A	W	A	A	A	A	A	W	A	A	A	A	A	W	A	A	A	A	A	A	A	A	A	A	A	A
SGENOME_3898038	3898038	C	C	C	C	C	C	C	C	C	C	C	C	C	C	C	Y	C	Y	Y	C	C	C	C	C	C	C	C	C	C	C	C	C	Y	C	C	C	Y	C	C	C	C	C	Y	C	C	C	C	C
SGENOME_3898045	3898045	C	C	C	C	C	C	C	C	C	C	C	C	C	C	C	C	C	C	C	C	Y	C	C	C	C	Y	C	C	C	C	C	Y	C	Y	C	C	C	Y	C	C	C	C	C	C	C	C	C	Y
SGENOME_3898092	3898092	T	T	T	T	T	T	W	T	T	T	T	T	T	T	T	T	W	T	T	W	T	T	T	T	T	T	T	T	T	T	T	W	T	T	T	T	T	T	T	T	T	T	T	T	T	T	T	T
SGENOME_3898100	3898100	C	C	C	Y	C	C	C	Y	C	Y	C	C	Y	C	C	Y	Y	C	Y	Y	Y	C	C	C	C	Y	Y	C	C	Y	Y	Y	C	C	Y	C	C	Y	C	C	C	Y	C	C	C	C	C	C
SGENOME_3906100	3906100	T	T	T	T	T	T	T	T	T	T	T	T	T	T	T	T	T	T	T	T	T	T	K	T	T	T	N	T	N	T	N	T	T	K	T	N	T	T	G	T	K	N	K	T	N	T	T	T
SGENOME_3906104	3906104	C	C	Y	C	C	C	C	C	N	Y	C	C	Y	C	C	Y	Y	C	Y	Y	Y	C	C	C	C	Y	N	Y	N	Y	N	C	C	Y	C	C	C	Y	C	C	C	N	C	C	N	C	C	T
SGENOME_3906184	3906184	T	T	T	Y	T	T	T	T	T	T	T	T	Y	T	T	T	T	T	Y	Y	T	T	T	T	T	Y	N	T	N	T	N	Y	T	T	Y	T	T	Y	T	T	T	N	T	T	N	N	T	T
SGENOME_3924008	3924008	W	W	A	A	A	W	A	A	A	A	W	A	A	A	A	A	A	A	N	N	A	A	A	A	N	A	T	A	T	A	A	A	N	A	N	N	A	A	A	A	A	A	A	A	W	N	A	A
SGENOME_3927774	3927774	T	T	T	T	T	T	T	K	T	T	T	T	K	T	K	T	T	T	T	T	T	T	T	T	T	T	T	T	T	K	T	T	T	T	T	T	T	K	T	T	T	T	T	T	T	T	T	T
SGENOME_3933438	3933438	G	G	G	G	G	G	G	G	G	R	G	G	G	G	G	G	G	G	R	G	G	G	G	G	G	G	G	G	G	G	N	G	G	G	G	N	G	R	G	G	G	G	G	G	G	G	R	G
SGENOME_3935058	3935058	Y	C	C	C	C	Y	Y	C	C	C	C	C	C	C	C	C	C	Y	C	C	C	C	C	C	C	Y	C	C	C	C	C	C	C	C	C	C	C	C	C	C	C	C	C	Y	C	C	C	Y
SGENOME_3935064	3935064	W	T	W	T	T	T	T	T	W	W	T	T	T	T	T	W	T	T	W	T	W	T	T	T	T	T	T	A	T	T	T	T	T	T	T	T	W	W	T	T	W	T	W	T	T	T	T	T
SGENOME_3935159	3935159	M	C	C	C	C	C	M	C	C	C	C	C	C	C	C	C	C	M	C	C	C	C	C	C	C	C	C	C	C	C	C	C	C	C	C	M	C	C	M	C	C	C	C	M	C	C	C	M
SGENOME_3937297	3937297	T	T	T	T	T	N	T	N	N	N	T	T	T	N	T	T	T	T	T	N	T	T	T	T	Y	T	N	N	T	T	T	T	N	Y	T	T	T	T	T	T	T	Y	N	Y	T	T	T	T
SGENOME_3939074	3939074	G	G	G	G	G	G	G	N	G	G	G	G	G	T	G	G	G	G	G	G	G	K	G	G	G	G	G	G	G	G	G	G	G	T	G	G	G	G	G	G	G	G	G	T	G	G	N	G
SGENOME_3943893	3943893	R	R	G	G	R	R	G	R	G	G	R	G	G	G	R	G	G	G	R	G	G	G	A	G	A	G	G	G	R	G	G	G	R	G	G	G	R	G	A	G	A	G	G	G	R	G	N	N
SGENOME_3952749	3952749	G	G	G	G	G	G	G	N	G	K	G	K	G	G	K	G	N	G	K	G	K	G	G	G	G	K	G	G	G	G	G	K	G	G	G	G	K	K	G	G	G	K	G	G	G	G	G	G
SGENOME_3952754	3952754	G	G	G	G	G	G	G	G	G	R	G	R	G	G	R	G	G	G	R	G	R	G	G	G	G	R	G	G	G	G	G	R	G	G	G	G	R	R	G	G	G	R	G	G	G	G	G	G
SGENOME_3952914	3952914	A	A	A	A	A	A	A	A	A	A	A	A	A	A	M	A	N	A	M	M	M	A	A	M	A	M	A	A	A	A	A	M	A	A	M	A	A	A	A	A	A	A	A	A	A	A	A	A
SGENOME_3953023	3953023	T	T	T	T	T	T	T	T	Y	T	T	T	T	T	T	T	T	T	T	T	T	T	T	T	Y	T	T	T	T	T	T	T	T	T	T	T	T	T	T	T	T	T	T	T	T	T	T	T
SGENOME_3953027	3953027	G	G	G	G	G	G	G	G	G	G	G	G	G	G	R	G	N	G	R	A	R	G	G	R	G	R	G	G	G	G	G	R	G	G	A	G	G	G	G	G	G	G	G	G	G	G	G	G
SGENOME_3953029	3953029	A	A	A	A	A	A	A	A	R	A	A	A	A	A	A	A	A	R	A	A	A	A	A	A	A	A	A	A	A	A	A	A	A	A	A	A	A	R	A	A	A	A	A	A	A	A	A	A
SGENOME_3953039	3953039	G	G	R	G	R	G	N	G	R	N	G	G	G	N	G	G	G	R	G	N	R	N	G	G	G	G	G	G	G	G	N	R	G	G	N	N	G	R	G	G	G	G	G	G	N	N	G	G
SGENOME_3963950	3963950	G	G	G	G	G	G	G	G	G	G	G	G	G	G	G	G	G	G	G	G	G	G	R	G	R	G	G	G	G	G	G	G	G	G	G	R	G	G	G	G	A	G	G	G	R	G	A	R
SGENOME_3964055	3964055	C	C	C	C	C	C	C	C	C	C	C	C	C	C	C	C	C	C	C	C	C	C	Y	C	Y	C	C	C	C	C	C	C	C	C	C	Y	C	C	C	C	T	C	C	C	Y	C	T	Y
SGENOME_3967624	3967624	S	S	S	S	C	C	C	S	C	S	C	S	S	C	S	S	S	S	S	S	S	C	C	S	C	S	C	C	C	S	C	S	S	S	S	S	S	S	C	C	C	S	S	C	C	S	S	S
SGENOME_3967628	3967628	G	G	G	G	G	G	G	G	G	G	G	G	G	R	G	G	G	G	G	G	G	G	G	G	G	G	G	R	G	G	G	G	G	G	G	G	G	G	G	R	G	G	G	R	G	G	G	G
SGENOME_3967630	3967630	Y	Y	Y	Y	C	C	Y	Y	C	C	Y	Y	Y	C	Y	Y	Y	Y	Y	Y	Y	C	C	Y	C	Y	Y	Y	Y	Y	Y	Y	Y	Y	Y	Y	Y	Y	C	Y	C	Y	Y	C	C	Y	C	Y
SGENOME_3967665	3967665	G	G	G	G	G	G	G	G	G	G	G	G	G	G	G	G	G	G	G	G	G	R	G	G	G	G	G	G	G	G	R	G	G	G	G	G	G	G	G	G	G	G	R	G	G	G	G	G
SGENOME_3967703	3967703	R	G	G	G	G	R	G	G	G	G	G	G	G	G	G	G	G	G	G	G	G	G	G	G	G	G	G	R	G	G	G	R	G	R	G	G	R	G	G	G	G	G	G	G	R	G	G	G
SGENOME_3967708	3967708	R	R	A	A	R	A	R	R	R	R	A	R	A	A	R	R	R	R	R	R	A	A	R	A	R	R	A	R	R	A	R	A	R	R	R	A	R	A	R	R	R	R	A	R	A	R	A	A
SGENOME_3967742	3967742	T	T	Y	Y	T	T	Y	Y	N	N	T	Y	Y	N	N	Y	Y	Y	N	Y	Y	N	T	Y	T	Y	Y	T	T	Y	Y	Y	T	T	Y	N	Y	Y	T	T	T	Y	T	Y	N	Y	T	Y
SGENOME_3972857	3972857	R	A	N	R	N	A	G	A	R	A	R	A	A	A	A	A	N	A	R	N	R	A	A	A	R	A	R	A	A	R	R	A	A	R	R	A	N	R	R	A	A	R	A	A	R	R	R	A
SGENOME_3984521	3984521	G	R	G	G	G	G	G	G	G	G	G	G	R	G	G	G	G	G	G	G	G	R	G	G	G	G	G	G	G	G	G	G	G	R	G	G	G	G	G	G	G	G	G	G	G	G	G	G
SGENOME_3984573	3984573	G	G	G	G	G	G	G	G	R	G	G	G	G	G	G	G	G	G	G	G	G	G	G	G	G	G	G	G	G	G	G	R	G	G	G	G	G	R	G	G	G	R	G	G	G	G	G	G
SGENOME_3984620	3984620	C	C	C	C	C	C	C	C	C	Y	C	C	C	C	Y	Y	C	C	C	Y	C	C	Y	C	C	C	C	C	C	C	C	C	C	C	C	C	Y	C	C	C	C	C	C	C	C	C	N	C
SGENOME_3991395	3991395	C	C	C	C	C	C	C	C	N	C	C	C	C	C	C	C	C	C	C	M	M	C	C	C	C	M	C	C	C	C	C	C	C	C	C	C	C	M	C	C	C	C	C	C	C	M	C	N
SGENOME_3992851	3992851	G	G	R	G	G	G	G	G	G	G	G	G	R	G	G	G	R	R	G	R	G	G	G	G	G	G	G	R	G	G	G	G	G	G	G	G	G	G	G	G	G	G	G	G	G	G	G	G
SGENOME_3999971	3999971	C	C	C	Y	C	C	C	Y	C	Y	C	Y	Y	C	Y	C	C	C	C	C	Y	C	C	C	C	Y	C	Y	C	Y	C	C	Y	C	C	C	Y	C	C	C	C	Y	C	C	C	C	N	C
SGENOME_4000055	4000055	Y	C	Y	C	N	C	C	C	C	Y	C	C	Y	C	Y	C	C	Y	Y	Y	Y	C	N	C	Y	Y	Y	Y	Y	Y	C	Y	C	C	C	C	C	Y	T	Y	Y	C	C	C	C	C	N	C
SGENOME_4000057	4000057	A	A	A	A	A	M	A	M	A	A	A	M	A	M	A	A	A	A	A	A	A	A	A	A	A	M	A	M	M	M	A	A	M	A	A	A	A	A	A	A	A	M	M	A	A	A	N	A
SGENOME_4010767	4010767	W	A	A	A	A	A	A	A	A	A	A	A	A	W	A	W	A	A	A	A	A	A	W	A	W	A	A	W	A	A	A	A	A	A	A	A	W	W	A	A	A	A	W	A	A	A	A	W
SGENOME_4010774	4010774	Y	C	N	Y	C	C	C	C	C	Y	C	T	Y	N	T	C	Y	N	Y	T	Y	C	C	C	Y	Y	C	Y	C	C	C	Y	C	N	C	N	Y	Y	Y	T	Y	C	C	Y	C	Y	C	C
SGENOME_4010792	4010792	Y	C	Y	T	N	T	T	N	Y	T	Y	N	T	T	N	Y	Y	T	Y	T	T	N	Y	T	Y	Y	N	T	C	C	N	Y	T	C	C	T	T	Y	Y	N	Y	Y	T	T	N	T	T	T
SGENOME_4010860	4010860	R	G	G	G	G	G	G	G	G	G	G	G	G	R	G	R	G	G	G	G	G	G	R	G	R	G	G	R	G	G	G	G	G	G	G	G	R	R	G	G	G	G	R	G	G	G	G	R
SGENOME_4010868	4010868	K	K	T	K	T	T	T	K	T	T	T	T	K	T	T	T	K	T	T	K	T	T	T	T	T	K	T	K	T	K	T	K	T	T	T	T	T	K	T	T	T	T	T	T	T	T	T	T
SGENOME_4010875	4010875	W	A	A	A	A	A	A	A	A	A	A	A	A	W	A	W	A	A	A	A	A	A	W	A	W	A	A	W	A	A	A	A	A	A	A	A	W	A	A	A	A	A	W	A	A	A	A	W
SGENOME_4012040	4012040	T	T	T	T	T	Y	T	T	T	T	C	T	T	T	T	T	T	T	T	T	T	T	Y	T	N	T	T	T	T	T	T	T	T	T	T	N	T	T	T	T	C	T	T	T	N	T	C	T
SGENOME_4015986	4015986	A	A	A	A	A	A	A	A	A	N	A	A	A	A	A	R	A	A	A	A	A	A	A	R	A	R	A	A	A	A	A	A	R	R	N	A	A	R	A	A	A	A	R	A	A	A	A	A
SGENOME_4016262	4016262	M	M	A	A	A	A	A	M	A	M	A	A	A	A	M	A	M	A	M	A	A	A	A	A	A	A	A	A	A	M	A	A	M	A	M	A	M	A	A	A	A	A	A	A	A	A	A	M
SGENOME_4033572	4033572	G	G	G	G	G	R	G	G	N	G	A	G	G	G	G	G	G	G	G	G	G	G	G	G	G	G	G	N	G	G	G	G	G	G	G	G	G	G	N	G	N	G	G	G	G	G	A	R
SGENOME_4038236	4038236	M	A	M	M	M	A	N	M	N	M	C	A	M	M	M	C	A	N	M	N	M	M	N	M	A	M	C	M	A	M	A	M	M	M	M	A	M	M	A	N	N	M	A	M	A	M	A	A
SGENOME_4044914	4044914	W	W	W	W	W	W	N	W	W	W	W	A	T	A	W	W	W	W	W	W	W	W	W	T	T	W	W	W	N	W	T	T	T	T	T	N	W	W	W	W	W	W	W	W	N	W	T	N
SGENOME_4047346	4047346	C	C	C	Y	C	C	C	C	C	C	C	C	Y	Y	Y	T	C	C	Y	C	C	C	C	C	C	C	C	N	C	C	C	C	C	Y	N	C	T	C	C	Y	C	C	C	T	C	T	C	Y
SGENOME_4054968	4054968	S	C	C	C	S	C	N	C	C	C	C	C	S	C	C	C	C	C	C	C	S	C	C	C	C	S	C	C	C	C	N	C	S	C	S	C	S	N	C	C	S	N	S	C	C	C	C	C
SGENOME_4056154	4056154	C	C	C	C	C	C	C	Y	C	C	Y	C	C	Y	Y	C	C	C	C	C	C	C	C	Y	Y	C	C	C	C	C	C	C	C	C	C	C	C	C	Y	C	Y	Y	C	C	C	C	C	C
SGENOME_4056160	4056160	C	C	C	C	C	Y	Y	C	Y	C	C	C	Y	C	C	Y	C	C	Y	C	C	C	C	C	C	C	Y	C	C	C	C	C	C	C	C	C	Y	C	C	Y	C	C	C	C	Y	C	C	C
SGENOME_4056163	4056163	T	T	T	W	T	T	T	T	T	T	T	T	T	W	T	T	T	T	T	T	W	T	T	T	T	W	T	W	T	W	T	T	T	T	T	T	W	T	T	T	T	T	T	T	T	W	T	W
SGENOME_4056190	4056190	G	R	G	G	G	R	G	G	R	R	R	G	G	G	R	G	G	G	R	G	G	G	R	G	G	G	G	G	G	G	G	G	G	G	G	R	G	G	G	G	G	G	R	R	G	G	G	G
SGENOME_4059526	4059526	C	C	C	C	C	Y	C	C	C	C	C	C	C	C	C	C	C	C	C	C	C	C	C	C	Y	C	T	C	T	C	C	C	C	C	C	C	C	C	C	C	C	C	C	C	Y	C	T	C
SGENOME_4059543	4059543	T	T	T	Y	T	T	Y	T	Y	T	T	T	T	T	C	T	T	T	C	T	T	T	T	T	T	T	T	T	T	T	T	T	T	N	T	T	T	T	T	Y	T	Y	T	Y	T	T	T	T
SGENOME_4062457	4062457	A	A	W	W	A	A	N	A	A	N	A	A	A	A	A	A	W	A	A	N	A	A	A	N	A	A	A	A	A	A	N	W	A	T	N	N	A	A	A	N	A	A	A	N	A	A	A	A
SGENOME_4062514	4062514	R	G	G	R	G	G	G	G	G	N	G	R	G	G	N	G	R	G	A	G	R	G	G	N	G	N	G	G	G	R	G	R	G	G	N	N	G	A	G	N	G	G	G	G	G	G	G	G
SGENOME_4062720	4062720	C	C	Y	C	Y	C	C	C	Y	C	C	C	Y	C	Y	C	C	C	C	Y	Y	Y	C	Y	Y	Y	C	C	C	C	C	Y	C	Y	Y	C	Y	Y	Y	Y	Y	C	Y	Y	C	C	C	Y
SGENOME_4062777	4062777	C	C	C	C	C	C	C	C	C	C	C	C	Y	C	C	C	C	C	C	C	Y	C	C	C	C	Y	Y	C	C	C	C	C	Y	C	C	Y	C	C	C	C	C	C	C	C	C	C	C	C
SGENOME_4071282	4071282	T	T	T	Y	T	T	Y	Y	T	T	T	Y	Y	T	Y	T	T	T	T	T	T	T	T	Y	T	Y	T	T	Y	T	T	T	T	Y	Y	T	Y	Y	T	T	T	T	T	T	T	T	T	T
SGENOME_4074927	4074927	R	N	G	R	N	N	R	R	G	N	R	R	G	G	N	G	G	G	G	N	G	G	R	G	G	G	N	G	N	R	G	G	G	G	G	N	R	R	N	G	G	G	R	G	G	G	G	G
SGENOME_4075010	4075010	G	G	G	G	N	G	K	G	G	G	G	G	N	G	G	K	K	G	T	G	T	K	G	G	G	K	K	K	G	G	G	K	G	G	K	G	G	G	N	G	N	K	G	G	G	G	K	G
SGENOME_4080424	4080424	R	G	N	A	G	N	G	N	G	R	G	N	N	G	G	G	R	G	R	G	G	G	G	G	G	R	G	G	G	R	G	G	G	G	R	N	R	R	G	G	N	G	G	G	G	G	G	G
SGENOME_4081787	4081787	W	W	T	T	W	A	T	T	T	T	T	T	T	T	T	T	T	T	T	T	T	T	W	T	W	W	T	T	W	T	T	T	T	T	T	T	T	T	W	W	W	T	T	T	W	T	W	T
SGENOME_4081888	4081888	R	A	A	R	R	A	R	A	A	A	R	A	R	R	R	R	A	A	R	R	R	R	A	R	A	R	A	R	A	R	A	R	N	R	R	G	R	R	R	R	A	R	R	R	N	R	A	A
SGENOME_4081898	4081898	W	T	T	W	W	T	W	T	T	T	W	T	W	W	W	W	T	T	W	W	W	W	W	W	T	W	N	W	W	W	T	W	N	W	W	A	W	W	W	W	W	W	W	W	N	W	W	N
SGENOME_4081905	4081905	T	N	T	T	T	C	T	T	T	N	T	T	T	T	T	T	T	T	T	T	T	N	Y	T	T	T	T	T	Y	T	T	T	N	T	N	N	T	T	N	T	Y	T	T	T	N	N	T	T
SGENOME_4083257	4083257	R	N	G	R	A	A	A	R	A	G	A	A	A	A	A	A	R	A	N	A	R	A	A	A	A	A	A	A	A	R	A	N	R	A	A	A	A	R	A	A	A	A	A	A	N	A	A	A
SGENOME_4083266	4083266	C	N	C	C	N	Y	Y	Y	Y	C	Y	N	T	N	Y	Y	Y	C	C	T	Y	C	C	C	C	Y	C	N	Y	Y	T	C	C	N	C	Y	Y	C	Y	Y	Y	Y	Y	Y	N	Y	Y	Y
SGENOME_4084503	4084503	R	G	R	G	G	G	R	R	N	A	G	A	N	G	R	R	N	G	G	G	G	G	R	R	G	G	G	R	G	G	G	R	G	G	G	G	R	G	G	G	G	R	R	G	G	R	R	G
SGENOME_4084524	4084524	Y	C	Y	C	C	C	C	C	C	C	C	C	C	C	C	C	N	C	C	C	C	Y	C	C	C	Y	C	C	C	C	C	Y	Y	C	T	C	C	Y	C	Y	C	C	C	C	C	C	C	C
SGENOME_4084582	4084582	R	A	R	N	R	G	R	R	N	G	R	G	G	R	R	R	G	R	R	R	R	R	R	G	R	G	A	R	R	R	N	R	R	R	G	G	R	R	G	R	A	R	R	R	G	G	R	R
SGENOME_4091723	4091723	G	G	G	G	K	G	G	N	N	N	G	G	G	G	G	G	G	G	G	G	G	G	G	G	G	G	G	G	N	G	G	G	G	G	N	N	G	G	K	G	G	G	G	G	N	N	K	G
SGENOME_4092369	4092369	Y	C	C	C	C	C	C	N	C	C	C	C	C	Y	C	C	C	C	C	C	C	C	C	C	C	C	C	C	C	C	Y	C	N	C	N	C	N	Y	C	Y	C	Y	C	N	C	C	C	C
SGENOME_4092436	4092436	Y	C	Y	C	C	C	C	N	C	C	C	C	C	C	C	C	N	C	C	C	C	C	C	C	C	C	C	C	C	N	Y	C	C	C	C	C	N	Y	C	C	C	Y	C	N	C	C	C	C
SGENOME_4092449	4092449	G	G	R	G	R	G	G	N	G	G	G	A	R	G	G	G	G	G	G	A	R	N	G	G	G	A	G	R	G	G	G	N	G	G	G	G	N	R	R	R	G	G	G	N	G	G	G	G
SGENOME_4093832	4093832	T	T	T	T	T	T	T	A	T	T	T	W	W	W	W	T	T	W	W	T	N	T	T	W	W	T	N	T	T	T	T	T	W	T	T	T	W	T	T	T	T	T	W	T	T	W	T	T
SGENOME_4093836	4093836	G	G	G	G	G	G	G	G	G	G	G	G	G	R	G	G	G	G	G	G	G	G	R	G	G	G	G	G	G	G	G	G	G	G	G	G	G	G	R	G	R	G	R	G	G	G	G	A
SGENOME_4093857	4093857	G	G	R	R	G	G	G	G	G	R	G	G	G	G	G	G	R	G	G	R	R	G	G	G	G	R	G	G	G	G	G	R	G	G	G	G	G	R	G	G	G	G	G	G	G	G	G	G
SGENOME_4093890	4093890	R	R	R	R	G	R	R	G	R	R	G	G	G	G	G	R	G	G	R	R	G	G	G	G	G	R	G	R	G	G	G	R	R	R	G	G	G	R	G	R	G	G	G	G	G	G	G	G
SGENOME_4093908	4093908	R	R	R	R	G	R	R	G	R	R	G	G	G	G	G	R	G	G	R	R	G	G	G	G	G	R	G	R	G	G	G	R	R	R	G	G	G	R	G	R	G	G	G	G	G	G	G	G
SGENOME_4095855	4095855	G	G	T	G	G	G	G	G	K	G	G	T	T	G	G	G	G	G	G	G	T	K	G	G	G	G	G	G	N	G	G	K	G	G	G	G	K	G	G	K	G	G	G	G	G	G	G	G
SGENOME_4101451	4101451	R	A	A	A	A	A	A	A	A	A	A	A	A	A	A	A	A	R	A	A	A	A	A	R	A	A	A	A	A	A	A	A	A	A	A	A	A	A	A	A	A	A	R	A	A	A	A	A
SGENOME_4101508	4101508	A	A	A	A	R	A	A	A	A	A	R	A	A	A	A	A	A	A	A	A	A	A	A	A	A	A	A	A	R	A	A	A	A	A	A	A	A	A	A	A	R	A	A	A	R	A	R	R
SGENOME_4107316	4107316	C	C	C	C	C	C	Y	Y	C	C	Y	C	Y	C	C	Y	C	C	Y	C	C	C	C	C	C	C	Y	C	Y	C	C	Y	C	Y	C	C	C	C	C	C	C	C	C	Y	C	C	C	C
SGENOME_4107377	4107377	C	Y	Y	Y	C	C	C	C	C	C	C	C	Y	C	C	C	Y	C	C	C	Y	Y	C	C	C	C	C	C	C	Y	C	Y	C	Y	C	C	C	C	C	C	C	C	C	C	C	C	C	C
SGENOME_4110020	4110020	G	N	G	G	G	N	G	G	G	G	G	G	G	G	G	G	G	A	G	G	G	G	G	G	G	G	G	G	G	G	N	G	G	G	G	G	N	G	G	N	G	G	G	G	G	G	G	G
SGENOME_4114687	4114687	C	C	C	Y	C	C	C	C	C	N	C	N	Y	C	Y	C	C	C	Y	C	Y	C	C	C	C	C	N	C	C	C	C	C	C	C	C	C	C	C	C	C	C	C	C	C	C	C	C	C
SGENOME_4114694	4114694	Y	T	T	Y	T	T	Y	Y	Y	N	T	T	Y	C	Y	Y	Y	Y	Y	Y	Y	T	T	C	T	T	N	T	T	Y	T	Y	T	C	T	T	Y	Y	T	Y	T	Y	Y	T	T	Y	Y	T
SGENOME_4117375	4117375	G	G	G	G	R	R	G	G	G	G	R	G	G	G	G	G	G	G	G	G	G	G	G	G	G	G	R	G	R	G	G	G	G	G	G	G	G	G	R	G	N	G	G	G	N	G	G	G
SGENOME_4117391	4117391	C	C	Y	Y	Y	C	Y	N	N	C	C	C	Y	Y	Y	Y	Y	C	Y	N	T	T	C	Y	Y	Y	C	Y	C	T	Y	Y	C	C	T	C	T	Y	C	C	N	Y	Y	Y	C	Y	Y	Y
SGENOME_4119807	4119807	C	C	C	M	C	C	M	C	M	C	C	C	N	M	N	M	C	C	C	M	M	M	M	M	C	M	C	C	C	C	C	M	M	M	C	C	C	M	C	M	C	M	M	M	C	M	C	C
SGENOME_4119892	4119892	C	C	Y	C	C	C	C	Y	C	C	C	C	C	C	C	C	Y	C	Y	C	Y	C	C	C	C	C	C	C	Y	C	C	C	C	C	C	C	Y	C	C	C	C	C	C	C	C	C	C	C
SGENOME_4119912	4119912	C	C	C	C	C	C	C	C	C	C	Y	C	C	C	C	C	C	C	C	C	C	C	C	C	C	C	Y	C	Y	C	C	C	C	C	C	C	C	C	C	C	C	C	C	C	C	C	C	C
SGENOME_4119913	4119913	A	A	A	A	A	A	A	A	A	A	A	A	A	A	A	A	A	M	M	A	A	A	A	A	A	A	A	A	A	A	A	M	A	A	A	A	A	A	A	A	A	A	M	A	A	A	A	A
SGENOME_4126535	4126535	N	N	N	A	W	A	W	W	A	N	W	A	N	W	W	W	N	A	W	T	A	W	W	W	A	N	A	N	W	A	W	W	W	N	W	W	A	W	A	W	A	W	W	W	W	W	W	W
SGENOME_4126546	4126546	N	N	N	A	W	W	W	W	A	N	W	A	N	W	W	W	N	A	W	T	N	W	W	W	W	N	A	N	W	N	W	W	W	N	W	W	A	W	A	W	W	W	W	W	W	W	W	W
SGENOME_4126555	4126555	N	N	N	A	R	A	R	R	A	N	R	A	N	R	R	R	N	A	R	G	A	R	R	R	A	N	A	N	R	N	R	R	R	N	R	R	A	R	A	R	A	R	R	R	A	R	R	R
SGENOME_4126714	4126714	R	R	R	N	R	A	R	N	A	A	A	A	R	R	R	R	R	A	R	G	A	R	R	R	R	A	N	A	A	A	R	R	A	R	A	A	R	R	A	R	A	R	R	R	A	A	A	A
SGENOME_4126806	4126806	R	R	R	A	R	A	R	N	A	A	R	A	R	R	R	N	R	A	R	G	R	R	R	R	N	R	R	A	R	N	R	R	A	R	A	R	R	R	N	N	A	R	R	R	A	A	R	A
SGENOME_4130142	4130142	C	C	C	C	Y	Y	C	C	C	C	Y	C	C	C	C	C	C	C	C	C	C	C	C	C	Y	C	C	C	C	C	C	C	C	C	C	C	C	C	C	C	T	C	C	C	C	C	Y	C
SGENOME_4130154	4130154	G	R	G	N	R	R	R	R	R	G	R	N	R	R	G	N	R	G	N	G	R	R	R	N	R	R	R	N	R	R	R	R	N	R	G	R	R	R	N	R	G	R	G	R	N	R	N	R
SGENOME_4130256	4130256	T	K	T	N	K	K	K	K	K	T	N	N	K	K	T	N	K	T	K	T	T	K	K	N	N	K	K	N	K	K	K	K	K	K	T	K	K	K	N	N	G	K	T	K	N	K	G	K
SGENOME_4136272	4136272	G	R	G	R	G	G	G	G	G	G	G	R	G	G	G	G	G	G	G	G	R	G	G	R	G	G	R	G	G	G	G	G	G	G	G	G	R	G	G	R	G	G	G	G	G	G	G	R
SGENOME_4136289	4136289	Y	C	C	C	Y	C	Y	C	Y	C	C	C	C	C	C	C	C	C	C	C	C	C	C	C	C	C	C	Y	C	C	C	C	Y	Y	C	C	C	C	C	C	Y	C	C	C	C	C	Y	C
SGENOME_4136292	4136292	G	R	R	G	R	G	R	R	G	R	R	G	R	R	R	G	R	G	R	R	R	R	G	G	R	R	R	G	R	R	R	R	R	G	R	G	R	R	G	G	R	R	G	G	G	G	G	R
SGENOME_4136889	4136889	T	T	Y	T	T	T	T	T	T	T	T	T	T	T	T	T	Y	T	T	T	Y	T	T	T	T	Y	T	T	T	T	T	Y	T	T	T	T	T	Y	T	T	T	T	T	T	T	T	T	T
SGENOME_4163832	4163832	W	W	W	W	W	A	W	W	W	W	W	A	W	W	W	W	W	W	W	W	W	W	N	W	N	W	N	W	W	W	A	W	W	W	A	N	W	W	W	W	W	W	W	W	W	W	W	W
SGENOME_4164723	4164723	C	C	C	Y	C	C	Y	Y	C	C	C	C	C	N	C	C	Y	Y	C	C	Y	C	C	N	C	C	C	Y	C	C	N	Y	C	Y	N	N	C	C	C	C	C	C	Y	C	C	Y	N	C
SGENOME_4164805	4164805	G	R	G	R	G	G	G	R	G	N	G	R	N	G	R	R	G	G	G	R	G	G	G	G	G	G	G	G	G	G	G	R	G	G	N	G	G	G	G	R	G	G	G	G	G	G	G	G
SGENOME_4170213	4170213	Y	Y	C	Y	Y	Y	Y	Y	Y	C	Y	Y	C	Y	C	C	Y	Y	C	Y	C	Y	Y	Y	Y	C	C	Y	C	Y	Y	C	Y	C	Y	Y	Y	Y	Y	Y	Y	Y	Y	Y	Y	Y	C	Y
SGENOME_4175807	4175807	A	T	W	A	T	N	T	A	T	T	T	T	T	T	W	T	W	T	T	T	T	T	T	T	T	T	T	N	T	T	T	T	T	T	T	T	T	T	N	W	N	T	W	T	T	T	A	A
SGENOME_4175844	4175844	G	G	R	G	G	N	G	G	G	G	G	G	G	G	R	G	G	G	G	R	G	G	G	R	G	R	G	G	G	G	G	G	G	G	R	G	G	A	N	G	N	G	G	G	N	G	G	G
SGENOME_4177710	4177710	G	G	G	G	G	G	G	G	G	G	G	G	G	N	G	G	G	R	G	G	G	G	G	G	G	G	G	G	G	R	R	G	G	G	G	A	G	G	G	G	G	R	G	A	G	N	G	G
SGENOME_4177983	4177983	G	G	K	K	G	G	G	N	G	G	G	K	K	G	G	G	K	G	G	K	K	G	G	G	G	K	G	G	G	K	G	K	G	G	K	G	K	K	G	G	G	G	G	G	G	G	G	G
SGENOME_4181381	4181381	C	Y	C	C	C	C	Y	C	C	Y	Y	Y	C	C	Y	C	Y	Y	Y	C	C	Y	C	C	C	C	C	C	C	Y	Y	Y	Y	C	C	C	C	C	C	Y	C	Y	C	Y	Y	Y	Y	C
SGENOME_4181401	4181401	C	C	Y	Y	C	C	C	C	C	C	Y	Y	Y	C	Y	Y	C	C	Y	C	Y	C	C	C	C	Y	C	C	C	C	Y	Y	C	Y	C	C	Y	Y	C	C	C	C	Y	C	C	C	C	C
SGENOME_4181407	4181407	G	G	G	G	G	N	G	G	G	G	G	G	R	G	G	G	R	G	G	G	R	G	G	G	G	R	G	R	N	G	G	G	G	G	G	G	R	G	G	G	G	G	G	G	G	G	G	G
SGENOME_4181461	4181461	Y	C	C	C	C	C	Y	C	Y	C	C	C	C	C	C	C	C	Y	Y	C	C	C	C	C	C	C	C	Y	C	Y	C	Y	Y	Y	C	C	C	Y	C	C	C	C	Y	C	C	Y	C	C
SGENOME_4192900	4192900	C	C	N	C	C	Y	C	C	C	C	C	C	C	C	C	C	C	C	C	C	C	C	C	C	C	C	C	C	C	C	C	C	C	C	C	N	C	C	C	C	C	C	C	Y	Y	N	C	C
SGENOME_4192999	4192999	T	Y	N	T	T	T	Y	T	Y	T	T	T	T	T	T	T	T	T	T	T	T	T	T	T	T	Y	T	T	T	T	T	T	Y	Y	T	T	T	T	T	T	T	Y	T	T	T	T	Y	T
SGENOME_4199081	4199081	A	A	A	A	W	A	A	A	A	A	A	A	A	A	A	W	A	A	A	A	A	A	W	A	W	A	A	A	A	A	N	A	A	A	A	A	A	A	W	W	W	A	A	A	A	A	A	A
SGENOME_4199092	4199092	Y	C	Y	C	C	C	C	C	C	C	C	C	Y	C	Y	C	C	C	Y	C	C	C	C	C	C	Y	C	C	C	Y	N	C	C	C	C	C	Y	Y	C	C	C	C	C	C	C	C	C	C
SGENOME_4199093	4199093	G	G	G	G	R	G	G	G	G	G	G	G	G	G	G	R	G	G	G	G	G	G	R	G	R	G	G	G	G	G	N	G	G	G	G	G	G	G	R	R	R	G	G	G	G	G	G	G
SGENOME_4201055	4201055	Y	Y	C	C	C	C	C	C	T	N	C	C	N	C	C	Y	C	Y	C	Y	C	C	C	Y	C	C	C	C	C	C	Y	Y	Y	N	C	C	C	C	C	C	C	Y	Y	Y	C	C	C	C
SGENOME_4201073	4201073	T	T	T	T	T	Y	T	T	T	T	Y	T	T	T	T	T	T	T	T	T	T	T	Y	T	T	T	Y	T	T	T	T	T	T	T	T	N	T	T	T	T	T	T	T	T	T	T	T	T
SGENOME_4204264	4204264	R	R	A	R	A	A	A	A	A	A	A	A	R	A	A	N	R	R	A	A	R	A	A	A	A	A	A	R	A	A	R	A	N	R	A	R	A	A	N	G	R	R	R	R	R	N	A	R
SGENOME_4206967	4206967	C	M	M	N	C	C	A	M	C	M	C	M	M	M	C	N	A	M	M	N	M	C	M	M	C	M	C	M	C	M	N	M	M	M	M	C	M	M	A	C	C	M	A	M	M	N	M	C
SGENOME_4207668	4207668	G	G	G	G	G	G	G	G	G	G	G	G	R	G	R	R	G	G	R	G	G	G	G	G	G	G	G	G	G	G	G	R	G	G	R	G	G	G	G	G	G	R	G	G	G	R	R	G
SGENOME_4211259	4211259	A	A	W	W	A	A	A	A	A	A	A	T	W	A	A	A	W	A	A	A	A	A	A	A	A	W	A	A	A	W	A	A	A	A	A	A	W	A	N	A	N	N	A	A	A	A	A	A
SGENOME_4211345	4211345	G	R	R	G	G	G	G	A	G	G	G	G	R	G	R	G	R	G	R	G	G	G	G	G	G	G	N	G	G	R	G	G	G	G	G	G	R	G	N	G	N	N	G	G	G	G	G	G
SGENOME_4211588	4211588	A	A	A	A	A	A	A	A	N	A	W	A	A	A	A	A	A	A	A	A	A	A	A	A	A	A	A	A	A	A	N	A	A	N	A	N	A	A	A	A	A	A	A	A	N	N	N	A
SGENOME_4212527	4212527	G	G	G	G	G	R	G	G	G	G	G	G	G	G	G	G	G	G	G	G	G	G	G	G	R	G	R	G	R	G	G	G	G	G	G	G	G	G	G	G	G	G	G	G	G	G	R	A
SGENOME_4212573	4212573	G	G	G	G	K	G	G	G	G	G	K	G	G	G	G	G	G	G	G	G	G	G	G	G	K	G	G	G	K	G	G	G	G	G	G	G	G	G	G	G	T	G	G	G	G	G	K	G
SGENOME_4216895	4216895	G	G	G	G	G	G	G	G	G	G	R	G	G	G	G	G	R	G	G	G	G	G	G	G	G	R	G	G	G	R	G	G	G	G	G	G	G	G	G	G	G	G	R	G	G	G	G	R
SGENOME_4216922	4216922	G	G	R	G	G	G	R	G	G	G	G	G	G	G	G	G	G	G	G	G	G	G	G	G	G	G	G	G	G	G	G	R	G	R	G	G	G	G	G	R	G	G	G	R	G	G	G	G
SGENOME_4216975	4216975	R	G	G	G	G	G	G	G	G	G	G	G	G	G	G	G	R	G	G	G	G	R	R	G	R	G	G	G	G	G	G	R	G	G	R	G	G	G	G	R	G	G	G	G	G	G	G	G
SGENOME_4216990	4216990	C	C	C	C	C	Y	C	C	C	C	C	C	C	C	C	C	C	C	C	C	C	Y	C	C	C	Y	C	C	C	Y	C	C	C	C	C	C	C	C	C	C	C	C	C	C	N	C	C	Y
SGENOME_4220639	4220639	Y	Y	Y	C	C	C	Y	Y	C	Y	C	Y	Y	C	Y	Y	C	C	C	Y	C	Y	Y	Y	Y	Y	Y	Y	C	C	C	Y	C	C	Y	C	Y	Y	Y	Y	C	C	Y	C	C	Y	C	C
SGENOME_4221102	4221102	Y	C	C	C	C	C	C	Y	Y	C	N	C	C	C	C	C	C	Y	C	C	C	Y	Y	C	C	C	C	C	N	C	C	C	C	C	C	C	C	Y	C	C	C	C	Y	N	C	N	C	C
SGENOME_4221173	4221173	A	A	A	R	A	A	A	A	A	A	N	A	A	A	A	A	R	A	A	A	A	A	A	A	A	R	A	A	N	A	A	A	A	A	A	A	R	R	A	A	A	A	A	N	A	N	A	A
SGENOME_4236755	4236755	C	C	C	M	C	C	M	A	A	C	C	M	C	C	M	C	M	C	M	M	M	C	A	C	C	C	C	C	C	C	M	M	C	C	C	C	M	C	C	M	M	M	M	C	C	C	C	C
SGENOME_4241620	4241620	T	T	N	T	T	T	T	T	T	T	T	T	T	Y	Y	T	T	T	Y	T	T	T	T	T	T	Y	T	T	T	Y	T	Y	T	T	T	T	Y	Y	T	T	T	Y	Y	T	T	T	T	T
SGENOME_4241709	4241709	W	A	N	A	W	A	A	A	W	A	A	A	W	W	W	N	W	A	W	A	A	A	A	N	A	W	A	W	W	W	A	W	A	A	W	A	W	W	A	N	A	W	W	A	A	A	A	A
SGENOME_4242351	4242351	G	G	G	G	A	G	G	G	G	G	G	G	G	N	A	N	R	G	N	A	G	G	G	A	G	G	A	R	G	G	N	G	G	G	G	G	G	G	G	G	G	G	G	A	N	G	G	G
SGENOME_4244790	4244790	R	G	G	G	N	G	G	G	R	R	R	G	G	N	G	G	G	G	G	G	G	G	N	G	G	R	G	G	G	G	G	G	G	G	G	G	G	G	N	G	G	R	G	G	G	N	G	G
SGENOME_4244815	4244815	Y	C	C	Y	N	C	Y	C	Y	Y	Y	Y	C	N	Y	Y	Y	C	C	Y	Y	C	N	Y	C	Y	N	C	Y	Y	Y	C	Y	Y	Y	C	C	Y	N	Y	C	C	C	C	C	N	C	N
SGENOME_4244895	4244895	C	C	C	Y	N	Y	C	C	C	C	C	C	Y	N	Y	C	C	Y	C	Y	C	C	N	Y	C	Y	C	Y	C	Y	C	C	Y	C	Y	C	C	Y	N	C	C	C	C	C	C	N	C	C
SGENOME_4246509	4246509	C	C	Y	C	C	C	C	C	Y	C	C	C	C	C	C	C	C	Y	C	Y	C	C	C	C	C	C	C	C	C	C	C	C	C	C	C	C	C	C	C	Y	C	C	Y	C	C	Y	C	C
SGENOME_4246592	4246592	C	C	C	C	N	C	Y	C	C	C	N	C	C	C	C	N	Y	C	C	C	C	Y	C	C	C	C	N	C	C	Y	Y	Y	C	C	C	C	C	Y	N	C	C	C	C	Y	C	C	C	Y
SGENOME_4246610	4246610	G	G	R	G	G	G	R	G	G	R	G	G	G	G	G	G	R	G	A	R	G	R	G	G	G	R	G	G	G	R	G	G	G	R	R	G	R	R	G	G	G	R	G	R	G	G	R	R
SGENOME_4246620	4246620	C	C	C	C	C	C	C	C	C	C	C	C	C	N	C	C	C	C	Y	C	C	C	C	C	C	Y	C	Y	C	C	C	Y	C	C	C	C	Y	C	C	C	Y	C	C	C	C	C	C	C
SGENOME_4256557	4256557	A	A	A	A	A	A	A	A	A	A	R	A	N	A	A	A	A	A	A	A	A	A	A	A	A	A	A	A	A	A	A	A	A	A	A	A	A	A	G	A	A	A	A	A	G	A	A	G
SGENOME_4259825	4259825	Y	T	T	T	T	Y	Y	T	T	T	Y	Y	T	Y	T	Y	N	Y	Y	T	T	T	Y	T	Y	N	Y	T	Y	T	N	T	Y	Y	N	Y	N	N	Y	Y	C	Y	T	T	T	N	Y	T
SGENOME_4264444	4264444	G	G	G	G	K	G	G	G	G	G	G	K	K	G	G	K	K	G	G	G	K	K	K	G	T	T	G	N	G	T	G	G	K	K	T	G	G	N	K	N	G	G	K	G	G	G	G	G
SGENOME_4264462	4264462	G	G	G	G	R	G	G	G	G	G	G	R	R	G	G	R	R	G	G	G	R	R	R	G	A	A	G	N	G	A	G	G	R	R	A	G	G	N	R	N	G	G	R	G	G	G	G	G
SGENOME_4266100	4266100	C	C	M	M	C	C	C	N	C	C	C	C	C	C	C	C	C	C	C	C	M	M	C	C	C	M	C	N	C	C	C	C	C	C	C	C	C	C	C	C	C	C	C	M	N	C	C	C
SGENOME_4266127	4266127	C	C	C	M	C	C	M	C	C	C	N	C	C	C	C	M	C	C	C	A	C	C	C	M	C	C	C	C	C	C	C	M	C	M	C	C	C	C	C	C	C	C	C	C	C	C	C	N
SGENOME_4266175	4266175	C	C	C	C	Y	C	C	C	C	C	C	C	Y	C	C	Y	C	C	C	C	Y	C	C	C	C	C	C	C	C	C	C	Y	C	C	C	C	Y	C	C	C	C	C	C	C	C	C	C	N
SGENOME_4268807	4268807	Y	Y	C	C	C	C	C	C	Y	Y	C	C	Y	C	Y	C	C	C	Y	C	Y	C	C	C	C	Y	C	C	C	Y	Y	C	C	C	C	C	C	Y	C	C	Y	Y	C	Y	C	C	C	C
SGENOME_4268815	4268815	C	C	C	C	C	C	C	C	Y	C	C	Y	C	C	C	C	C	C	C	C	C	C	C	C	C	Y	C	C	C	C	C	C	C	Y	Y	C	C	C	C	C	C	Y	C	C	C	C	C	C
SGENOME_4268864	4268864	C	C	C	C	C	C	C	C	C	C	C	C	C	Y	Y	C	C	Y	C	C	C	C	C	C	Y	C	C	C	C	C	C	C	C	C	C	C	C	C	Y	C	C	C	Y	C	C	C	C	C
SGENOME_4268868	4268868	G	G	G	G	G	G	G	G	G	G	G	G	G	G	G	G	K	G	G	G	G	K	G	G	G	K	G	K	G	K	G	K	G	K	G	G	G	G	G	G	G	G	G	G	G	G	G	G
SGENOME_4268895	4268895	C	C	C	C	Y	C	C	C	C	C	C	C	C	C	C	C	C	Y	C	C	C	C	Y	C	C	C	C	C	Y	C	C	C	C	Y	N	N	C	C	C	C	C	C	C	C	N	C	C	C
SGENOME_4271085	4271085	C	C	Y	C	N	Y	C	C	C	C	N	Y	C	Y	C	C	Y	C	C	Y	Y	Y	N	Y	T	Y	Y	N	Y	Y	N	Y	C	Y	Y	C	Y	Y	C	C	C	C	C	Y	C	C	Y	C
SGENOME_4272811	4272811	A	A	A	A	A	A	A	A	G	A	A	A	A	A	R	R	A	A	A	A	A	A	A	G	A	A	A	A	A	A	A	A	N	R	A	A	N	A	N	A	A	A	A	A	A	A	A	N
SGENOME_4276453	4276453	C	N	C	C	N	C	C	N	C	C	C	C	C	C	C	C	C	C	C	C	C	C	C	S	C	C	C	C	C	C	N	C	C	N	C	C	C	C	C	C	C	G	C	S	C	C	C	C
SGENOME_4276454	4276454	G	G	G	G	N	G	G	N	G	G	G	N	G	N	G	G	G	G	G	G	G	G	G	R	G	G	G	G	G	G	N	G	G	N	G	G	G	G	G	G	G	A	G	R	G	G	G	G
SGENOME_4285786	4285786	G	G	G	G	G	N	G	G	G	N	G	G	G	G	G	G	G	G	G	G	G	G	G	G	G	G	G	G	G	R	G	R	R	G	N	G	G	R	G	G	R	G	G	R	N	G	N	G
SGENOME_4286026	4286026	C	N	N	C	C	C	C	C	N	C	Y	T	T	N	N	C	C	T	N	C	N	C	C	C	C	C	C	C	N	N	C	C	C	C	C	T	C	C	Y	N	C	C	N	Y	C	C	C	C
SGENOME_4286531	4286531	R	A	G	R	G	G	G	G	G	R	G	N	R	G	R	G	G	G	N	R	G	G	G	R	G	R	G	A	G	G	G	R	R	G	R	G	A	G	G	G	G	G	G	G	G	N	G	R
SGENOME_4290349	4290349	C	C	C	C	C	C	C	C	C	C	M	C	C	C	C	C	C	M	C	C	C	M	C	C	C	C	C	C	M	C	M	C	C	M	C	C	C	C	C	M	C	M	C	C	C	M	M	C
SGENOME_4312703	4312703	A	T	A	A	A	A	A	A	A	A	A	A	A	A	A	A	A	A	A	A	A	A	A	W	A	A	A	A	A	T	T	A	W	A	A	A	A	W	A	A	N	A	A	W	A	A	A	N
SGENOME_4313504	4313504	G	N	G	G	R	G	G	G	G	R	G	N	G	N	R	N	G	G	R	N	G	G	R	R	R	G	G	G	N	G	G	G	G	R	G	N	G	G	R	G	A	G	G	N	R	R	N	R
SGENOME_4314957	4314957	G	G	G	G	G	G	G	R	G	R	R	G	G	G	R	G	G	G	G	G	G	G	G	G	G	G	R	R	G	G	G	R	G	G	G	G	G	G	R	G	G	G	G	G	G	G	G	G
SGENOME_4324410	4324410	A	A	A	A	A	A	A	A	R	R	A	A	A	A	A	A	A	A	A	A	A	A	A	A	A	A	A	R	A	A	R	A	A	A	A	A	A	A	A	A	A	A	A	A	R	A	A	A
SGENOME_4324514	4324514	C	C	C	C	C	M	M	C	M	C	C	C	C	C	C	C	C	M	C	M	C	C	C	M	M	M	C	M	C	M	C	C	M	C	C	C	M	M	C	M	C	C	C	C	C	C	C	C
SGENOME_4324515	4324515	W	A	W	W	A	A	A	W	W	A	A	A	W	A	A	W	A	A	A	W	W	W	A	A	A	A	A	A	A	W	A	W	A	A	A	A	W	A	A	W	A	A	A	A	A	A	A	A
SGENOME_4334299	4334299	R	G	R	G	G	N	G	G	G	R	G	G	G	G	G	R	N	G	R	N	G	G	G	R	G	R	G	G	G	R	R	R	G	G	G	G	G	R	G	G	G	R	G	G	G	G	G	G
SGENOME_4335568	4335568	A	A	A	A	W	W	A	A	A	A	W	A	A	A	A	A	A	A	A	A	A	A	A	A	A	A	W	A	W	A	A	A	A	A	A	A	A	A	W	A	W	A	A	A	A	A	A	A
SGENOME_4339874	4339874	C	C	C	N	Y	C	C	Y	C	C	C	C	Y	C	Y	C	C	C	C	Y	Y	C	C	C	C	Y	C	C	C	C	C	Y	Y	Y	C	C	N	Y	C	C	Y	Y	C	C	C	C	C	C
SGENOME_4339906	4339906	R	N	R	N	G	G	A	G	G	R	G	G	G	G	R	G	G	G	G	R	G	G	N	G	N	R	G	G	N	G	G	R	G	G	N	G	G	R	G	N	G	G	G	R	G	R	G	G
SGENOME_4340663	4340663	N	T	N	T	T	N	N	T	N	T	T	T	T	N	T	T	N	T	T	T	T	T	T	N	T	T	T	T	T	T	N	T	T	T	T	T	T	T	T	T	T	T	T	T	N	T	T	N
SGENOME_4340682	4340682	N	N	N	G	G	N	N	G	G	G	G	G	G	T	K	G	N	G	T	G	G	G	G	G	G	G	G	G	G	G	N	G	K	K	G	G	G	G	G	G	G	G	G	N	N	K	G	N
SGENOME_4341174	4341174	C	C	C	C	Y	C	C	C	C	C	Y	C	C	Y	N	C	C	C	N	C	C	T	C	Y	Y	C	C	C	C	C	Y	C	C	C	C	C	C	C	C	Y	C	T	C	C	C	C	T	C
SGENOME_4341217	4341217	T	T	T	T	Y	T	T	T	T	T	Y	T	T	Y	N	T	T	T	N	T	T	T	T	Y	Y	Y	T	T	T	T	C	T	Y	T	T	T	T	Y	T	Y	T	Y	T	T	T	T	C	T
SGENOME_4353369	4353369	G	G	G	N	G	G	R	A	A	A	G	N	N	N	G	G	G	G	G	G	R	G	N	G	G	R	G	A	G	G	G	R	G	R	G	G	A	R	G	A	G	G	N	G	G	G	G	G
SGENOME_4356835	4356835	C	C	C	Y	C	C	C	C	C	C	Y	C	C	C	C	Y	C	C	C	Y	Y	C	C	C	C	C	C	Y	C	C	C	C	C	C	Y	Y	C	Y	C	C	C	C	C	C	C	Y	C	C
SGENOME_4356877	4356877	T	T	T	T	T	T	T	T	K	T	T	T	T	T	K	T	T	T	K	T	T	T	T	T	T	T	T	T	T	T	T	T	T	T	T	T	T	T	T	K	T	T	T	T	T	T	T	T
SGENOME_4356894	4356894	T	T	T	T	T	T	K	T	T	T	T	T	T	T	T	T	T	T	T	T	T	K	K	T	T	T	T	T	T	T	T	T	T	T	T	T	T	T	K	T	T	T	T	T	T	K	T	K
SGENOME_4367826	4367826	A	A	A	A	A	R	A	A	A	A	R	A	A	A	A	A	A	A	A	A	A	A	R	A	G	A	N	A	A	A	A	A	A	A	A	A	A	A	R	A	A	A	A	A	A	A	A	R
SGENOME_4368813	4368813	G	G	G	G	R	A	G	G	G	G	R	G	G	G	G	G	G	G	G	G	G	G	G	G	G	G	A	G	R	G	G	G	G	G	G	G	G	G	G	G	G	G	G	G	N	G	G	G
SGENOME_4369124	4369124	M	C	M	C	C	C	C	C	C	C	C	C	C	C	M	C	C	C	M	C	C	C	C	C	C	C	C	C	C	C	C	C	C	M	C	C	M	C	C	C	C	M	M	C	C	C	C	C
SGENOME_4370983	4370983	G	R	G	G	R	R	G	G	G	G	R	G	G	G	G	R	R	R	G	R	G	R	R	G	R	G	R	G	R	R	R	G	G	R	R	G	G	G	R	R	G	R	R	G	R	R	R	N
SGENOME_4370989	4370989	R	R	A	A	R	R	R	A	R	A	A	R	A	A	A	R	A	R	A	A	A	A	R	A	R	R	R	A	R	R	A	A	A	R	R	R	A	R	R	A	R	A	A	N	A	R	A	A
SGENOME_4375175	4375175	T	K	K	T	K	T	T	T	T	K	N	T	K	K	K	T	T	K	K	T	T	T	T	N	K	T	T	T	T	T	K	T	N	K	T	K	T	T	N	N	T	T	T	T	T	T	T	N
SGENOME_4375949	4375949	C	T	T	T	T	Y	T	T	N	T	T	N	Y	T	N	Y	T	Y	C	N	Y	N	T	T	T	T	T	C	T	N	N	N	Y	N	T	T	C	T	T	N	T	Y	T	Y	T	Y	T	T
SGENOME_4375980	4375980	G	G	G	G	G	G	G	G	G	G	R	N	G	G	G	G	G	G	G	G	G	G	G	G	G	G	R	G	G	G	G	G	G	G	G	G	G	G	G	G	G	G	G	G	G	G	G	G
SGENOME_4392046	4392046	C	C	C	C	C	C	C	C	C	Y	C	N	C	C	C	C	C	C	C	C	Y	C	C	N	C	Y	N	C	C	C	C	C	C	C	C	N	C	C	C	C	C	C	C	C	N	N	C	C
SGENOME_4392056	4392056	R	N	R	R	A	A	A	A	A	R	A	A	A	A	R	R	G	A	R	R	R	A	A	N	R	R	N	R	A	R	A	G	A	A	R	N	R	R	R	A	A	A	R	A	N	N	A	A
SGENOME_4392151	4392151	T	T	Y	Y	T	T	T	N	Y	Y	T	N	Y	T	Y	T	T	T	Y	Y	Y	T	T	N	T	Y	N	Y	T	Y	T	T	T	T	Y	N	Y	Y	T	T	T	T	T	T	N	N	T	T
SGENOME_4406763	4406763	S	G	S	G	G	G	G	G	G	N	S	G	G	N	S	S	G	G	S	G	G	G	G	G	G	G	G	G	G	G	G	S	G	G	G	G	G	G	G	G	G	G	G	G	G	G	G	G
SGENOME_4416896	4416896	R	G	A	A	G	G	R	N	N	R	R	R	R	R	R	G	A	R	R	N	R	R	R	R	R	N	R	R	R	A	A	R	A	N	A	G	A	A	R	R	G	A	R	R	R	R	R	R
SGENOME_4416899	4416899	Y	T	C	C	T	T	Y	N	N	Y	Y	Y	Y	Y	Y	N	C	Y	Y	T	Y	Y	Y	Y	Y	N	Y	Y	Y	C	C	Y	C	N	C	T	C	C	Y	Y	T	C	Y	Y	Y	Y	Y	Y
SGENOME_4418292	4418292	Y	C	Y	Y	C	C	T	Y	C	Y	N	Y	T	Y	Y	Y	C	Y	Y	N	Y	C	Y	C	N	T	Y	Y	C	C	C	Y	T	Y	C	C	Y	T	C	Y	N	C	Y	T	C	N	N	C
SGENOME_4419532	4419532	M	C	C	C	C	C	C	C	C	C	C	C	C	C	C	C	M	C	C	C	C	C	C	C	C	C	C	C	C	C	C	C	C	C	C	C	C	C	M	C	M	C	C	C	C	C	C	C
SGENOME_4419535	4419535	C	C	C	C	C	C	C	C	C	C	C	C	C	C	C	Y	C	Y	C	C	C	Y	C	Y	C	C	C	C	C	C	C	C	C	C	C	C	C	C	C	C	C	Y	Y	C	C	C	C	C
SGENOME_4419627	4419627	C	C	C	C	C	C	C	C	Y	C	C	C	C	Y	Y	C	C	C	C	C	C	C	C	Y	C	C	C	C	C	C	C	Y	C	C	C	C	C	C	C	C	C	C	C	Y	Y	C	C	C
SGENOME_4432282	4432282	R	G	G	G	G	G	G	G	G	R	G	G	G	G	R	G	R	G	G	R	R	G	G	G	G	R	G	G	G	R	G	G	G	G	G	G	G	R	G	G	G	G	R	R	G	N	G	G
SGENOME_4432367	4432367	Y	T	Y	Y	T	N	Y	T	T	T	T	N	T	Y	Y	T	Y	Y	Y	Y	Y	Y	Y	Y	T	Y	T	Y	T	Y	N	Y	C	Y	N	T	Y	Y	T	T	T	Y	Y	Y	T	N	T	T
SGENOME_4432369	4432369	A	A	A	A	A	A	A	A	A	A	A	A	A	A	A	A	A	A	A	M	A	A	M	M	A	A	A	A	A	A	A	A	A	A	A	A	A	A	A	A	A	A	A	A	A	N	A	A
SGENOME_4437755	4437755	G	G	G	G	G	G	G	G	R	R	G	G	G	G	G	G	G	G	G	G	G	G	G	G	G	G	G	G	G	G	R	G	G	G	G	G	G	G	G	G	G	G	G	G	G	G	G	G
SGENOME_4437761	4437761	W	T	T	T	T	T	W	T	W	N	T	T	T	N	T	T	W	T	W	N	W	N	T	T	T	W	T	N	T	T	T	N	N	W	N	T	W	W	T	T	T	T	T	N	T	T	T	T
SGENOME_4440360	4440360	A	R	A	A	A	R	R	R	A	R	A	R	R	R	R	R	A	A	R	R	R	A	R	R	A	R	A	R	A	R	A	R	A	R	R	A	R	A	A	R	A	A	R	A	R	A	A	A
SGENOME_4443058	4443058	C	Y	C	Y	C	C	C	C	C	C	C	C	C	C	C	C	C	C	Y	Y	C	C	C	Y	C	Y	C	C	C	C	C	C	C	C	C	C	C	Y	Y	C	C	C	Y	C	C	C	C	C
SGENOME_4445814	4445814	T	T	T	Y	T	T	T	T	Y	T	T	N	T	T	T	T	C	Y	T	T	Y	T	T	T	T	T	T	N	T	T	T	T	Y	N	T	T	Y	T	T	T	T	T	T	T	T	T	T	Y
SGENOME_4446499	4446499	R	A	A	R	R	G	R	N	R	A	R	R	R	A	R	R	R	R	R	A	R	R	A	A	R	R	A	A	R	R	N	R	R	N	R	A	A	N	R	R	R	R	A	R	A	R	A	A
SGENOME_4446540	4446540	G	G	G	G	R	G	G	G	G	G	R	G	G	G	G	G	G	G	G	G	G	G	G	G	R	G	A	G	G	G	G	G	G	G	G	G	G	G	G	G	G	G	G	G	G	G	G	G
SGENOME_4457591	4457591	G	G	G	G	G	G	G	G	G	G	G	G	A	G	R	G	A	G	R	R	R	G	G	N	R	G	G	G	G	G	G	G	N	G	G	N	G	R	G	G	G	G	G	G	G	G	G	G
SGENOME_4466530	4466530	R	R	A	R	R	A	R	A	A	A	R	R	A	A	R	A	R	R	R	G	R	R	A	R	R	A	A	R	R	A	A	R	A	R	R	A	R	A	A	A	R	R	R	A	R	A	R	R
SGENOME_4466554	4466554	A	A	A	A	A	A	R	A	G	N	A	A	A	G	A	R	A	R	R	A	A	R	A	A	A	A	A	A	A	R	R	A	R	R	A	A	A	A	A	G	A	A	R	R	A	A	A	R
SGENOME_4467036	4467036	Y	T	N	Y	T	Y	N	T	T	Y	T	T	Y	Y	Y	Y	Y	T	Y	T	Y	Y	Y	T	Y	Y	T	T	T	N	T	Y	N	C	T	Y	Y	C	Y	Y	Y	Y	Y	C	T	Y	T	T
SGENOME_4467076	4467076	A	A	N	W	W	A	A	A	A	A	A	T	W	W	W	W	W	A	W	A	A	A	A	W	W	A	A	A	A	A	A	W	A	A	A	A	W	A	A	W	A	W	W	A	A	A	A	A
SGENOME_4467146	4467146	Y	C	N	Y	C	C	N	C	C	C	C	C	C	C	C	C	Y	C	C	C	Y	C	C	C	C	C	C	C	C	N	C	Y	C	C	C	C	Y	C	C	C	C	Y	C	C	C	C	C	C
SGENOME_4467887	4467887	N	N	C	N	C	S	C	S	N	N	C	C	C	C	C	S	C	C	C	C	S	C	C	C	S	C	S	C	S	C	S	C	S	C	C	C	C	C	C	C	C	S	C	C	C	N	C	C
SGENOME_4472958	4472958	R	A	N	R	N	R	A	G	R	A	R	A	R	A	R	R	R	R	R	R	R	A	R	A	N	R	N	R	R	R	R	R	N	N	N	R	A	R	R	G	R	R	G	R	R	R	R	R
SGENOME_4473062	4473062	G	G	G	G	G	R	G	G	G	G	R	G	G	G	G	G	G	G	G	G	G	G	R	G	G	G	G	G	G	G	G	G	G	G	N	G	G	G	R	G	R	G	G	G	R	G	R	N
SGENOME_4478623	4478623	K	T	K	T	N	T	N	T	T	T	T	K	T	N	N	N	T	K	T	G	K	T	G	T	K	K	K	N	T	K	T	K	T	T	T	K	T	K	T	T	G	T	T	T	K	N	T	T
SGENOME_4484048	4484048	G	G	G	G	R	G	G	G	N	N	G	G	G	G	G	G	G	G	G	N	G	G	R	R	G	G	R	G	R	G	G	G	N	R	N	N	G	G	G	R	R	G	R	G	N	N	G	G
SGENOME_4484067	4484067	C	C	C	Y	C	C	C	Y	N	N	C	C	Y	C	Y	Y	Y	C	C	N	C	C	C	Y	C	C	C	C	C	Y	C	C	N	C	N	N	C	C	C	C	C	C	Y	C	N	N	C	C
SGENOME_4484082	4484082	A	A	A	R	A	A	A	R	N	N	A	A	R	A	R	A	R	A	A	N	A	A	A	A	A	A	A	A	A	R	A	A	N	A	N	N	A	A	A	A	A	A	A	A	N	N	A	A
SGENOME_4484569	4484569	G	G	G	G	G	N	G	G	G	G	G	N	G	G	R	R	G	G	R	G	R	G	G	G	G	R	G	R	G	G	G	R	G	R	G	G	G	G	G	G	G	R	G	G	G	G	R	A
SGENOME_4484946	4484946	C	C	C	C	Y	C	C	C	C	C	N	C	Y	C	C	Y	C	C	C	C	C	C	C	C	Y	C	C	C	C	C	N	C	C	C	C	C	Y	Y	N	C	C	C	C	C	C	C	C	C
SGENOME_4485060	4485060	G	G	G	G	G	N	G	G	G	G	G	G	G	G	G	G	G	G	G	G	R	G	G	R	G	G	G	G	G	G	N	G	G	G	G	G	G	R	N	G	G	G	G	G	R	G	G	G
SGENOME_4485068	4485068	Y	Y	C	Y	C	C	C	C	C	C	C	Y	C	C	C	C	C	C	C	C	Y	C	C	C	C	C	C	C	C	C	N	C	C	C	C	C	Y	C	N	C	C	C	C	C	C	C	C	C
SGENOME_4494594	4494594	C	Y	Y	C	C	C	C	C	Y	Y	C	C	Y	C	C	Y	C	C	C	C	C	C	C	C	C	Y	C	C	C	C	C	C	Y	C	C	C	C	Y	C	C	C	C	C	C	C	C	C	C
SGENOME_4494602	4494602	C	C	N	C	C	C	C	C	C	C	C	C	Y	C	C	C	C	C	C	C	C	Y	C	Y	C	Y	C	C	C	Y	Y	Y	Y	C	C	C	C	Y	Y	C	C	C	C	C	Y	Y	C	C
SGENOME_4494604	4494604	G	G	G	G	G	G	G	G	G	G	R	G	G	G	G	G	G	G	G	G	G	G	G	R	G	G	G	G	R	G	G	G	G	R	G	R	G	G	G	G	G	G	G	G	G	G	R	G
SGENOME_4494605	4494605	C	C	C	C	C	C	C	C	C	C	C	C	C	C	Y	C	C	C	C	C	C	C	C	C	C	C	C	C	C	C	Y	C	C	C	C	Y	C	C	C	C	C	C	C	C	C	C	C	C
SGENOME_4494631	4494631	C	C	C	C	Y	Y	C	C	C	C	Y	C	C	C	C	C	C	C	C	C	C	C	Y	C	Y	C	Y	C	Y	C	C	C	C	C	C	C	C	C	Y	C	N	C	C	C	Y	C	Y	N
SGENOME_4505299	4505299	G	G	K	G	K	G	T	G	K	K	G	G	G	G	G	K	G	K	G	G	K	G	G	G	K	G	G	G	G	G	G	K	G	G	G	G	G	G	G	K	G	K	G	G	G	G	G	G
SGENOME_4505334	4505334	A	A	R	A	A	A	N	A	N	A	R	R	N	A	R	N	R	A	A	A	A	A	A	A	A	A	A	A	R	R	N	A	A	N	A	A	A	A	A	A	A	A	A	R	A	A	A	A
SGENOME_4508604	4508604	S	C	S	S	N	G	C	C	S	C	S	C	C	C	G	G	C	S	S	C	C	S	N	C	S	S	C	C	S	S	S	S	C	S	N	G	S	S	G	C	N	S	S	C	N	S	S	N
SGENOME_4518588	4518588	C	Y	N	Y	C	C	Y	C	C	Y	C	C	Y	C	Y	Y	Y	Y	Y	Y	Y	C	T	T	C	T	C	C	C	Y	C	C	N	Y	Y	C	Y	Y	Y	N	N	Y	Y	C	C	Y	C	C
SGENOME_4520371	4520371	Y	C	Y	C	C	C	C	C	Y	C	C	C	C	C	C	Y	C	C	C	C	C	Y	C	C	Y	C	C	Y	C	C	Y	C	C	C	Y	C	C	C	C	C	Y	C	C	C	C	C	C	C
SGENOME_4528108	4528108	C	C	C	C	C	N	A	C	C	N	M	C	C	C	C	C	C	M	M	C	C	M	C	N	C	C	C	C	A	C	M	C	C	C	C	C	C	C	C	C	C	M	M	C	N	C	N	C
SGENOME_4530386	4530386	Y	C	C	C	C	C	Y	C	C	C	C	C	C	C	C	C	C	C	C	C	Y	C	C	C	C	C	C	C	C	C	C	C	C	C	C	C	Y	C	N	C	C	N	C	C	C	C	C	C
SGENOME_4530400	4530400	A	A	R	A	A	A	A	A	A	A	A	A	A	R	A	A	A	A	A	R	A	A	A	R	A	R	A	A	A	A	A	A	A	A	A	A	A	A	A	A	A	N	N	A	R	R	A	A
SGENOME_4537195	4537195	G	G	R	R	G	G	G	G	G	G	G	G	G	G	G	G	G	G	R	G	G	G	G	G	G	G	G	G	G	R	G	G	G	G	G	G	G	R	G	G	G	G	G	G	G	G	G	R
SGENOME_4537245	4537245	N	C	N	C	N	N	C	C	C	Y	Y	C	C	C	C	C	C	C	N	N	C	Y	C	Y	C	C	Y	C	Y	C	Y	C	Y	Y	Y	C	N	C	C	N	Y	C	C	Y	N	C	C	Y
SGENOME_4537281	4537281	R	R	R	R	G	G	R	R	R	N	R	R	R	R	R	R	R	R	R	N	R	R	R	R	G	R	G	R	R	R	R	G	R	N	R	R	R	R	R	R	G	R	R	N	N	R	R	R
SGENOME_4537975	4537975	A	A	A	R	A	A	A	A	A	A	R	A	A	A	A	A	A	A	A	A	R	A	A	N	R	A	R	A	R	A	N	A	A	R	A	R	A	A	A	A	A	R	A	A	A	A	A	A
SGENOME_4537981	4537981	A	A	A	A	R	A	A	A	A	A	R	A	A	A	A	A	A	A	A	A	A	A	A	A	R	A	R	A	R	A	A	A	A	A	A	A	A	A	A	A	A	A	A	A	A	A	R	N
SGENOME_4538019	4538019	T	T	N	T	Y	T	T	N	Y	T	Y	N	T	T	T	T	Y	Y	Y	T	T	C	T	T	T	Y	Y	T	T	T	T	T	Y	T	T	T	T	Y	C	Y	T	T	Y	T	T	Y	Y	T
SGENOME_4539139	4539139	G	G	R	A	G	G	G	A	A	G	A	A	A	G	R	G	G	G	R	N	R	G	G	G	G	G	N	G	G	R	G	R	R	A	G	R	G	G	G	G	G	R	A	G	G	G	G	N
SGENOME_4539216	4539216	Y	T	Y	T	T	T	Y	T	T	Y	T	T	T	T	T	T	T	Y	Y	T	T	T	T	T	Y	T	T	T	T	T	T	T	Y	T	T	T	T	Y	T	T	T	T	T	T	T	T	T	T
SGENOME_4539690	4539690	C	C	C	C	C	C	C	C	C	Y	C	C	C	C	Y	C	C	C	Y	C	C	C	Y	C	T	Y	C	C	C	C	C	C	Y	C	C	C	C	Y	C	C	C	C	C	C	C	C	C	C
SGENOME_4539707	4539707	Y	Y	C	C	N	C	Y	Y	C	C	C	Y	Y	Y	Y	C	Y	Y	Y	Y	Y	Y	N	Y	N	Y	C	Y	C	Y	Y	Y	Y	C	Y	C	Y	Y	T	N	N	Y	Y	N	N	C	C	C
SGENOME_4539716	4539716	A	A	A	R	A	A	R	A	A	R	A	A	R	A	R	R	A	A	R	A	A	A	A	A	A	A	A	A	A	R	A	R	A	R	A	A	A	A	A	A	A	A	A	R	A	A	A	A
SGENOME_4539720	4539720	A	A	A	A	A	A	A	A	A	A	A	A	W	A	A	A	A	A	W	A	A	A	A	A	A	A	A	A	A	W	A	W	A	A	A	A	A	A	A	A	A	A	A	W	A	A	A	A
SGENOME_4572427	4572427	A	A	A	A	R	A	A	A	A	A	A	A	A	A	A	A	A	A	A	A	A	A	A	A	R	A	A	A	R	A	A	A	A	A	A	A	A	A	A	A	R	A	A	A	A	A	A	A
SGENOME_4572432	4572432	R	A	A	R	A	A	A	A	R	A	A	R	A	R	A	R	A	R	A	R	R	R	A	A	A	R	A	R	A	R	R	A	A	A	R	A	R	R	R	R	A	R	R	R	A	A	R	A
SGENOME_4572524	4572524	W	T	W	W	W	T	W	W	W	T	W	W	N	W	W	T	W	T	N	W	T	W	W	W	T	W	T	W	T	W	T	T	W	W	T	W	W	T	W	T	T	T	W	W	T	T	T	T
SGENOME_4584199	4584199	Y	C	C	C	C	C	C	C	C	C	N	N	C	Y	C	C	C	C	C	C	C	C	C	Y	C	C	C	C	C	C	Y	C	C	C	C	N	C	C	C	C	C	Y	C	C	C	C	Y	C
SGENOME_4584263	4584263	G	G	G	G	G	G	G	G	G	G	G	N	G	G	G	G	G	G	G	G	G	G	G	G	R	R	G	G	G	G	G	G	G	G	R	G	G	G	G	G	G	G	R	G	G	G	G	G
SGENOME_4607568	4607568	C	C	Y	C	C	T	C	C	C	C	C	C	Y	C	Y	C	C	C	T	C	C	C	C	C	C	T	C	C	C	C	C	T	C	Y	T	C	N	T	C	C	C	C	C	C	C	C	Y	C
SGENOME_4611145	4611145	K	T	T	T	T	T	T	T	K	T	T	T	T	T	T	T	T	T	T	T	T	T	T	T	T	T	T	T	T	T	T	K	T	T	T	T	T	T	T	K	T	T	T	T	T	T	K	T
SGENOME_4611165	4611165	R	G	R	R	G	G	G	G	G	R	G	G	G	G	R	G	G	G	R	G	G	G	G	G	G	G	G	G	G	G	G	G	G	G	G	G	R	R	G	G	G	G	R	G	G	G	G	G
SGENOME_4617661	4617661	C	C	C	C	C	C	C	C	N	M	C	C	C	C	C	N	N	C	M	C	C	C	A	C	C	C	C	C	C	C	N	A	C	C	C	C	C	C	A	C	C	C	C	C	C	C	C	C
SGENOME_4622688	4622688	C	C	C	C	C	C	C	C	Y	C	C	C	C	C	C	Y	C	C	C	C	C	C	C	C	C	C	Y	C	C	C	Y	C	C	C	C	C	C	C	C	C	C	C	C	C	C	C	C	C
SGENOME_4625217	4625217	A	A	A	A	N	A	A	A	A	A	A	A	A	A	A	M	A	A	A	A	A	A	A	A	N	A	A	A	A	A	M	A	A	A	A	A	A	A	A	M	N	A	A	A	A	A	N	C
SGENOME_4627931	4627931	A	A	R	R	R	R	R	G	R	R	G	A	R	G	R	A	R	R	R	R	R	R	G	G	R	R	N	R	N	R	R	A	G	A	A	R	A	R	R	R	R	R	R	A	G	R	R	R
SGENOME_4629181	4629181	G	G	G	G	K	T	G	N	G	G	G	G	G	G	G	G	G	G	G	G	G	G	T	G	N	G	N	G	G	G	G	G	G	G	N	G	G	G	G	G	G	G	G	G	G	N	T	G
SGENOME_4629634	4629634	A	M	A	A	A	A	A	A	A	A	A	A	M	A	A	A	A	A	A	M	A	A	A	A	A	A	A	A	A	A	A	M	A	A	A	A	M	A	A	M	A	A	A	A	A	A	A	A
SGENOME_4629645	4629645	C	C	C	Y	C	C	C	Y	C	Y	C	C	Y	Y	C	C	C	C	C	C	Y	Y	C	C	C	C	C	Y	C	C	C	C	Y	C	C	C	C	C	C	C	C	C	C	C	C	C	C	C
SGENOME_4629655	4629655	G	G	G	R	G	G	G	G	G	G	G	R	G	G	G	G	G	G	G	G	G	G	G	G	G	G	G	R	G	G	G	G	G	G	G	G	R	G	G	G	G	G	G	G	G	G	G	R
SGENOME_4629691	4629691	A	W	A	A	A	A	A	A	A	A	W	A	A	A	A	A	A	A	A	A	A	A	A	A	W	A	A	A	W	A	A	W	W	A	A	A	A	N	A	A	W	N	A	W	N	A	A	N
SGENOME_4631074	4631074	Y	T	N	T	T	T	Y	T	C	T	Y	Y	Y	T	Y	C	Y	Y	Y	T	Y	T	T	T	T	Y	T	Y	Y	T	T	N	Y	Y	T	T	Y	T	Y	T	T	N	Y	Y	T	Y	T	T
SGENOME_4631083	4631083	A	R	A	A	A	A	A	A	A	N	A	R	R	A	R	N	A	R	A	N	R	A	R	A	A	R	R	R	A	N	N	A	A	A	A	A	R	R	R	N	A	A	A	R	A	A	A	A
SGENOME_4631137	4631137	G	G	G	G	G	R	G	G	G	G	G	G	G	G	G	G	G	G	G	G	G	G	R	G	R	G	G	G	G	G	G	N	G	G	G	G	G	G	R	G	N	G	G	G	G	G	G	A
SGENOME_4636013	4636013	T	T	T	T	Y	Y	T	T	T	T	Y	T	T	T	T	T	T	T	T	T	T	T	T	T	T	T	Y	T	T	T	T	T	T	T	T	T	T	T	T	T	T	T	T	T	Y	T	T	T
SGENOME_4636044	4636044	Y	C	C	C	Y	C	C	C	C	T	C	C	C	C	T	C	C	C	T	C	C	C	Y	N	Y	Y	C	C	C	C	C	C	C	Y	C	C	C	C	Y	C	C	C	C	C	C	C	C	C
SGENOME_4641199	4641199	R	R	R	A	A	A	R	A	R	A	R	A	R	A	A	R	R	R	R	R	R	A	A	A	R	R	A	A	R	R	R	R	R	R	A	A	A	R	R	R	A	R	A	A	A	R	A	A
SGENOME_4645843	4645843	R	G	N	G	G	G	G	G	G	G	G	G	G	N	G	G	G	G	A	A	R	N	G	G	G	G	G	G	G	G	G	G	G	N	G	G	G	N	G	G	G	N	G	G	G	N	G	G
SGENOME_4658769	4658769	C	C	C	C	C	N	C	C	C	C	Y	C	C	C	C	C	C	C	C	C	C	C	Y	C	T	C	C	C	Y	C	C	C	C	C	C	C	C	C	C	C	C	C	C	C	Y	C	Y	Y
SGENOME_4658779	4658779	C	C	N	C	C	C	Y	T	T	N	C	C	T	C	C	C	T	C	Y	C	C	C	C	C	C	Y	C	T	C	Y	Y	T	C	C	C	C	C	Y	C	C	T	Y	C	Y	C	C	C	C
SGENOME_4663642	4663642	T	T	T	T	T	T	T	T	T	T	T	T	T	T	T	T	T	T	Y	T	T	T	T	T	T	Y	T	T	T	T	T	Y	Y	T	Y	T	T	Y	T	T	T	T	Y	T	T	T	T	T
SGENOME_4666331	4666331	C	C	C	C	C	C	C	C	C	C	Y	C	C	C	C	C	C	C	C	C	C	C	C	C	C	C	C	C	Y	C	C	C	C	C	C	C	C	C	Y	C	C	C	N	C	Y	C	C	C
SGENOME_4666346	4666346	R	G	G	G	G	G	N	G	G	G	G	G	R	N	R	G	G	N	G	R	G	N	N	N	G	G	G	G	G	R	G	R	G	G	G	G	R	R	G	G	G	G	G	R	G	N	G	R
SGENOME_4666369	4666369	Y	T	T	T	Y	T	T	T	T	T	T	T	T	T	T	T	T	T	T	T	T	T	T	T	T	T	T	T	T	T	T	T	T	T	T	T	T	T	T	T	Y	Y	T	T	T	T	T	T
SGENOME_4676968	4676968	C	C	C	C	N	N	C	C	C	N	Y	C	C	N	C	C	C	C	C	C	C	C	Y	C	C	C	Y	C	Y	C	C	C	C	C	N	C	C	C	Y	C	C	C	C	C	Y	C	Y	C
SGENOME_4685017	4685017	R	N	G	G	G	G	R	G	R	G	G	G	G	G	G	R	R	G	R	G	G	G	G	G	G	R	G	G	G	G	G	G	G	R	G	G	G	R	G	G	G	R	G	R	G	G	N	G
[truncated: 9,494 more rows]
[truncated: 110 more columns]
