# Supplementary material for: Uncovering phylogenetic relationships and genetic diversity of water dropwort using phenotypic traits and SNP markers
Source: PLoS One. 2021 Jul 6;16(7):e0249825. doi: 10.1371/journal.pone.0249825 (PMC8259969; doi:10.1371/journal.pone.0249825)
Supplement: S5 Table — (XLS) [file pone.0249825.s005.xls]

## Sheet: S5 Table
S5 Table. Summary SNP statistics.
Sample code	SNP number	Homo loci num	Heter loci num	Heter loci-ratio (%)
1	130325	126722	3603	2.76463
2	120700	116902	3798	3.14664
3	127527	123815	3712	2.91076
4	133466	129501	3965	2.97079
5	126605	121064	5541	4.3766
6	124972	118582	6390	5.11315
7	132901	128341	4560	3.43113
8	117629	114206	3423	2.91
9	132136	127696	4440	3.36017
10	107875	105267	2608	2.41761
11	129590	123423	6167	4.75885
12	140241	136052	4189	2.987
13	136072	132210	3862	2.8382
14	115255	111162	4093	3.55126
15	135456	131444	4012	2.96185
16	134850	130295	4555	3.37783
17	134212	130352	3860	2.87605
18	137213	132596	4617	3.36484
19	137476	133417	4059	2.95252
20	120526	117076	3450	2.86245
21	139973	136179	3794	2.71052
22	130657	126747	3910	2.99257
23	130670	124787	5883	4.50218
24	130685	126393	4292	3.28423
25	126633	121075	5558	4.38906
26	139335	135240	4095	2.93896
27	121101	115086	6015	4.96693
28	120659	117194	3465	2.87173
29	127558	121380	6178	4.84329
30	135819	131937	3882	2.85822
31	118715	114967	3748	3.15714
32	138219	134201	4018	2.90698
33	123820	120215	3605	2.91148
34	136112	131548	4564	3.35312
35	119026	115516	3510	2.94894
36	114509	109154	5355	4.67649
37	135588	131610	3978	2.93389
38	141042	136784	4258	3.01896
39	123923	118469	5454	4.40112
40	130041	125765	4276	3.28819
41	123832	118399	5433	4.3874
42	142864	136852	6012	4.21
43	136107	131480	4627	3.39953
44	133222	127788	5434	4.07891
45	112435	107131	5304	4.71739
46	129908	124916	4992	3.84272
47	126843	120309	6534	5.15125
48	124059	118297	5762	4.64456
49	129435	125090	4345	3.3569
50	134178	130124	4054	3.02136
51	135321	129937	5384	3.97869
52	116986	113297	3689	3.15337
53	134968	130548	4420	3.27485
54	101452	96746	4706	4.63865
55	133222	129239	3983	2.98975
56	109718	104392	5326	4.85426
57	138150	134033	4117	2.98009
58	124834	120272	4562	3.65445
59	108756	101817	6939	6.38034
60	133158	128137	5021	3.77071
61	133416	129103	4313	3.23275
62	120744	115956	4788	3.96541
63	137363	133305	4058	2.95422
64	138100	133596	4504	3.2614
65	138631	134568	4063	2.9308
66	130202	126092	4110	3.15663
67	123444	119362	4082	3.30676
68	132945	128456	4489	3.37658
69	134150	129211	4939	3.6817
70	120303	114644	5659	4.70396
71	130480	126687	3793	2.90696
72	129842	125255	4587	3.53276
73	123306	117447	5859	4.75159
74	130442	123787	6655	5.10188
75	125526	121985	3541	2.82093
76	125576	121927	3649	2.90581
77	132200	125845	6355	4.80711
78	98812	93107	5705	5.77359
79	121182	115994	5188	4.28116
80	119760	116147	3613	3.01687
81	122543	118254	4289	3.5
82	136882	132416	4466	3.26266
83	100901	96226	4675	4.63325
84	133288	128832	4456	3.34314
85	124095	119180	4915	3.96068
86	114046	109055	4991	4.3763
87	137876	133708	4168	3.02301
88	112252	107382	4870	4.33845
89	120886	114842	6044	4.99975
90	117465	111592	5873	4.99979
91	128152	124251	3901	3.04404
92	128604	124648	3956	3.07611
93	129802	124251	5551	4.27651
94	127968	123696	4272	3.33833
95	129161	125044	4117	3.18749
96	126861	123372	3489	2.75025
97	101413	95351	6062	5.97754
98	124001	120340	3661	2.9524
99	135466	131313	4153	3.06571
100	109962	107139	2823	2.56725
101	132393	128830	3563	2.69123
102	133591	128821	4770	3.5706
103	124752	119859	4893	3.92218
104	115593	111659	3934	3.40332
105	113448	110731	2717	2.39493
106	117142	113158	3984	3.401
107	134918	130808	4110	3.04629
108	131307	125485	5822	4.43388
109	124664	121216	3448	2.76583
110	133305	129329	3976	2.98263
111	124137	119759	4378	3.52675
112	139044	135210	3834	2.7574
114	129776	126150	3626	2.79405
115	119620	116239	3381	2.82645
116	112392	108043	4349	3.86949
117	120582	116780	3802	3.15304
118	78105	75929	2176	2.78599
119	121459	118028	3431	2.82482
120	49574	47593	1981	3.99605
121	82036	79611	2425	2.95602
122	62323	60485	1838	2.94915
123	134450	128336	6114	4.54742
124	100245	96222	4023	4.01317
125	77503	74403	3100	3.99985
126	62226	59470	2756	4.42902
127	120019	116552	3467	2.88871
128	69408	67601	1807	2.60345
131	64607	62840	1767	2.735
132	115232	110384	4848	4.20716
133	130908	125354	5554	4.24267
134	132325	128514	3811	2.88003
135	98528	94350	4178	4.24042
136	134492	130006	4486	3.33551
137	122489	118863	3626	2.96027
138	132313	128134	4179	3.15842
139	136736	132398	4338	3.17254
140	104689	100151	4538	4.33474
141	132257	128706	3551	2.68492
142	129200	125203	3997	3.09365
143	133382	129649	3733	2.79873
144	129422	125603	3819	2.95081
145	131638	126419	5219	3.96466
146	136906	132221	4685	3.42206
147	128789	124676	4113	3.1936
148	107934	103086	4848	4.49163
149	133251	126454	6797	5.1009
150	134769	130137	4632	3.43699
151	118821	114224	4597	3.86884
152	122109	116483	5626	4.60736
153	131966	126024	5942	4.50267
154	124597	119074	5523	4.43269
155	120498	115591	4907	4.07227
156	124343	120292	4051	3.25792
157	124358	120790	3568	2.86914
158	106365	102236	4129	3.88192
159	121419	117676	3743	3.08271
160	132546	128742	3804	2.86995
161	125397	121899	3498	2.78954
