# Supplementary material for: Uncovering phylogenetic relationships and genetic diversity of water dropwort using phenotypic traits and SNP markers
Source: PLoS One. 2021 Jul 6;16(7):e0249825. doi: 10.1371/journal.pone.0249825 (PMC8259969; doi:10.1371/journal.pone.0249825)
Supplement: S6 Table — (XLSX) [file pone.0249825.s006.xlsx]

## Sheet: S6 Table
S6 Table. Groups classified using populations structure analyses based on 10 different SNP subsamples and tatal SNP set.
random1		random2		random3		random4		random5		random6		random7		random8		random9		random10		total SNP
group1	group2	group1	group2	group1	group2	group1	group2	group1	group2	group1	group2	group1	group2	group1	group2	group1	group2	group1	group2	group1	group2
5	1	5	1	5	1	5	1	5	1	5	1	5	1	5	1	5	1	5	1	5	1
6	2	6	2	6	2	6	2	6	2	6	2	6	2	6	2	6	2	6	2	6	2
11	3	11	3	11	3	11	3	11	3	11	3	11	3	11	3	11	3	11	3	11	3
23	4	23	4	23	4	23	4	23	4	23	4	23	4	23	4	23	4	23	4	23	4
25	7	25	7	25	7	25	7	25	7	25	7	25	7	25	7	25	7	25	7	25	7
27	8	27	8	27	8	27	8	27	8	27	8	27	8	27	8	27	8	27	8	27	8
29	9	29	9	29	9	29	9	29	9	29	9	29	9	29	9	29	9	29	9	29	9
36	10	36	10	39	10	36	10	36	10	36	10	39	10	36	10	36	10	36	10	39	10
39	12	39	12	41	12	39	12	39	12	39	12	41	12	39	12	39	12	39	12	41	12
41	13	41	13	45	13	41	13	41	13	41	13	45	13	41	13	41	13	41	13	45	13
45	14	45	14	47	14	45	14	45	14	45	14	47	14	45	14	45	14	45	14	47	14
47	15	47	15	48	15	47	15	47	15	47	15	48	15	47	15	47	15	47	15	48	15
48	16	48	16	54	16	48	16	48	16	48	16	54	16	48	16	48	16	48	16	54	16
54	17	54	17	56	17	54	17	54	17	54	17	56	17	54	17	54	17	54	17	56	17
56	18	56	18	59	18	56	18	56	18	56	18	59	18	56	18	56	18	56	18	59	18
59	19	59	19	70	19	59	19	59	19	59	19	70	19	59	19	59	19	59	19	70	19
70	20	70	20	73	20	70	20	70	20	70	20	73	20	70	20	70	20	70	20	73	20
73	21	73	21	74	21	73	21	73	21	73	21	74	21	73	21	73	21	73	21	74	21
74	22	74	22	77	22	74	22	74	22	74	22	77	22	74	22	74	22	74	22	77	22
77	24	77	24	78	24	77	24	77	24	77	24	78	24	77	24	77	24	77	24	78	24
78	26	78	26	79	26	78	26	78	26	78	26	79	26	78	26	78	26	78	26	79	26
79	28	79	28	83	28	79	28	79	28	79	28	83	28	79	28	79	28	79	28	83	28
83	30	83	30	86	30	83	30	83	30	83	30	86	30	83	30	83	30	83	30	86	30
86	31	86	31	88	31	86	31	86	31	86	31	88	31	86	31	86	31	86	31	88	31
88	32	88	32	89	32	88	32	88	32	88	32	89	32	88	32	88	32	88	32	89	32
89	33	89	33	90	33	89	33	89	33	89	33	90	33	89	33	89	33	89	33	90	33
90	34	90	34	97	34	90	34	90	34	90	34	97	34	90	34	90	34	90	34	97	34
97	35	97	35	102	35	97	35	97	35	97	35	102	35	97	35	97	35	97	35	102	35
102	37	102	37	103	36	102	37	102	37	102	37	103	36	102	37	102	37	102	37	103	36
103	38	103	38	104	37	103	38	103	38	103	38	104	37	103	38	103	38	103	38	104	37
104	40	104	40	106	38	104	40	104	40	104	40	106	38	104	40	104	40	104	40	106	38
106	42	106	42	108	40	106	42	106	42	106	42	108	40	106	42	106	42	106	42	108	40
108	43	108	43	116	42	108	43	108	43	108	43	116	42	108	43	108	43	108	43	116	42
116	44	116	44	120	43	116	44	116	44	116	44	120	43	116	44	116	44	116	44	120	43
120	46	120	46	123	44	120	46	120	46	120	46	123	44	120	46	120	46	120	46	123	44
123	49	123	49	124	46	123	49	123	49	123	49	124	46	123	49	123	49	123	49	124	46
124	50	124	50	125	49	124	50	124	50	124	50	125	49	124	50	124	50	124	50	125	49
125	51	125	51	126	50	125	51	125	51	125	51	126	50	125	51	125	51	125	51	126	50
126	52	126	52	132	51	126	52	126	52	126	52	132	51	126	52	126	52	126	52	132	51
132	53	132	53	133	52	132	53	132	53	132	53	133	52	132	53	132	53	132	53	133	52
133	55	133	55	135	53	133	55	133	55	133	55	135	53	133	55	133	55	133	55	135	53
135	57	135	57	140	55	135	57	135	57	135	57	140	55	135	57	135	57	135	57	140	55
140	58	140	58	148	57	140	58	140	58	140	58	148	57	140	58	140	58	140	58	148	57
148	60	148	60	149	58	148	60	148	60	148	60	149	58	148	60	148	60	148	60	149	58
149	61	149	61	151	60	149	61	149	61	149	61	151	60	149	61	149	61	149	61	151	60
151	62	151	62	152	61	151	62	151	62	151	62	152	61	151	62	151	62	151	62	152	61
152	63	152	63	153	62	152	63	152	63	152	63	153	62	152	63	152	63	152	63	153	62
153	64	153	64	154	63	153	64	153	64	153	64	154	63	153	64	153	64	153	64	154	63
154	65	154	65	155	64	154	65	154	65	154	65	155	64	154	65	154	65	154	65	155	64
155	66	155	66	158	65	155	66	155	66	155	66	158	65	155	66	155	66	155	66	158	65
158	67	158	67		66	158	67	158	67	158	67		66	158	67	158	67	158	67		66
	68		68		67		68		68		68		67		68		68		68		67
	69		69		68		69		69		69		68		69		69		69		68
	71		71		69		71		71		71		69		71		71		71		69
	72		72		71		72		72		72		71		72		72		72		71
	75		75		72		75		75		75		72		75		75		75		72
	76		76		75		76		76		76		75		76		76		76		75
	80		80		76		80		80		80		76		80		80		80		76
	81		81		80		81		81		81		80		81		81		81		80
	82		82		81		82		82		82		81		82		82		82		81
	84		84		82		84		84		84		82		84		84		84		82
	85		85		84		85		85		85		84		85		85		85		84
	87		87		85		87		87		87		85		87		87		87		85
	91		91		87		91		91		91		87		91		91		91		87
	92		92		91		92		92		92		91		92		92		92		91
	93		93		92		93		93		93		92		93		93		93		92
	94		94		93		94		94		94		93		94		94		94		93
	95		95		94		95		95		95		94		95		95		95		94
	96		96		95		96		96		96		95		96		96		96		95
	98		98		96		98		98		98		96		98		98		98		96
	99		99		98		99		99		99		98		99		99		99		98
	100		100		99		100		100		100		99		100		100		100		99
	101		101		100		101		101		101		100		101		101		101		100
	105		105		101		105		105		105		101		105		105		105		101
	107		107		105		107		107		107		105		107		107		107		105
	109		109		107		109		109		109		107		109		109		109		107
	110		110		109		110		110		110		109		110		110		110		109
	111		111		110		111		111		111		110		111		111		111		110
	112		112		111		112		112		112		111		112		112		112		111
	114		114		112		114		114		114		112		114		114		114		112
	115		115		114		115		115		115		114		115		115		115		114
	117		117		115		117		117		117		115		117		117		117		115
	118		118		117		118		118		118		117		118		118		118		117
	119		119		118		119		119		119		118		119		119		119		118
	121		121		119		121		121		121		119		121		121		121		119
	122		122		121		122		122		122		121		122		122		122		121
	127		127		122		127		127		127		122		127		127		127		122
	128		128		127		128		128		128		127		128		128		128		127
	131		131		128		131		131		131		128		131		131		131		128
	134		134		131		134		134		134		131		134		134		134		131
	136		136		134		136		136		136		134		136		136		136		134
	137		137		136		137		137		137		136		137		137		137		136
	138		138		137		138		138		138		137		138		138		138		137
	139		139		138		139		139		139		138		139		139		139		138
	141		141		139		141		141		141		139		141		141		141		139
	142		142		141		142		142		142		141		142		142		142		141
	143		143		142		143		143		143		142		143		143		143		142
	144		144		143		144		144		144		143		144		144		144		143
	145		145		144		145		145		145		144		145		145		145		144
	146		146		145		146		146		146		145		146		146		146		145
	147		147		146		147		147		147		146		147		147		147		146
	150		150		147		150		150		150		147		150		150		150		147
	156		156		150		156		156		156		150		156		156		156		150
	157		157		156		157		157		157		156		157		157		157		156
	159		159		157		159		159		159		157		159		159		159		157
	160		160		159		160		160		160		159		160		160		160		159
	161		161		160		161		161		161		160		161		161		161		160
					161								161								161
Note: SNPs were sampled 10 times at random from the total dataset at a 1:10 frequency
